# Supplementary material for: Redistribution of branched-chain amino acid intake between active and inactive phases modulates hepatic metabolism in rats
Source: Front Nutr. 2026 Apr 9;13:1754879. doi: 10.3389/fnut.2026.1754879 (PMC13102662; doi:10.3389/fnut.2026.1754879)
Supplement: Supplementary file 1 [file Supplementary_file_1.zip]

Archive with 3 entries (3 files):
- Supplementary Table 1.XLSX
- Supplementary Table 2.XLSX
- Supplementary Figure S.PPTX
