# Supplementary material for: Redistribution of branched-chain amino acid intake between active and inactive phases modulates hepatic metabolism in rats
Source: Front Nutr. 2026 Apr 9;13:1754879. doi: 10.3389/fnut.2026.1754879 (PMC13102662; doi:10.3389/fnut.2026.1754879)
Supplement: Supplementary file 1 [file Supplementary_file_1.zip › Supplementary Table 1.XLSX]

## Sheet: Sheet2
Table S1. Nutrient composition (g/100 g) of major feed ingredients and formulation of experimental diets. Nutrient values for crude fat, carbohydrates, crude protein, crude fiber, and amino acids are expressed as grams per 100 grams of ingredient. Energy values are expressed as kcal/g. The rightmost columns show the amounts (g/100 g diet) of each ingredient incorporated into the AIN-93G (adjusted…
Nutrition Fact																											Ingredient Composition
	Crude Fat	Carbohydrates	Crude Protein	Total Energy (kcal/g)	Crude Fiber	Lysine	Arginine	Threonine	Tryptophan	Leucine	Isoleucine	Valine	Histidine	Phenylalanine	Methionine	Cysteine	Choline	Alanine	Aspartic Acid	Glutamic Acid	Glycine	Proline	Serine	Tyrosine	Methionine + Cystine	Glutamine	AIN-93G (Adjusted)	-20%BCAA	+20%BCAA
Corn starch		100		4																							36.7	33.409	36.589	Corn starch
casein			90	4		7.49	3.4	4.1	1.19	8.82	4.91	6.03	2.78	4.87	2.64	0.43		2.77	6.44	20.58	1.86	10.8	5.08	5.06			20	16	20	casein
Sucrose		100		4																							10	10	10	Sucrose
Maltoidin		100		4																							13.2	13.2	13.2	Maltoidin
Soybean Oil	100			9																							7	7	7	Soybean Oil
Cellulose					100																						5	5	5	Cellulose
Mineral Premix																											3.5	3.5	3.5	Mineral Premix
Vitamin Premix																											1	1	1	Vitamin Premix
Lysine (65%)			100	4		99.44																					0	0.753218	0.753218	Lysine (65%)
L-Arginine Hydrochloride			100	4			99.4																				0	0.342052	0.342052	L-Arginine Hydrochloride
L-Threonine			100	4				99.52																			0	0.411977	0.411977	L-Threonine
L-Tryptophan			100	4					99.5																		0	0.119598	0.119598	L-Tryptophan
DL-Methionine			100	4											99.5												0	0.265327	0.265327	DL-Methionine
L-Leucine			100	4						99.4																	0	0	0.35	L-Leucine
L-Isoleucine			100	4							99.6																0	0	0.2	L-Isoleucine
L-Valine			100	4								99.58															0	0	0.25	L-Valine
L-Histidine			100	4									99.49														0	0.279425	0.279425	L-Histidine
Cysteine			100	4												99.53											0.3	0	0	Cysteine
Phenylalanine			100	4										99.5													0	0.489447	0.489447	Phenylalanine
Choline			100	4													500										0.25	0.25	0.25	Choline
L-Alanine			100	4														99.4									3.05	3.05	0	L-Alanine
Aspartic Acid			100	4															98											Aspartic Acid
Glutamic Acid			100	4																99.42							0	4.93	0	Glutamic Acid
Glycine			100	4																	99.5									Glycine
Proline			100	4																		98								Proline
Serine			100	4																			98							Serine
Tyrosine			100	4																				98						Tyrosine
Glutamine			100	4																						98				Glutamine
Total																											100	100	100	Total
Nutritional Level	Crude Fat	Carbohydrates	Crude Protein	Total Energy (kcal/g)	Crude Fiber	Lysine	Arginine	Threonine	Tryptophan	Leucine	Isoleucine	Valine	Histidine	Phenylalanine	Methionine	Cysteine	Choline	Alanine	Aspartic Acid	Glutamic Acid	Glycine	Proline	Serine	Tyrosine	Methionine + Cystine	Glutamine	EAA	NEAA	SUM
AIN-93G (Adjusted)	7	59.9	21.35	3.97	5	1.498	0.68	0.82	0.238	1.764	0.982	1.206	0.556	0.974	0.528	0.38459	1.25	3.5857	1.288	4.116	0.372	2.16	1.016	1.012	0	0.12	9.246	14.0543	23.3003
-20%BCAA	7	56.609	25.041	3.97	5	1.9474	0.884	1.066	0.3094	0	0	0	0.7228	1.2662	0.6864	0.0688	1.25	3.4749	1.0304	8.19421	0.2976	1.728	0.8128	0.8096	0	0	6.8822	16.4163	23.2985
+20%BCAA	7	59.789	21.461	3.97	5	2.247	1.02	1.23	0.357	2.11	1.18	1.46	0.834	1.461	0.792	0.086	1.25	0.554	1.288	4.116	0.372	2.16	1.016	1.012	0	0	12.691	10.604	23.295
