# Supplementary material for: Redistribution of branched-chain amino acid intake between active and inactive phases modulates hepatic metabolism in rats
Source: Front Nutr. 2026 Apr 9;13:1754879. doi: 10.3389/fnut.2026.1754879 (PMC13102662; doi:10.3389/fnut.2026.1754879)
Supplement: Supplementary file 1 [file Supplementary_file_1.zip › Supplementary Table 2.XLSX]

## Sheet: peak list
Alignment ID	Metabolite name	Rt(min)	Expreiment Mz	Adduct type	Formula	Ontology	Inchikey	SMILES	KEGGID	CID	HMDBID	Superclass	Class	L_Ctrl_1W	L_Ctrl_2W	L_Ctrl_1R	L_Ctrl_2R	L_Ctrl_1B	L_Ctrl_2B	L_D-N+_1W	L_D-N+_2W	L_D-N+_1R	L_D-N+_2R	L_D-N+_1B	L_D-N+_2B	L_D+N-_1W	L_D+N-_2W	L_D+N-_1R	L_D+N-_2R	L_D+N-_1B	L_D+N-_2B	M_Ctrl_1W	M_Ctrl_2W	M_Ctrl_1R	M_Ctrl_2R	M_Ctrl_1B	M_Ctrl_2B	M_D-N+_1W	M_D-N+_2W	M_D-N+_1R	M_D-N+_2R	M_D-N+_1B	M_D-N+_2B	M_D+N-_1W	M_D+N-_2W	M_D+N-_1R	M_D+N-_2R	M_D+N-_1B	M_D+N-_2B
POS2684	Tyrosine	2.434	182.081	[M+H]+	C9H11NO3	Amino acids and derivatives	OUYCCCASQSFEME-QMMMGPOBSA-N	N[C@@H](CC1=CC=C(O)C=C1)C(O)=O	C00082	6057;6942100	HMDB0000158	Organic acids and derivatives	Carboxylic acids and derivatives	2.02698e+09	1.34061e+09	1.92597e+09	1.98791e+09	1.33687e+09	1.50394e+09	1.77711e+09	1.57901e+09	1.61321e+09	1.97041e+09	1.84771e+09	1.84448e+09	1.18855e+09	1.62891e+09	2.45265e+09	1.35675e+09	2.0541e+09	1.56982e+09	1.23076e+09	1.02611e+09	1.02924e+09	1.63391e+09	1.19103e+09	1.18372e+09	7.79372e+08	1.05941e+09	1.27753e+09	8.55665e+08	9.99067e+08	1.56727e+09	1.17441e+09	1.04008e+09	9.999e+08	1.23266e+09	1.13613e+09	1.14383e+09
POS2683	Unknown	2.649	182.081	[M+H]+	Unknown	Unknown	Unknown	Unknown	---	Unknown	---	Unknown	Unknown	5.48581e+09	4.44538e+09	5.40796e+09	5.56559e+09	3.83368e+09	3.80016e+09	3.88947e+09	4.16146e+09	3.96695e+09	4.19523e+09	5.06755e+09	5.72936e+09	4.84502e+09	3.06975e+09	4.26045e+09	3.50201e+09	4.77088e+09	3.38761e+09	2.94643e+09	2.43258e+09	2.87384e+09	2.30252e+09	2.78293e+09	2.04149e+09	2.06027e+09	2.19741e+09	3.17568e+09	2.40187e+09	2.78014e+09	2.23667e+09	3.32946e+09	2.26723e+09	2.66387e+09	2.90939e+09	3.36654e+09	2.49462e+09
POS3898	Carnosine	0.828	227.113	[M+H]+	C9H14N4O3	Hybrid peptides	CQOVPNPJLQNMDC-ZETCQYMHSA-N	O=C(O)C(N=C(O)CCN)CC1=CN=CN1	C00386	439224	HMDB0000033	Organic acids and derivatives	Peptidomimetics	9.82144e+06	6.95583e+06	1.1186e+07	9.74011e+06	9.2465e+06	7.52303e+06	4.8967e+06	7.36951e+06	8.56917e+06	6.5074e+06	8.3822e+06	6.39573e+06	7.4176e+06	7.01122e+06	5.85162e+06	20355696	8.23435e+06	7.67098e+06	7.10595e+09	1.18175e+10	1.06824e+10	7.4715e+09	5.40998e+09	5.91812e+09	4.73315e+09	1.23304e+10	6.14821e+09	6.84974e+09	9.68766e+09	1.00839e+10	5.89334e+09	1.24937e+10	6.52594e+09	1.04063e+10	9.60877e+09	8.93282e+09
POS2367	3-Methylhistidine	0.836	170.092	[M+H]+	C7H11N3O2	Amino acids and derivatives	JDHILDINMRGULE-LURJTMIESA-N	O=C(O)C(N)CC1=CN=CN1C	C01152	64969;6971061	HMDB0000479	Organic acids and derivatives	Carboxylic acids and derivatives	1.1199e+08	1.23704e+08	8.42297e+07	1.67432e+08	1.26543e+08	1.11121e+08	1.18315e+08	1.58124e+08	1.16609e+08	1.36987e+08	1.09437e+08	9.71239e+07	8.42579e+07	1.69047e+08	8.82277e+07	8.26734e+07	7.82044e+07	1.52614e+08	3.2616e+09	2.6144e+09	2.33499e+09	1.63922e+09	2.16295e+09	2.50102e+09	1.8005e+09	2.87626e+09	2.26126e+09	2.30319e+09	3.14289e+09	2.16398e+09	1.36939e+09	2.63621e+09	1.65446e+09	3.10666e+09	3.06137e+09	2.75153e+09
POS3703	Pantothenic acid	5.149	220.117	[M+H]+	C9H17NO5	Secondary alcohols	GHOKWGTUZJEAQD-ZETCQYMHSA-N	O=C(O)CCN=C(O)C(O)C(C)(C)CO	C00864	988	HMDB0000210	Organic oxygen compounds	Organooxygen compounds	1.16075e+09	9.93117e+08	1.06461e+09	9.03425e+08	7.52177e+08	7.53223e+08	9.9962e+08	5.42441e+08	8.84399e+08	872742362	6.89351e+08	1.18856e+09	8.12189e+08	9.46827e+08	8.34533e+08	6.83916e+08	1.20848e+09	8.75071e+08	7.45175e+08	7.27007e+08	8.29173e+08	4.94617e+08	9.38608e+08	8.3663e+08	1.10146e+09	5.28167e+08	7.06941e+08	9.80598e+08	6.7615e+08	7.56893e+08	7.80572e+08	7.0763e+08	1.08996e+09	7.2497e+08	5.688e+08	7.5973e+08
POS2511	Arginine	0.825	175.118	[M+H]+	C6H14N4O2	Amino acids and derivatives	ODKSFYDXXFIFQN-UHFFFAOYSA-N	O=C(O)C(N)CCCNC(=N)N	C00062	6322;28782	HMDB0000517	Organic acids and derivatives	Carboxylic acids and derivatives	1.17645e+07	1.14753e+07	5.66464e+06	3.42823e+06	7.63117e+06	3.67242e+06	6.46905e+06	7.8368e+06	2.96539e+06	8.64619e+06	7.14396e+06	5.29897e+06	1.48407e+07	6.20032e+06	8.35939e+06	3.19881e+07	5.22287e+07	5.99401e+06	1.51383e+09	1.23993e+09	8.58996e+08	1.21238e+09	1.13851e+09	7.82698e+08	6.51131e+08	1.4923e+09	1.0106e+09	5.00609e+08	2.05023e+09	1.60771e+09	1.29448e+09	1.00952e+09	6.2647e+08	1.29922e+09	7.21317e+08	9.33852e+08
POS2363	Unknown	1.107	170.092	[M+H]+	Unknown	Unknown	Unknown	Unknown	---	Unknown	---	Unknown	Unknown	3.1033e+07	2.87162e+07	2.13478e+07	8.47042e+07	3.79439e+07	3.82412e+07	3.76868e+07	1.06815e+08	3.67952e+07	3.60755e+07	4.71419e+07	2.79717e+07	3.15811e+07	4.56017e+07	3.29925e+07	2.81513e+07	3.32262e+07	3.18366e+07	1.08562e+09	1.21371e+09	9.24996e+08	1.00873e+09	1.10553e+09	9.92629e+08	7.62744e+08	1.27918e+09	1.42884e+09	9.33786e+08	8.79476e+08	6.6738e+08	7.96869e+08	1.25164e+09	7.03664e+08	1.27092e+09	1.76172e+09	1.49537e+09
POS3899	Unknown	1.114	227.113	[M+H]+	Unknown	Unknown	Unknown	Unknown	---	Unknown	---	Unknown	Unknown	909661	0	1.64107e+06	1.39437e+06	531461	613994	320802	882801	1.19879e+06	281368	1.0567e+06	270608	714443	311485	0	4.21744e+06	3.36159e+06	0	1.42554e+09	2.72942e+09	2.13417e+09	1.41417e+09	1.2622e+09	1.16325e+09	7.58348e+08	2.42438e+09	1.3621e+09	1.41266e+09	1.78677e+09	2.00969e+09	1.08472e+09	2.66957e+09	1.23146e+09	2.39256e+09	2.36441e+09	2.0005e+09
POS6036	Glutathione (Reduced)	1.69	308.089	[M+H]+	C10H17N3O6S	Peptides	RWSXRVCMGQZWBV-UHFFFAOYSA-N	O=C(O)CN=C(O)C(N=C(O)CCC(N)C(=O)O)CS	C00051	124886	HMDB0000125	Organic acids and derivatives	Carboxylic acids and derivatives	3.77217e+10	4.87462e+10	6.04196e+10	4.7744e+10	2.63839e+10	5.82901e+10	3.83709e+10	2.29898e+10	5.59904e+10	2.11064e+10	3.4611e+10	4.597e+10	4.86065e+10	3.39023e+10	3.78318e+10	3.87863e+10	4.22774e+10	4.85062e+10	4.71586e+09	2652076184	9.91314e+09	8.30175e+09	9.44918e+08	9.95582e+08	2.08316e+09	6597701837	5.2076e+09	5.11139e+09	9.06276e+09	6.84166e+09	9.26316e+09	7.63834e+09	4.6882e+09	6.37296e+07	6.95136e+06	1125755093
POS2955	2,4-Thiazolidinedicarboxylic acid, 2-methyl-	1.396	192.032	[M+H]+	C6H9NO4S	Carboxylic acids and derivatives	JCAKCGQZNBEITC-UHFFFAOYSA-N	CC1(NC(CS1)C(O)=O)C(O)=O	---	98342	HMDB0244750	Organic acids and derivatives	Carboxylic acids and derivatives	1.92121e+08	2.30515e+08	1.61226e+08	1.31442e+08	6.03636e+07	6.82376e+07	1.52325e+08	4.51949e+07	1.89859e+08	1.11172e+08	1.75775e+08	2.9762e+08	1.76322e+08	1.17707e+08	1.82441e+08	3.42643e+08	3.79649e+08	1.50564e+08	1.97654e+07	1.1325e+06	7.75749e+06	3.04613e+07	851503	0	0	5.46708e+06	4.90165e+06	7.86342e+06	2.05783e+07	1.08043e+07	9.88338e+06	1.73476e+07	0	0	0	1.5709e+06
POS6037	Unknown	6.194	308.089	[M+H]+	Unknown	Unknown	Unknown	Unknown	---	Unknown	---	Unknown	Unknown	4.45232e+07	2.65934e+07	3.23453e+07	4.7333e+07	4.43653e+07	6.80189e+07	1.29352e+07	2.03346e+07	4.56337e+07	3.88552e+07	2.49631e+07	1.96576e+07	3.1056e+07	1.49816e+07	7.71455e+06	1.3916e+07	3.23954e+07	5.7777e+07	5.10055e+06	3.24051e+06	6.85953e+06	5.22234e+06	1.11498e+07	1.11294e+07	1.44002e+07	2.90008e+06	5.39442e+06	1.47453e+07	3.74134e+06	2.64604e+06	6.40713e+06	6.2209e+06	2.50298e+07	2.81745e+06	785944	4.64113e+06
POS6040	Unknown	5.188	308.09	[M+H]+	Unknown	Unknown	Unknown	Unknown	---	Unknown	---	Unknown	Unknown	6.46257e+07	4.93536e+07	1.67544e+08	7.50935e+07	1.2137e+08	1.65344e+08	5.07011e+07	7.51875e+07	9.75292e+07	8.87303e+07	6.40756e+07	8.49656e+07	3.45358e+07	5.50802e+07	4.73552e+07	4.96294e+07	5.3584e+07	1.02166e+08	9.32854e+06	4.4192e+06	5.48674e+06	4.49416e+06	1.23949e+07	1.65335e+07	4.72079e+06	4.24534e+06	1.04952e+07	4.81888e+06	2.52836e+06	6.05573e+06	8.21346e+06	9.56789e+06	18567502	1.58877e+06	292604	2.65006e+06
POS12580	NADH	4.874	666.13	[M+H]+	C21H29N7O14P2	(5'->5')-dinucleotides	BOPGDPNILDQYTO-NNYOXOHSSA-N	O=P(O)(OCC1OC(N2C=CCC(=C2)C(=N)O)C(O)C1O)OP(=O)(O)OCC3OC(N4C=NC=5C(=NC=NC54)N)C(O)C3O	C00004	928	HMDB0001487	Nucleosides, nucleotides, and analogues	(5'->5')-dinucleotides	6.31652e+07	6.50214e+07	3.5087e+07	2.97612e+07	2.86497e+07	5.48303e+07	2.30848e+07	3.25544e+07	1.7523e+07	2.45261e+07	1.69281e+07	1.44353e+07	4.6008e+07	4.14375e+07	3.95457e+07	3.58094e+07	5.42252e+07	1.61851e+07	1.20767e+08	2.26199e+08	6.6292e+08	9.92902e+07	1.29326e+08	1.02076e+08	2.60027e+07	1.51488e+08	1.29591e+08	1.23388e+08	1.54006e+08	2.31775e+08	5.69114e+07	1.72581e+08	56945619	1.25983e+08	1.02886e+08	1.61396e+08
POS3420	Kynurenine	4.97	209.091	[M+H]+	C10H12N2O3	Ketones	YGPSJZOEDVAXAB-QMMMGPOBSA-N	C1=CC=C(C(=C1)C(=O)CC(C(=O)O)N)N	C00328	161166	HMDB0000684	Organic oxygen compounds	Organooxygen compounds	3.88876e+08	1.64272e+08	2.75318e+08	2.89298e+08	1.39688e+08	1.39366e+08	2.64101e+08	1.17292e+08	1.37793e+08	2.69171e+08	1.41952e+08	2.29354e+08	2.61777e+08	1.48696e+08	2.62255e+08	1.03131e+08	1.77527e+08	1.56738e+08	7.00752e+07	4.4757e+08	6.76867e+07	8.07012e+07	3.26164e+07	9.81085e+07	3.69842e+07	9.21763e+07	6.31244e+08	4.23423e+07	7.52867e+07	1.06773e+08	9.94011e+07	3.23423e+07	7.19238e+07	4.09955e+07	6.18917e+07	5.25718e+07
POS6038	Unknown	1.33	308.089	[M+H]+	Unknown	Unknown	Unknown	Unknown	---	Unknown	---	Unknown	Unknown	1.23198e+10	7.86548e+09	1.45989e+10	1.63088e+10	9.91051e+09	2.12316e+10	1.24897e+10	9.58633e+09	1.99683e+10	7.31186e+09	1.42748e+10	1.61666e+10	1.68674e+10	9.50845e+09	1.24307e+10	1.48388e+10	1.6595e+10	1.75041e+10	9.52579e+08	2.378e+08	2.91484e+09	1.08962e+09	1.32108e+08	2.52591e+08	2.46559e+08	1.62312e+09	1.20906e+09	5.96418e+08	2.13278e+09	1.50758e+09	2.28986e+09	9.05116e+08	5.58752e+08	7.46608e+06	6.8381e+06	1.36824e+08
POS1810	Methionine	1.544	150.058	[M+H]+	C5H11NO2S	Amino acids and derivatives	FFEARJCKVFRZRR-BYPYZUCNSA-N	O=C(O)C(N)CCSC	C00073	6137	HMDB0000696	Organic acids and derivatives	Carboxylic acids and derivatives	4.55491e+09	3.66502e+09	4.00242e+09	3.11164e+09	3.9924e+09	3.6162e+09	3.28208e+09	3.18043e+09	2.46779e+09	3.39384e+09	3.67611e+09	4.2204e+09	3.37636e+09	3.50674e+09	3.38697e+09	2.93595e+09	4.245e+09	2.857e+09	2.18514e+09	1.98254e+09	1.83377e+09	2.45207e+09	2.08449e+09	1.67505e+09	1.08346e+09	1.85536e+09	2.12062e+09	1.65382e+09	1.89201e+09	2.25977e+09	2.12943e+09	2.34505e+09	1.63528e+09	1.9219e+09	1.53498e+09	1.83498e+09
NEG6236	Glutathione (Reduced)	4.946	306.075	[M-H]-	C10H17N3O6S	Peptides	RWSXRVCMGQZWBV-UHFFFAOYSA-N	O=C(O)CN=C(O)C(N=C(O)CCC(N)C(=O)O)CS	C00051	124886	HMDB0000125	Organic acids and derivatives	Carboxylic acids and derivatives	9.86296e+07	8.53763e+07	2.93376e+08	8.93461e+07	1.48025e+08	2.03762e+08	1.18431e+08	3.75629e+08	2.33756e+08	1.60905e+08	1.62806e+08	1.4827e+08	8.37718e+07	1.01654e+08	6.348e+07	1.35213e+08	62431124	1.13585e+08	6.63649e+07	8.35753e+07	1.06109e+08	5.05182e+08	9.63651e+06	51294702	1.18347e+07	1.19415e+08	1.68802e+08	1.88597e+08	1.73707e+08	2.11266e+08	2.3413e+08	3.20149e+08	2.14492e+07	1.82055e+07	4.31301e+06	3.62852e+07
POS6035	Unknown	4.854	308.089	[M+H]+	Unknown	Unknown	Unknown	Unknown	---	Unknown	---	Unknown	Unknown	7.44614e+07	1.49117e+08	1.8326e+08	1.61558e+08	2.37307e+08	2.43386e+08	1.18388e+08	7.76558e+07	1.693e+08	8.57224e+07	1.01382e+08	1.11563e+08	1.5877e+08	1.23556e+08	1.03583e+08	2.72967e+06	1.18115e+08	1.62274e+08	6.15595e+07	4.71168e+07	5.45263e+07	5.71454e+07	2.8684e+07	253816	3.16082e+07	5.74089e+07	6.30258e+07	4.95138e+07	6.22099e+07	6.44054e+07	5.54745e+07	6.20172e+07	7.51557e+07	5.0237e+06	550857	4.36065e+07
NEG6778	UMP	0.971	323.027	[M-H]-	C9H13N2O9P	Pyrimidine ribonucleoside monophosphates	DJJCXFVJDGTHFX-XVFCMESISA-N	O=C1N=C(O)C=CN1C2OC(COP(=O)(O)O)C(O)C2O	C00105	6030	HMDB0000288	Nucleosides, nucleotides, and analogues	Pyrimidine nucleotides	3.86291e+08	1.33435e+09	3.95046e+08	1.13662e+09	1.05925e+09	1.26581e+09	4.95056e+08	1.59078e+09	1.24942e+09	2.38399e+08	1.23234e+09	1.10805e+08	8.13148e+08	1.18693e+09	2.54068e+08	1.10659e+09	1.24137e+09	1.76177e+09	4.85234e+07	8.3252e+06	3.71063e+06	9.37019e+06	3.98434e+07	1.34573e+07	5.15696e+07	3.73304e+07	1.17173e+07	4.28229e+07	2.71058e+07	1.94228e+07	1.29921e+08	4.70445e+06	5.40506e+07	1.49347e+07	3.76449e+06	2.05526e+07
POS3487	N-Acetyl-3-methylhistidine	1.153	212.102	[M+NH4]+	C9H13N3O3	Carboxylic acids and derivatives	FKTXRTPBUWLETL-QMMMGPOBSA-N	CN1C=NC=C1C[C@H](NC(C)=O)C(O)=O	---	193270	HMDB0240341	Organic acids and derivatives	Carboxylic acids and derivatives	3.22028e+06	6.59831e+06	4.46827e+06	2.75318e+06	4.17316e+06	6.30932e+06	3.61556e+06	4.34488e+06	3.73309e+06	2.78067e+06	5.68743e+06	1.65949e+06	3.13337e+06	4.71748e+06	3.96993e+06	1.06035e+07	2.46044e+06	6.84894e+06	1.7105e+09	2.42147e+09	1.7772e+09	1.72993e+09	2.15705e+09	1.85945e+09	1.47586e+09	1.90051e+09	2.14622e+09	1.52854e+09	1.83262e+09	1.90419e+09	1.23748e+09	2.01416e+09	1.23265e+09	2.78584e+09	2.91595e+09	2.71646e+09
NEG6780	Unknown	1.257	323.027	[M-H]-	Unknown	Unknown	Unknown	Unknown	---	Unknown	---	Unknown	Unknown	1.37631e+08	5.18742e+08	8.06716e+07	4.55404e+08	5.27541e+08	5.40233e+08	1.79365e+08	5.89336e+08	4.75394e+08	1.06632e+08	3.95913e+08	1.47508e+07	2.73973e+08	4.70612e+08	2.59633e+08	3.53488e+08	3.49016e+08	6.33456e+08	1.43861e+08	6.16569e+06	1.42371e+06	5.47098e+06	1.6998e+08	1.05817e+07	1.63234e+07	2.68339e+07	8.30578e+06	1.34302e+07	1.48077e+07	6.98577e+06	3.82815e+07	3.90777e+06	1.76779e+07	3.59877e+06	3.02162e+06	7.29292e+06
NEG6779	Unknown	1.455	323.027	[M-H]-	Unknown	Unknown	Unknown	Unknown	---	Unknown	---	Unknown	Unknown	8.3373e+08	2.9299e+09	7.47174e+08	2.50812e+09	2.72721e+09	2.70028e+09	1.15184e+09	3.53172e+09	2.59368e+09	5.63122e+08	2.57116e+09	2.19455e+08	1.60205e+09	2.63539e+09	1.15106e+09	2.17547e+09	2.4213e+09	3.49291e+09	1.12741e+08	3.29599e+07	8.31045e+06	3.29092e+07	1.68665e+08	5.8804e+07	1.26232e+08	1.25263e+08	4.83472e+07	9.22667e+07	6.94461e+07	8.76e+07	3.26591e+08	1.83782e+07	1.14908e+08	3.63429e+07	1.27636e+07	4.60685e+07
POS4223	Anserine	0.838	241.129	[M+H]+	C10H16N4O3	Hybrid peptides	MYYIAHXIVFADCU-QMMMGPOBSA-N	CN1C=NC=C1C[C@H](NC(=O)CCN)C(O)=O	C01262	112072;6992114	HMDB0000194	Organic acids and derivatives	Peptidomimetics	1.15344e+07	1.5855e+07	1.13103e+07	1.40519e+07	1.03063e+07	1.70512e+07	1.20803e+07	2.65459e+07	3.26867e+07	6.75686e+06	3.30707e+06	7.50615e+06	4.94264e+06	1.45113e+07	5.48552e+06	1.28972e+07	2.54394e+07	9.69396e+06	2.73139e+10	3.3766e+10	3.40466e+10	3.07779e+10	2.76516e+10	3.15525e+10	2.09823e+10	3.36394e+10	3.57084e+10	2.82509e+10	2.99317e+10	3.27948e+10	2.01083e+10	3.72575e+10	2.58342e+10	3.49125e+10	3.52896e+10	3.62189e+10
POS3290	Acetylcarnitine	1.535	204.122	[M]+	C9H18NO4	Acyl carnitines	RDHQFKQIGNGIED-UHFFFAOYNA-O	O=C(OC(CC(=O)O)C[N+](C)(C)C)C	C02571	439756	HMDB0000201	Lipids and lipid-like molecules	Fatty Acyls	2.53052e+09	3.21572e+09	1.34729e+09	3.45489e+09	4.04904e+09	3.6403e+09	1.91521e+09	5.2992e+09	2.03758e+09	3.05831e+09	3.11415e+09	1.84446e+09	1.30065e+09	3.72554e+09	3.0897e+09	2.67789e+09	2.42274e+09	3.69909e+09	2.0574e+10	2.10377e+10	1.96907e+10	1.70115e+10	2.90155e+10	1.92425e+10	2.12083e+10	1.81762e+10	2.73625e+10	1.88699e+10	1.85805e+10	1.91803e+10	2.15303e+10	1.88228e+10	2.76199e+10	1.80598e+10	1.82013e+10	2.22957e+10
POS6039	Unknown	6.502	308.09	[M+H]+	Unknown	Unknown	Unknown	Unknown	---	Unknown	---	Unknown	Unknown	1.52075e+07	4.00037e+07	2.17077e+07	2.03576e+07	2.90376e+07	3.09376e+07	7.77368e+06	9.73996e+06	1.46351e+07	1.19919e+07	8.89821e+06	2.07188e+07	1.00119e+07	8.0982e+06	1.51224e+07	7.13016e+06	2.066e+07	1.14989e+07	4.42716e+06	2.36065e+06	3.36238e+06	1.59071e+06	3.11206e+06	2.36437e+06	2.44913e+06	2.12164e+06	2.87574e+06	2.23316e+06	1.56524e+06	2.35026e+06	1.33297e+06	3.83349e+06	3.26912e+06	702895	149186	497479
POS2956	Unknown	1.012	192.032	[M+H]+	Unknown	Unknown	Unknown	Unknown	---	Unknown	---	Unknown	Unknown	7.07678e+07	9.14298e+07	7.5662e+07	2.93016e+07	2.87963e+07	2.82015e+07	5.67172e+07	2.15696e+07	7.82296e+07	3.81464e+07	6.39038e+07	1.15678e+08	8.41008e+07	5.15427e+07	4.76065e+07	1.21537e+08	1.41168e+08	5.81271e+07	3.69415e+06	0	896504	1.05816e+06	0	0	0	0	0	0	8.30998e+06	2.20699e+06	2.14174e+06	1.24332e+06	0	0	0	0
NEG6237	Unknown	4.071	306.075	[M-H]-	Unknown	Unknown	Unknown	Unknown	---	Unknown	---	Unknown	Unknown	1.11109e+07	1.12176e+07	3.68406e+07	1.03244e+07	1.80589e+07	1.27348e+07	7.95673e+06	2.80636e+07	1.77611e+07	1.09591e+07	3.54992e+07	2.44072e+07	9.50242e+06	1.26983e+07	1.68313e+07	1.34407e+07	1.12989e+07	1.70858e+07	2.72925e+06	3.24377e+06	3.06966e+07	6.97087e+07	1.63354e+06	4.74685e+06	1.78405e+06	4.52489e+06	1.44452e+07	6.9261e+06	4.56776e+06	2.75116e+07	2.30543e+07	1.59416e+07	5.77413e+06	1.43444e+06	1.26916e+06	5.24653e+06
POS12546	NAD+	2.777	664.117	[M]+	C21H28N7O14P2	(5'->5')-dinucleotides	BAWFJGJZGIEFAR-NNYOXOHSSA-N	O=P(O)(OCC1OC(N2C=NC=3C(=NC=NC32)N)C(O)C1O)OP(=O)(O)OCC4OC([N+]=5C=CC=C(C5)C(=N)O)C(O)C4O	C00003	5893	HMDB0000902	Nucleosides, nucleotides, and analogues	(5'->5')-dinucleotides	1.87801e+08	8.243e+07	1.41569e+08	6.21791e+07	6.95739e+07	2.73797e+08	7.55906e+08	9.77369e+07	1.15353e+08	6.42093e+07	3.09557e+08	2.36815e+07	9.70265e+08	8.11441e+07	6.43796e+07	7.03043e+07	1.02821e+08	1.54449e+08	5.16019e+07	8.04168e+07	1.47081e+08	2.58492e+07	4.21293e+07	9.50814e+07	3.49365e+08	5.56074e+07	5.62045e+07	1.11833e+08	2.29186e+07	3.17323e+07	3.08052e+08	6.41876e+07	7.09682e+07	4.24001e+07	9.76895e+07	4.24781e+07
POS8064	(6E,9E,12E)-Hexadeca-6,9,12-trienoylcarnitine	8.461	394.292	[M+H]+	C23H39NO4	Fatty Acyls	XHIVCERYEMLIFD-UHFFFAOYSA-N	CCCC=CCC=CCC=CCCCCC(=O)OC(CC([O-])=O)C[N+](C)(C)C	---	---	HMDB0241495	Lipids and lipid-like molecules	Fatty Acyls	1.51769e+07	9.35406e+06	7.26225e+06	2.80979e+07	8.62592e+06	3.77432e+07	1.19473e+06	1.30815e+07	7.50507e+06	1.22237e+07	6.14398e+06	1.38795e+07	8.85076e+06	8.38335e+06	1.17874e+07	7.38429e+06	1.02436e+07	1.58309e+07	1.41137e+08	3.15527e+08	2.49975e+08	4.76136e+08	1.65475e+08	3.39279e+08	2.5005e+08	1.27153e+08	1.01633e+08	3.47467e+08	1.22182e+08	3.1301e+08	8.21697e+07	1.91994e+08	1.15775e+08	3.29306e+08	2.63914e+08	2.19431e+08
POS3296	Unknown	0.976	204.122	[M]+	Unknown	Unknown	Unknown	Unknown	---	Unknown	---	Unknown	Unknown	7.34952e+08	1.36394e+09	4.81099e+08	1.12347e+09	1.36101e+09	1.4589e+09	6.41786e+08	1.90344e+09	7.5646e+08	1.05324e+09	9.19689e+08	5.81126e+08	3.95083e+08	1.38658e+09	8.43464e+08	1.1231e+09	8.27332e+08	1.51468e+09	1.10345e+10	8.87376e+09	9.25171e+09	8.36018e+09	1.45759e+10	1.08314e+10	1.18098e+10	9.28116e+09	1.26809e+10	8.893e+09	9.87844e+09	8.61775e+09	1.07228e+10	9.36082e+09	1.39369e+10	9.27799e+09	8.72419e+09	1.12074e+10
POS3489	Unknown	0.995	212.102	[M+NH4]+	Unknown	Unknown	Unknown	Unknown	---	Unknown	---	Unknown	Unknown	2.05238e+07	2.51145e+07	1.11744e+07	1.48847e+07	2.38775e+07	2.12372e+07	1.75278e+07	1.44722e+07	1.3755e+07	1.53638e+07	1.13914e+07	1.46851e+07	8.04375e+06	1.99104e+07	1.99331e+07	1.24866e+07	1.36485e+07	1.95917e+07	1.1936e+09	1.14471e+09	1.43608e+09	1.28567e+09	1.15819e+09	1.05463e+09	7.54191e+08	1.4111e+09	1.26101e+09	8.49704e+08	1.11458e+09	1.21633e+09	7.50001e+08	1.37406e+09	9.62173e+08	1.36025e+09	1.71893e+09	1.77126e+09
NEG6227	Unknown	4.876	306.075	[M-H]-	Unknown	Unknown	Unknown	Unknown	---	Unknown	---	Unknown	Unknown	9.53623e+07	8.67462e+07	3.22564e+08	9.83882e+07	2.76668e+08	2.23893e+08	9.69539e+07	1.07481e+08	2.62218e+08	1.77169e+08	1.79972e+08	1.62927e+08	9.31723e+07	1.1404e+08	8.91802e+07	1.49298e+08	6.89843e+07	1.47547e+08	4.6998e+07	1.57123e+07	1.18807e+08	5.63204e+08	2.76856e+07	1.06493e+07	2.05007e+07	2.4908e+06	1.87484e+08	2.08724e+08	1.93623e+08	2.35972e+08	2.05492e+08	3.58284e+08	3.93379e+07	857210	7.67655e+06	1.30139e+07
POS7339	(7E)-5-Hydroxydodec-7-enoylcarnitine	7.412	358.258	[M+H]+	C19H35NO5	Fatty Acyls	NKFXAFQLKVVSCX-UHFFFAOYSA-N	CCCCC=CCC(O)CCCC(=O)OC(CC([O-])=O)C[N+](C)(C)C	---	---	HMDB0241223	Lipids and lipid-like molecules	Fatty Acyls	1.91494e+07	1.00873e+07	1.77484e+07	3.12027e+07	1.32574e+07	57705142	2.16004e+07	2.29694e+07	7.19776e+06	9.32839e+06	1.0791e+07	1.1638e+07	8.31786e+06	1.01637e+07	1.18149e+07	1.46054e+07	1.05448e+07	1.90827e+07	5.71984e+07	5.36386e+07	6.43699e+07	6.8372e+07	9.35176e+07	6.25864e+07	9.25306e+07	3.6702e+07	3.46653e+07	5.07757e+07	4.33961e+07	4.35544e+07	6.3946e+07	5.39139e+07	7.9884e+07	7.85347e+07	5.43827e+07	6.58547e+07
POS12547	Unknown	2.346	664.118	[M]+	Unknown	Unknown	Unknown	Unknown	---	Unknown	---	Unknown	Unknown	4.98156e+07	9.69269e+07	1.1213e+08	5.47265e+07	1.02108e+08	3.51076e+07	1.78376e+08	4.27629e+07	1.27765e+08	5.23682e+07	1.67648e+08	2.19133e+07	1.64331e+08	2.91765e+07	6.78909e+07	4.01469e+07	1.07486e+08	6.05247e+07	1.51745e+07	8.73858e+06	2.46049e+07	2.67083e+07	4.32267e+07	4.74328e+07	2.81779e+07	1.3958e+07	2.16768e+07	4.93358e+07	1.39823e+07	1.77477e+07	3.03899e+07	3.00794e+07	2.88698e+07	2.81726e+07	1.97528e+07	1.06162e+07
NEG2553	Pyroglutamic acid	2.445	188.054	[M+CH3COO]-	C5H7NO3	Amino acids and derivatives	ODHCTXKNWHHXJC-VKHMYHEASA-N	O=C(O)C1CCC(O)=N1	C01879	7405	HMDB0000267	Organic acids and derivatives	Carboxylic acids and derivatives	8.55868e+08	5.11999e+08	4.77343e+08	1.01874e+09	5.88902e+08	3.62625e+08	4.93921e+08	4.60566e+08	2.71552e+08	7.52904e+08	2.73492e+08	2.97811e+08	2.16463e+08	6.3895e+08	4.22122e+08	2.39707e+08	5.30596e+08	4.17503e+08	4.86476e+06	1.38579e+06	268068	341394	747537	886717	708014	882023	607019	1.09273e+06	251349	1.28197e+06	408269	1.63764e+06	1.07956e+06	361931	1.19561e+06	1.23874e+06
NEG2554	Unknown	2.172	188.054	[M+CH3COO]-	Unknown	Unknown	Unknown	Unknown	---	Unknown	---	Unknown	Unknown	3.26394e+08	1.62533e+08	1.29862e+08	2.49638e+08	2.11159e+08	1.22332e+08	1.51747e+08	1.77214e+08	9.94127e+07	2.52986e+08	1.00161e+08	9.35222e+07	8.06497e+07	2.00886e+08	1.13629e+08	8.82371e+07	1.9732e+08	1.50515e+08	2.23049e+06	829066	551598	356222	298739	808618	591247	506837	0	357354	172796	724896	171171	431686	396888	287019	242877	210884
POS2686	Unknown	3.358	182.081	[M+H]+	Unknown	Unknown	Unknown	Unknown	---	Unknown	---	Unknown	Unknown	2.06005e+08	1.72552e+08	2.7669e+08	4.50993e+08	1.50264e+08	1.57527e+08	2.08059e+08	1.53356e+08	1.3671e+08	1.314e+08	2.09569e+08	1.15081e+08	6.85737e+07	1.83512e+08	1.11563e+08	1.14107e+08	1.50542e+08	8.25518e+07	8.75635e+07	1.12997e+08	4.62965e+07	2.08741e+08	1.12083e+08	3.67519e+07	2.81098e+07	1.07906e+08	1.78356e+08	1.29814e+08	5.46e+07	1.49267e+08	1.54182e+08	1.40102e+08	1.31589e+08	4.57611e+07	7.0406e+07	2.89793e+07
NEG10090	LPE(P-16:0)	10.191	436.28	[M-H]-	C21H44NO6P	Glycerophospholipids	QYTPGOPLNFESQC-NUTQULCTSA-N	[H][C@@](O)(CO\C=C/CCCCCCCCCCCCCC)COP(O)(=O)OCCN	---	42607469;154573334	HMDB0011152	Lipids and lipid-like molecules	Glycerophospholipids	1.13809e+07	1.63345e+07	1.1683e+07	2.15586e+07	1.4528e+07	1.53626e+07	1.0747e+07	9.17638e+06	3.26369e+06	5.03313e+06	4.95861e+06	1.14923e+07	7.75025e+06	6.18138e+06	1.73486e+07	1.9037e+07	9.73401e+06	1.44718e+07	3.86833e+07	1.95123e+07	1.27146e+07	4.27786e+07	1.49098e+07	1.39344e+07	2.7813e+07	3.72856e+07	1.32036e+07	3.59526e+07	6.3888e+07	1.41826e+07	1.44861e+07	2.0149e+07	3.13139e+07	4.16933e+07	1.59614e+07	1.83126e+07
POS916	3-Amino-2,2-dimethylpropanoic acid	1.297	118.086	[M+H]+	C5H11NO2	Carboxylic acids and derivatives	DGNHGRLDBKAPEH-UHFFFAOYSA-N	CC(C)(CN)C(O)=O	---	95739;36689718	HMDB0245805	Organic acids and derivatives	Carboxylic acids and derivatives	7.8307e+09	3.53584e+09	7.6913e+09	1.96222e+09	5.9877e+09	6.68627e+09	4.67294e+09	6.73956e+09	4.2866e+09	6.16757e+09	7.3235e+09	7.82833e+09	6.48695e+09	4.06099e+09	8.89546e+09	7.03167e+09	6.40975e+09	5.65507e+09	2.15763e+09	2.06709e+09	1.67117e+09	1.66499e+09	1.73355e+09	1.54674e+09	1.59139e+09	2.024e+09	2.29272e+09	1.80321e+09	1.41032e+09	1.48437e+09	2.22717e+09	2.48771e+09	1.52177e+09	1.4567e+09	1.38008e+09	1.86063e+09
POS3657	Propionylcarnitine	3.58	218.138	[M+H]+	C10H19NO4	Acyl carnitines	UFAHZIUFPNSHSL-UHFFFAOYSA-N	O=C([O-])CC(OC(=O)CC)C[N+](C)(C)C	---	107738	HMDB0000824	Lipids and lipid-like molecules	Fatty Acyls	6.57341e+08	2.89114e+08	4.1978e+08	5.43305e+08	5.01177e+08	4.47123e+08	2.24213e+08	4.56721e+08	1.60507e+08	5.57805e+08	4.40977e+08	2.87349e+08	1.30869e+08	3.38236e+08	4.2803e+08	3.95113e+08	4.41956e+08	3.92448e+08	4.73819e+08	1.74449e+08	2.23342e+08	2.09145e+08	2.60474e+08	1.96358e+08	3.43713e+08	1.40739e+08	2.60115e+08	2.34697e+08	2.92527e+08	1.50736e+08	3.22225e+08	2.42028e+08	5.59857e+08	4.10171e+08	2.7473e+08	4.5514e+08
POS3653	Unknown	3.84	218.138	[M+H]+	Unknown	Unknown	Unknown	Unknown	---	Unknown	---	Unknown	Unknown	1.75484e+09	2.58057e+08	1.39356e+09	1.7746e+09	1.29338e+09	4.74814e+08	6.11258e+08	1.24529e+09	8.24043e+07	1.24826e+09	4.25379e+08	9.50062e+08	3.29688e+08	9.93433e+08	1079992889	1.01095e+09	4.23386e+08	1.61137e+09	6.06772e+08	5.21861e+08	6.30479e+08	6.03173e+08	8.54911e+08	1.22146e+08	8.81319e+08	6.34553e+08	9.00259e+08	5.07837e+08	1.35415e+08	1.61719e+08	6.77536e+08	6.78446e+08	1.8902e+09	3.97805e+08	6.60172e+08	8.34603e+08
POS4431	Malonylcarnitine	1.347	248.112	[M+H]+	C10H17NO6	Fatty Acyls	ZGNBLKBZJBJFDG-SSDOTTSWSA-N	C[N+](C)(C)C[C@@H](CC([O-])=O)OC(=O)CC(O)=O	---	91825606	HMDB0002095	Lipids and lipid-like molecules	Fatty Acyls	1.60949e+07	1.21357e+07	7.10915e+06	7.20268e+06	4.05422e+06	5.49321e+06	1.18627e+07	1.19726e+07	1.86173e+07	1.92781e+07	1.66512e+07	1.50545e+07	6.64211e+06	1.22472e+07	1.59409e+07	7.52668e+06	19865118	1.34744e+07	3.09771e+07	2.7404e+07	3.40313e+07	3.40935e+07	7.33501e+07	7.0757e+07	9.06786e+07	2.56137e+07	6.67625e+07	7.02101e+07	5.24544e+07	2.64216e+07	2.15673e+07	4.22711e+07	8.65703e+07	4.49408e+07	2.65264e+07	3.88997e+07
POS2748	Phosphocholine	0.841	184.072	[M]+	C5H15NO4P+	Cholines	YHHSONZFOIEMCP-UHFFFAOYSA-O	C[N+](C)(C)CCOP(=O)(O)O	C00588	---	HMDB0001565	Organic nitrogen compounds	Organonitrogen compounds	2.10798e+09	1.55326e+09	2.74098e+09	5.2878e+08	1.10244e+09	1.76447e+09	2.8338e+09	2.3045e+09	2.50013e+09	2.78416e+09	1.87694e+09	1.9466e+09	2.37253e+09	3.51275e+09	4.25055e+09	2.2264e+09	3.78454e+09	3.67052e+09	9.82368e+07	5.68736e+07	3.91924e+07	8.77364e+07	3.29319e+07	9.83158e+07	7.33237e+07	9.61095e+07	5.70439e+07	9.16238e+07	7.59266e+07	7.92889e+07	3.82252e+07	5.84635e+07	4.39038e+07	6.12443e+07	2.58522e+07	2.52344e+07
POS2901	Trimethyllysine	0.805	189.159	[M+H]+	C9H20N2O2	Amino acids and derivatives	MXNRLFUSFKVQSK-QMMMGPOBSA-N	C[N+](C)(C)CCCC[C@H](N)C([O-])=O	C03793	---	HMDB0001325	Organic acids and derivatives	Carboxylic acids and derivatives	1.02682e+08	1.38227e+08	9.31445e+07	9.40274e+07	2.1479e+08	1.26736e+08	8.01497e+07	9.61147e+07	7.93749e+07	1.11793e+08	9.31287e+07	6.64956e+07	1.3384e+08	1.035e+08	1.20457e+08	8.24454e+07	9.63179e+07	1.02235e+08	2.56006e+08	4.08401e+08	2.78726e+08	3.75877e+08	194168977	135870019	1.29598e+08	5.01103e+08	2.08528e+08	1.11445e+08	5.0506e+08	5.41579e+08	2.87545e+08	3.70539e+08	1.12629e+08	3.39687e+08	2.88342e+08	3.12453e+08
POS4444	3-Hydroxybutyrylcarnitine	2.721	248.148	[M+H]+	C11H21NO5	Fatty Acyls	UEFRDQSMQXDWTO-BDAKNGLRSA-N	C[C@@H](O)CC(=O)O[C@@H](CC([O-])=O)C[N+](C)(C)C	---	156908001	HMDB0013127	Lipids and lipid-like molecules	Fatty Acyls	4.0099e+08	3.52575e+08	3.45034e+08	2.1588e+08	6.47404e+08	5.93009e+08	5.14465e+08	1.08785e+09	2.84766e+08	2.19164e+08	6.28e+08	2.14791e+08	3.99676e+08	7.41036e+08	2.35072e+08	4.95947e+08	4.81833e+08	3.92025e+08	3.58088e+08	5.89005e+08	7.80341e+07	9.91177e+07	1.15193e+09	2.19304e+08	1.63498e+09	4.20401e+08	2.79422e+08	8.82922e+08	5.52755e+08	6.7866e+07	283441627	1.02524e+08	3.1973e+09	5.74356e+08	1.55277e+08	1.0991e+08
POS3228	Pantothenic acid	5.148	202.106	[M+H-H2O]+	C9H17NO5	Amino acids and derivatives	GHOKWGTUZJEAQD-ZETCQYMHSA-N	CC(C)(CO)C(O)C(O)=NCCC(=O)O	C00864	988	HMDB0000210	Organic acids and derivatives	Carboxylic acids and derivatives	8.93825e+07	7.3743e+07	6.92151e+07	6.2782e+07	5.76222e+07	5.35858e+07	7.44433e+07	4.07981e+07	6.58662e+07	5.87276e+07	5.60086e+07	7.95763e+07	6.30299e+07	6.56349e+07	6.54642e+07	3.96119e+07	7.95186e+07	6.52846e+07	6.07083e+07	4.29348e+07	5.5982e+07	3.11703e+07	7.654e+07	5.86685e+07	7.58136e+07	3.98552e+07	4.93358e+07	7.01019e+07	5.92112e+07	3.79507e+07	6.3038e+07	5.50385e+07	7.17881e+07	52565045	4.49472e+07	5.37494e+07
POS4221	Unknown	1.06	241.129	[M+H]+	Unknown	Unknown	Unknown	Unknown	---	Unknown	---	Unknown	Unknown	1.6315e+06	952577	0	1240990	1.33297e+06	2.70231e+06	2.34402e+06	5.53213e+06	3.11526e+06	540427	389283	359537	959809	517504	866478	3.18744e+06	3.64438e+06	416757	3.77206e+09	4.7367e+09	4.57319e+09	4.19491e+09	4.26874e+09	4.39407e+09	2.95064e+09	4.60021e+09	6.25887e+09	4.20531e+09	3.65315e+09	4.67336e+09	2.83167e+09	5.51038e+09	3.65262e+09	5.76934e+09	5.6513e+09	6.40909e+09
POS5321	Oleamide	11.635	282.278	[M+NH4]+	C18H35NO	Fatty Acyls	FATBGEAMYMYZAF-KTKRTIGZSA-N	CCCCCCCCC=CCCCCCCCC(N)=O	C19670	1930	HMDB0002117	Lipids and lipid-like molecules	Fatty Acyls	8.67903e+07	1.01213e+08	1.33542e+08	9.23677e+07	7.07742e+07	9.36111e+08	8.31267e+07	6.00158e+07	9.95286e+07	8.04645e+07	7.1202e+07	1.09027e+08	8.71962e+07	6.36174e+07	8.16149e+07	1.35516e+08	9.92726e+07	1.0905e+08	7.07447e+07	3.8244e+07	3.06857e+07	5.08068e+07	5.09819e+07	8.57082e+07	3.68839e+07	2.26517e+08	1.22861e+08	8.45849e+07	8.05285e+07	4.90194e+07	4.50992e+07	1.2239e+08	117168006	7.70135e+07	5.64396e+07	5.14002e+07
POS4441	Unknown	2.806	248.148	[M+H]+	Unknown	Unknown	Unknown	Unknown	---	Unknown	---	Unknown	Unknown	4.11979e+08	3.61927e+08	3.54425e+08	3.21209e+08	6.30173e+08	6.10872e+08	5.28078e+08	1.03755e+09	2.77393e+08	4.46425e+08	6.44996e+08	3.93899e+08	4.10213e+08	7.21271e+08	4.46685e+08	4.832e+08	4.95184e+08	3.81673e+08	3.68693e+08	5.73169e+08	3.03859e+08	2.45504e+08	1.11919e+09	9.6061e+08	1.58153e+09	4.07646e+08	8.71784e+08	8.56457e+08	5.37032e+08	3.90027e+08	4.08577e+08	4.00664e+08	3.09891e+09	5.57708e+08	4.48881e+08	4.06631e+08
NEG5505	beta-D-Glucopyranosiduronic acid, 4-methylphenyl	6.227	283.081	[M-H]-	C13H16O7	Glycosyl compounds	JPAUCQAJHLSMQW-XPORZQOISA-N	O=C(O)C1OC(OC2=CC=C(C=C2)C)C(O)C(O)C1O	---	154035	HMDB0011686	Organic oxygen compounds	Organooxygen compounds	1.95838e+08	2.06277e+08	1.0706e+08	4.535e+07	1.76956e+08	3.43787e+08	1.17351e+08	1.08202e+08	1.26556e+08	1.79992e+08	9.81157e+07	1.81102e+08	2.14957e+08	1.00092e+08	1.4397e+08	1.5176e+08	1.54823e+08	1.22102e+08	4.17079e+07	2.29658e+07	3.49144e+06	9.37863e+06	7.3024e+06	1.85301e+07	1.29149e+07	1.05787e+07	2.04721e+07	1.78662e+07	1.17202e+07	4.81788e+07	3.48857e+07	1.44873e+07	1.72542e+07	2.11442e+07	1.87659e+07	1.22015e+07
POS1685	gamma-Guanidinobutyric acid	1.444	146.092	[M+H]+	C5H11N3O2	Amino acids and derivatives	TUHVEAJXIMEOSA-UHFFFAOYSA-N	N=C(N)NCCCC(=O)O	C01035	500;25200642	HMDB0003464	Organic acids and derivatives	Carboxylic acids and derivatives	1.29736e+09	1.70734e+09	1.08873e+09	2.95274e+09	1.36177e+09	3.58733e+09	1.50803e+09	3.60798e+09	1.68748e+09	1.13515e+09	2.27323e+09	1.97284e+09	1.44293e+09	4.15243e+09	1.47701e+09	2.57097e+09	8.05783e+08	3.61742e+09	6.2052e+07	3.08571e+08	1.33064e+08	2.85615e+08	8.53304e+07	1.03153e+08	4.62004e+07	1.32978e+08	6.9396e+07	1.14664e+08	1.5184e+08	1.90816e+08	1.87478e+08	1.92022e+08	6.52682e+07	3.37387e+08	3.80249e+07	2.17487e+08
POS10250	LPC(16:0)	10.072	518.318	[M+Na]+	C24H50NO7P	Lysophosphatidylcholines	ASWBNKHCZGQVJV-UHFFFAOYSA-N	CCCCCCCCCCCCCCCC(=O)OC[C@H](COP(=O)([O-])OCC[N+](C)(C)C)O	C04102	460602	HMDB0010382	Lipids and lipid-like molecules	Glycerophospholipids	1.22129e+08	9.72565e+07	1.55721e+08	1.46344e+08	1.54256e+08	1.29791e+08	1.30942e+08	1.01386e+08	1.27622e+08	9.98975e+07	1.54987e+08	1.79994e+08	9.44212e+07	1.16106e+08	1.46087e+08	1.48336e+08	1.34928e+08	1.26612e+08	4.42875e+07	2.03534e+07	2.78527e+07	2.78939e+07	2.60086e+07	2.73811e+07	2.06118e+07	1.85811e+07	2.24999e+07	2.15938e+07	4.46677e+07	1.82693e+07	1.92878e+07	2.29674e+07	3.06534e+07	4.21335e+07	2.48761e+07	2.62237e+07
POS3295	Unknown	2.245	204.122	[M]+	Unknown	Unknown	Unknown	Unknown	---	Unknown	---	Unknown	Unknown	8.43131e+07	8.7284e+07	4.00964e+07	4.64033e+07	1.03293e+08	6.93698e+07	3.99168e+07	8.05969e+07	5.14528e+07	7.86505e+07	9.7364e+07	4.40989e+07	2.47672e+07	1.23173e+08	7.09201e+07	7.4693e+07	1.14481e+08	1.31637e+08	6.73796e+08	6.84728e+08	7.18254e+08	4.66515e+08	1.11837e+09	5.16277e+08	7.36924e+08	4.60804e+08	7.29121e+08	5.86714e+08	6.60822e+08	5.13704e+08	8.47695e+08	7.61422e+08	1.12591e+09	4.42491e+08	5.8678e+08	3.95221e+08
POS2750	Unknown	0.994	184.072	[M]+	Unknown	Unknown	Unknown	Unknown	---	Unknown	---	Unknown	Unknown	1.12578e+09	1.15043e+09	1.17424e+09	2.27046e+08	9.01031e+08	1.45237e+09	1.39345e+09	1.30245e+09	1.23176e+09	1.29115e+09	9.6955e+08	1.02413e+09	1.12341e+09	2.19755e+09	1.67275e+09	1069174588	2.03677e+09	1.61326e+09	1.88824e+07	1.51338e+07	5.48142e+06	2.06797e+07	2.24489e+06	2.18194e+07	9.88415e+06	1.24929e+07	5.60346e+06	1.39706e+07	9.13361e+06	1.31981e+07	3.00314e+06	6.37945e+06	5.01105e+06	5.5376e+06	2.10094e+06	4.61493e+06
POS3652	Unknown	3.688	218.137	[M+H]+	Unknown	Unknown	Unknown	Unknown	---	Unknown	---	Unknown	Unknown	4.82997e+08	4.85588e+08	244696958	2.99249e+08	3.10154e+08	4.85582e+08	3.06756e+08	3.50124e+08	7.34571e+07	2.89824e+08	4.68488e+08	2.45871e+08	1.2182e+08	4.37432e+08	4.27542e+08	3.72402e+08	4.09511e+08	4.06702e+08	4.59185e+08	1.72081e+08	1.02088e+08	8.72006e+07	1.52303e+08	6.95478e+07	1.61199e+08	1.10279e+08	1.72317e+08	2.27155e+08	7.12904e+08	1.6652e+08	3.13341e+08	1.46962e+08	2.84088e+08	5.62835e+08	2.67139e+08	4.39713e+08
POS3291	Acetylcarnitine	4.861	204.122	[M+H]+	C9H17NO4	Acyl carnitines	RDHQFKQIGNGIED-MRVPVSSYSA-N	CC(=O)O[C@H](CC(=O)[O-])C[N+](C)(C)C	C02571	7045767	HMDB0000201	Lipids and lipid-like molecules	Fatty Acyls	3.15546e+07	3.72861e+07	1.62677e+07	2.96862e+07	4.23789e+07	3.15293e+07	2.48691e+07	4.80678e+07	1.91555e+07	3.50708e+07	3.51977e+07	1.45823e+07	1.34833e+07	3.40648e+07	3.08141e+07	2.9307e+07	2.40453e+07	4.11945e+07	2.59341e+08	1.63004e+08	2.15302e+08	1.79934e+08	2.70752e+08	1.93082e+08	2.3098e+08	1.93813e+08	2.44881e+08	1.8332e+08	2.04673e+08	1.84095e+08	2.17527e+08	1.95956e+08	2.63491e+08	1.518e+08	1.56098e+08	2.01503e+08
POS2749	Unknown	9.903	184.072	[M]+	Unknown	Unknown	Unknown	Unknown	---	Unknown	---	Unknown	Unknown	9.24646e+07	1.23753e+08	1.17297e+08	1.04702e+08	1.24601e+08	1.30951e+08	8.81949e+07	1.04426e+08	1.15961e+08	9.31159e+07	1.21314e+08	1.29006e+08	9.6387e+07	8.33219e+07	1.08787e+08	1.23009e+08	1.34974e+08	1.4786e+08	6.64628e+07	3.93847e+07	3.59619e+07	3.53499e+07	6.28359e+07	4.92887e+07	8.05712e+07	6.43365e+07	6.74391e+07	8.34595e+07	1.15136e+08	4.03398e+07	9.92549e+07	5.77896e+07	55597692	6.02162e+07	6.02466e+07	5.51629e+07
NEG8104	GMP	1.966	362.049	[M-H]-	C10H14N5O8P	Purine nucleotide sugars	RQFCJASXJCIDSX-UHFFFAOYSA-N	NC(N3)=Nc(c2C(=O)3)n(cn2)C(O1)C(O)C(O)C(COP(O)(O)=O)1	C00144	---	HMDB0001397	Nucleosides, nucleotides, and analogues	Purine nucleotides	8.11428e+08	1.57572e+09	7.7162e+08	1.26403e+09	1.25784e+09	1.2767e+09	9.16082e+08	1.46537e+09	1.27991e+09	8.38524e+08	1.11448e+09	4.01474e+08	1.16818e+09	1.2815e+09	9.20195e+08	1.07053e+09	1.394e+09	1.39227e+09	5.57751e+07	8.50387e+06	9.28324e+06	1.53616e+07	6.75789e+07	3.35218e+07	2.57506e+07	1.7585e+07	1.54636e+07	4.00554e+07	2.89741e+07	8.4182e+06	6.50722e+07	2.06956e+07	6.42423e+07	1.46959e+07	8.97224e+06	1.38763e+07
NEG2198	Ascorbic acid	0.972	175.023	[M-H]-	C6H8O6	Butenolides	CIWBSHSKHKDKBQ-JLAZNSOCSA-N	O=C1OC(C(O)=C1O)C(O)CO	C00072	54670067	HMDB0000044	Organoheterocyclic compounds	Dihydrofurans	4.27391e+09	5.25666e+09	5.51873e+09	4.65886e+09	4.65804e+09	3.74465e+09	4.59678e+09	4.15261e+09	6.12314e+09	3.25428e+09	5.3464e+09	4.09526e+09	5.5678e+09	5.30165e+09	4.63613e+09	5.82369e+09	5.4996e+09	5.21664e+09	1.20801e+08	2.75498e+07	2.51774e+08	2.59008e+08	4.32564e+06	1.23304e+06	5.08108e+06	1.03843e+08	7.18329e+07	6.54741e+07	3.68535e+08	2.36495e+08	3.00178e+08	3.46823e+08	4.39869e+07	7.00985e+06	497022	910938
NEG6122	N-Acetylaspartylglutamic acid	3.138	303.082	[M-H]-	C11H16N2O8	Peptides	OPVPGKGADVGKTG-BQBZGAKWSA-N	O=C(O)CCC(N=C(O)C(N=C(O)C)CC(=O)O)C(=O)O	C12270	188803	HMDB0001067	Organic acids and derivatives	Carboxylic acids and derivatives	6.35386e+06	1.38124e+07	6.90528e+06	8.35256e+06	1.14774e+07	6.87526e+06	7.06033e+06	5.19895e+06	7.76045e+06	5.74189e+06	2.66899e+06	1.08597e+07	6.26653e+06	9.74363e+06	1.68122e+07	3.54936e+06	1.12924e+07	2.89266e+06	1.01382e+09	2.26089e+08	1.72304e+08	2.3259e+08	6.45852e+07	3.18479e+08	1.31664e+08	1.23449e+08	1.32925e+08	1.91641e+08	2.37268e+08	1.24132e+08	8.1065e+07	2.94739e+08	1.15704e+08	1.25748e+08	1.23078e+08	7.76379e+07
POS2512	Unknown	1.035	175.118	[M+H]+	Unknown	Unknown	Unknown	Unknown	---	Unknown	---	Unknown	Unknown	2.18142e+06	3.74819e+06	946651	397495	1.62116e+06	0	1.26204e+06	1.64187e+06	805375	706861	1.32697e+06	291947	1.59043e+06	737773	2.90406e+06	4.97682e+06	5.12476e+06	554497	2.55976e+08	2.07118e+08	1.0997e+08	3.96738e+08	2.00329e+08	1.23361e+08	1.77225e+08	2.48219e+08	1.85987e+08	7.19819e+07	3.29545e+08	2.68687e+08	1.80206e+08	1.75112e+08	1.12406e+08	1.77783e+08	1.48335e+08	1.85675e+08
POS2743	Unknown	10.076	184.072	[M]+	Unknown	Unknown	Unknown	Unknown	---	Unknown	---	Unknown	Unknown	1.06181e+08	1.90748e+08	1.76422e+08	1.54512e+08	1.56785e+08	1.79253e+08	1.21162e+08	8.3632e+07	1.28374e+08	1.01561e+08	1.61545e+08	1.75688e+08	1.21873e+08	8.76555e+07	1.04406e+08	1.61502e+08	1.84981e+08	1.97335e+08	6.16597e+07	6.87898e+07	6.27953e+07	3.6198e+07	5.66545e+07	3.9719e+07	9.23287e+07	9.95993e+07	1.04103e+08	1.03863e+08	1.15311e+08	4.19093e+07	6.20141e+07	5.35651e+07	4.60779e+07	6.06242e+07	4.15052e+07	5.34592e+07
POS2745	Unknown	9.724	184.072	[M]+	Unknown	Unknown	Unknown	Unknown	---	Unknown	---	Unknown	Unknown	9.14493e+07	1.06021e+08	123070072	1.07059e+08	1.02681e+08	1.32878e+08	8.27864e+07	8.83543e+07	7.99297e+07	9.06139e+07	1.02323e+08	1.19963e+08	7.11785e+07	8.39793e+07	7.86395e+07	1.02344e+08	1.11097e+08	112037742	4.42726e+07	2.09662e+07	3.67455e+07	1.58953e+07	2.31029e+07	1.16378e+07	3.68664e+07	1.05481e+08	7.7406e+07	6.72393e+07	4.4157e+07	6.49052e+07	40373213	5.31535e+07	3.42058e+07	5.74076e+07	3.08205e+07	4.57315e+07
NEG2197	Unknown	1.32	175.023	[M-H]-	Unknown	Unknown	Unknown	Unknown	---	Unknown	---	Unknown	Unknown	4.00646e+09	3.91218e+09	4.50389e+09	3.85206e+09	3.35197e+09	2.84471e+09	3.8504e+09	4.45963e+09	4.55874e+09	3.56976e+09	5.73527e+09	3.04449e+09	3.97006e+09	4.10272e+09	5.58476e+09	5.00464e+09	4.78944e+09	3.87613e+09	1.13151e+08	7.18754e+07	4.07042e+08	3.88104e+08	1.33456e+07	4.25329e+06	1.02391e+07	1.25541e+08	1.9623e+08	8.90248e+07	4.11028e+08	3.64884e+08	3.74206e+08	5.61688e+08	6.05217e+07	7.53703e+06	0	2.52397e+06
NEG4309	Uridine	2.918	243.061	[M-H]-	C9H12N2O6	Pyrimidine nucleosides	DRTQHJPVMGBUCF-UHFFFAOYSA-N	O=C1N=C(O)C=CN1C2OC(CO)C(O)C2O	C00299	6029	HMDB0000296	Nucleosides, nucleotides, and analogues	Pyrimidine nucleosides	6.42209e+09	3.90056e+09	4.90488e+09	5.29707e+09	4.83225e+09	2.46579e+09	7.14894e+09	4.419e+09	4.67549e+09	2.40243e+09	3.80148e+09	7.2716e+09	4.90586e+09	5.55457e+09	5.72111e+09	3.2863e+09	5.59959e+09	3.49426e+09	2.39217e+08	5.59662e+07	3.12848e+07	8.19332e+07	8.6351e+07	8.26554e+07	7.45999e+07	1.22025e+08	1.15124e+08	1.02516e+08	1.26263e+08	9.66701e+07	1.63968e+08	1.21736e+08	1.74904e+08	1.24965e+08	1.20613e+08	8.49784e+07
POS2751	Unknown	1.157	184.073	[M]+	Unknown	Unknown	Unknown	Unknown	---	Unknown	---	Unknown	Unknown	7.87414e+08	1.16207e+09	8.01628e+08	156451347	4.88436e+08	1.45808e+09	9.221e+08	7.81686e+08	6.44983e+08	6.78351e+08	7.11811e+08	4.7948e+08	6.76932e+08	2.29937e+09	1.00218e+09	6.62962e+08	1.15529e+09	1.02142e+09	8.13417e+06	5.10159e+06	808159	1.1332e+07	688618	6.20459e+06	1.36504e+07	4.03545e+06	1.95287e+06	7.61813e+06	1.07224e+06	8.06363e+06	1.54119e+06	3.74448e+06	3.31822e+06	5.19139e+06	2.10094e+06	723260
POS2746	Unknown	9.606	184.072	[M]+	Unknown	Unknown	Unknown	Unknown	---	Unknown	---	Unknown	Unknown	8.66795e+07	9.13872e+07	1.7711e+08	1.15497e+08	1.20911e+08	1.58702e+08	8.38739e+07	1.0159e+08	1.11927e+08	9.74631e+07	1.0753e+08	1.71232e+08	8.87141e+07	9.83605e+07	9.89488e+07	1.02266e+08	128372402	1.2076e+08	3.94184e+07	3.36223e+07	2.33687e+07	2.2662e+07	2.11624e+07	1.81995e+07	8.86051e+07	8.49271e+07	3.91496e+07	3.3565e+07	7.57997e+07	6.55716e+07	5.40616e+07	5.6731e+07	3.95262e+07	5.36447e+07	3.57467e+07	4.07195e+07
NEG7609	IMP	2.002	347.037	[M-H]-	C10H13N4O8P	Purine ribonucleoside monophosphates	GRSZFWQUAKGDAV-KQYNXXCUSA-N	O=P(O)(O)OCC1OC(N2C=NC=3C(O)=NC=NC32)C(O)C1O	C00130	---	HMDB0000175	Nucleosides, nucleotides, and analogues	Purine nucleotides	4.64592e+08	1.10406e+09	4.75087e+08	6.59442e+08	6.34567e+08	6.86945e+08	7.62414e+08	7.21179e+08	2.26663e+09	4.95011e+08	1.04475e+09	2.16417e+08	1.65466e+09	1.45016e+09	6.19857e+08	1.07876e+09	1.0771e+09	1.30078e+09	1.69702e+10	1.8378e+10	1.84733e+10	2.47519e+10	3.02169e+10	1.9806e+10	2.85372e+10	2.93243e+10	2.58701e+10	2.66857e+10	2.06805e+10	1.89267e+10	2.69881e+10	1.55458e+10	2.78849e+10	1.22829e+10	1.5213e+10	2.62092e+10
NEG7610	Unknown	0.981	347.038	[M-H]-	Unknown	Unknown	Unknown	Unknown	---	Unknown	---	Unknown	Unknown	6.43294e+07	1.17755e+08	8.13881e+07	8.97897e+07	9.05723e+07	1.03215e+08	9.70101e+07	9.30876e+07	2.94388e+08	8.10577e+07	1.55436e+08	4.57433e+07	2.27845e+08	1.70396e+08	6.88369e+07	1.59632e+08	1.39808e+08	1.65059e+08	1.85217e+09	1.80106e+09	2.24197e+09	2.7953e+09	3.32394e+09	2.12998e+09	3.31642e+09	4.04328e+09	2.73273e+09	2.58638e+09	2.41813e+09	3.13896e+09	4.33845e+09	1.84853e+09	2.81802e+09	2.03627e+09	1.2626e+09	2.78772e+09
POS9696	1-O-Hexadecyl-sn-glycero-3-phosphocholine	10.471	482.359	[M+H]+	C24H52NO6P	Glycerophospholipids	VLBPIWYTPAXCFJ-UHFFFAOYSA-N	CCCCCCCCCCCCCCCCOCC(O)COP([O-])(=O)OCC[N+](C)(C)C	C13903	3983	HMDB0243890	Lipids and lipid-like molecules	Glycerophospholipids	6.29307e+07	1.10549e+08	1.12858e+08	7.36029e+07	1.41217e+08	1.14795e+08	8.23791e+07	1.2959e+08	5.03117e+07	1.02343e+08	7.45163e+07	1.72736e+08	7.65365e+07	5.38394e+07	6.54184e+07	9.03607e+07	8.89618e+07	1.55739e+08	3.15911e+07	1.0136e+07	8.55438e+06	1.09016e+07	6.91685e+06	7.74342e+06	1.37228e+07	1.693e+07	1.27433e+07	9.72622e+06	2.86294e+07	1.14288e+07	1.09401e+07	6.65419e+06	9715751	2.039e+07	1.26791e+07	1.6553e+07
NEG7606	Unknown	1.449	347.037	[M-H]-	Unknown	Unknown	Unknown	Unknown	---	Unknown	---	Unknown	Unknown	8.12557e+07	1.7188e+08	8.70342e+07	8.36994e+07	1.156e+08	1.32653e+08	1.97589e+08	1.97909e+08	2.90297e+08	8.45306e+07	1.40909e+08	2.73214e+07	1.74301e+08	2.00521e+08	1.42293e+08	1.1132e+08	3.13692e+08	3.02203e+08	1.92746e+09	3.70117e+09	3.88471e+09	4.67911e+09	9.89581e+09	3.06764e+09	3.87241e+09	4.43523e+09	7.03197e+09	2.3837e+09	4.1582e+09	4.47224e+09	6.00846e+09	3.45234e+09	5.3475e+09	3.239e+09	2.28008e+09	1.05048e+10
POS4440	Unknown	2.25	248.148	[M+H]+	Unknown	Unknown	Unknown	Unknown	---	Unknown	---	Unknown	Unknown	1.90999e+08	2.11498e+08	4.94784e+07	1.71677e+08	2.67118e+08	2.52651e+08	1.09302e+08	1.29427e+08	1.0566e+08	2.5032e+08	1.96418e+08	2.08998e+08	1.92984e+08	2.7122e+08	2.30465e+07	1.34045e+08	1.57938e+08	2.2211e+08	7.18121e+08	5.12411e+08	2.92028e+08	6.03643e+08	2.47488e+09	1.26311e+09	1.48801e+09	5.84378e+08	1.8477e+09	8.04472e+08	6.54585e+08	4.79062e+08	9.13235e+08	6.53731e+08	5.02703e+09	7.13463e+08	4.62756e+08	7.54282e+08
POS3655	Unknown	4.938	218.138	[M+H]+	Unknown	Unknown	Unknown	Unknown	---	Unknown	---	Unknown	Unknown	3.20025e+08	1.89172e+08	1.86541e+08	2.79635e+08	2.02881e+08	2.0469e+08	1.61403e+08	3.01064e+08	1.13717e+08	2.31236e+08	2.12411e+08	3.00537e+08	1.23695e+08	2.28168e+08	2.06536e+08	1.51197e+08	2.36722e+08	3.42241e+08	1.40642e+08	1.07912e+08	1.26569e+08	8.91865e+07	1.23458e+08	8.21354e+07	1.42209e+08	1.12996e+08	1.66058e+08	9.41026e+07	1.26028e+08	9.75502e+07	1.27084e+08	1.13693e+08	3.12431e+08	1.00447e+08	1.04626e+08	1.56809e+08
POS4741	Glutamylleucine	5.404	261.143	[M+H]+	C11H20N2O5	Peptides	MYFMARDICOWMQP-JAMMHHFISA-N	O=C(O)C(N=C(O)CCC(N)C(=O)O)CC(C)C	---	151023	HMDB0011171	Organic acids and derivatives	Carboxylic acids and derivatives	1.64228e+08	1.70868e+08	1.72329e+08	1.71473e+08	2.01332e+08	1.56824e+08	1.38352e+08	1.4628e+08	1.79448e+08	1.66609e+08	1.76834e+08	1.86372e+08	1.70115e+08	1.43603e+08	1.47704e+08	1.8396e+08	1.40219e+08	1.31722e+08	3.55193e+07	2.20848e+07	1.7698e+07	2.94081e+07	2.29935e+07	2.78262e+07	2.40302e+07	1.66051e+07	2.67957e+07	3.73113e+07	2.27984e+07	2.1895e+07	2.75548e+07	2.25471e+07	3.1927e+07	2.58608e+07	1.92915e+07	1.7616e+07
NEG7612	Unknown	4.883	347.038	[M-H]-	Unknown	Unknown	Unknown	Unknown	---	Unknown	---	Unknown	Unknown	505361	900931	322824	1.75148e+06	1.0519e+06	1.28898e+06	1.73437e+06	2.67047e+06	4.47367e+06	840062	2.46778e+06	984786	774248	2.93852e+06	1.52534e+06	1.7429e+06	2.52514e+06	2.60899e+06	3.32989e+07	3.48308e+07	2.98762e+07	6.01298e+07	8.8026e+07	4.04631e+07	6.2151e+07	4.96149e+07	4.93507e+07	4.47174e+07	4.11235e+07	5.4816e+07	9.11035e+07	2.58624e+07	4.76149e+07	3.74584e+07	2.38257e+07	5.01972e+07
POS5913	Benzododecinium	8.852	304.299	[M]+	C21H38N+	Phenylmethylamines	CYDRXTMLKJDRQH-UHFFFAOYSA-N	CCCCCCCCCCCC[N+](C)(C)CC1=CC=CC=C1	---	8754	---	Benzenoids	Benzene and substituted derivatives	2.91996e+06	7.74152e+06	4.38429e+07	4.78879e+06	3.43444e+06	9.11813e+07	3.75907e+08	6.58093e+06	2.20887e+06	2.48017e+06	4.50207e+06	2.01785e+07	3.06256e+06	1.97451e+06	7.28805e+07	1.19759e+07	5.81632e+06	4.31308e+06	5.22614e+06	1.56783e+07	3.50327e+07	2.02212e+06	4.27314e+06	3.0647e+08	2.0273e+08	3.6084e+07	5.57243e+06	1.82179e+07	79031852	1.17032e+07	1.9561e+07	3.21283e+06	5.3726e+08	3.31766e+07	4.14317e+07	1.35406e+07
POS2093	delta-Valerobetaine	0.969	160.133	[M+H]+	C8H17NO2	Straight chain fatty acids	CDLVFVFTRQPQFU-UHFFFAOYSA-N	C[N+](C)(C)CCCCC(=O)[O-]	---	14274897	HMDB0240732	Lipids and lipid-like molecules	Fatty Acyls	3.46444e+08	2.04366e+08	3.03749e+08	5.00216e+08	2.37072e+08	3.03637e+08	2.62606e+08	2.80355e+08	1.94387e+08	5.92859e+07	2.30512e+08	2.23624e+08	2.29061e+08	3.23619e+08	5.14279e+08	2.70886e+08	5.51505e+08	3.00013e+08	3.36124e+08	2.32566e+08	1.48887e+08	1.3629e+08	2.45054e+08	2.13805e+08	3.83461e+08	2.33688e+08	1.47304e+08	1.27685e+08	3.03458e+08	1.56764e+08	1.24154e+08	1.96652e+08	1.20763e+08	1.54838e+08	1.66935e+08	3.07891e+08
POS7873	S-Adenosylhomocysteine	3.981	385.128	[M+H]+	C14H20N6O5S	Gamma butyrolactones	ZJUKTBDSGOFHSH-UHFFFAOYSA-N	O=C(O)C(N)CCSCC1OC(N2C=NC=3C(=NC=NC32)N)C(O)C1O	C00021	439155	HMDB0000939	Organoheterocyclic compounds	Lactones	1.82411e+08	3.42924e+08	2.95505e+08	2.09674e+08	2.04618e+08	1.68217e+08	2.41247e+08	2.59812e+08	3.4452e+08	2.36866e+08	3.01331e+08	1.66323e+08	1.68558e+08	3.39891e+08	4.57936e+08	1.28501e+08	3.81957e+08	3.67177e+08	9.98973e+06	2.52434e+07	3.04298e+07	25721.8	1.42442e+07	1.34235e+07	6.12843e+06	1.70756e+07	1.03864e+07	1.59958e+07	1.30102e+07	1.65888e+07	1.63851e+07	2.31025e+07	1.71754e+07	4.5507e+07	2.47703e+07	2.76084e+07
POS7874	Unknown	4.345	385.128	[M+H]+	Unknown	Unknown	Unknown	Unknown	---	Unknown	---	Unknown	Unknown	7.96825e+08	6.66498e+08	9.2958e+08	7.19941e+08	5.5918e+08	4.95413e+08	7.83793e+08	4.84563e+08	1.05436e+09	6.37709e+08	1.0658e+09	7.29042e+08	8.398e+08	7.82227e+08	6.03972e+08	1.07279e+09	1.12382e+09	7.08055e+08	2.01743e+07	5.71892e+07	7.64522e+07	6.65988e+07	1.91717e+07	1.65237e+07	3.0734e+07	5.2797e+07	9.76919e+06	2.4822e+07	2.93943e+07	5.66281e+07	6.43335e+07	5.7256e+07	2.82581e+07	6.89893e+07	6.33421e+07	5.60376e+07
NEG2352	Hydroxyphenyllactic acid	5.451	181.048	[M-H]-	C9H10O4	Phenylpropanoic acids	JVGVDSSUAVXRDY-UHFFFAOYSA-N	O=C(O)C(O)CC1=CC=C(O)C=C1	C03672	---	HMDB0000755	Phenylpropanoids and polyketides	Phenylpropanoic acids	5.61039e+07	3.73551e+07	5.47948e+07	8.11127e+07	5.41277e+07	4.45445e+07	6.36509e+07	6.39668e+07	5.11253e+07	7.01367e+07	7.73466e+07	5.11281e+07	5.17601e+07	4.16331e+07	6.94343e+07	5.84769e+07	8.60142e+07	4.45663e+07	8.01246e+07	6.0737e+07	8.11717e+07	1.56821e+08	6.7103e+07	8.01651e+07	9.04583e+07	6.5994e+07	9.37854e+07	1.04065e+08	5.99448e+07	8.82704e+07	6.01519e+07	7.57555e+07	1.16762e+08	6.88615e+07	7.54641e+07	6.89182e+07
POS3032	5,6-Dihydroxy-2-methylaminotetralin	4.887	194.117	[M+H]+	C11H15NO2	Tetralins	BHDFPNRSDABMPW-UHFFFAOYSA-N	CNC1CCC2=C(C1)C=CC(O)=C2O	---	38005	HMDB0246248	Benzenoids	Tetralins	1.38944e+08	1.74498e+08	1.30415e+08	1.3422e+08	1.63121e+08	129511390	1.46286e+08	1.53913e+08	1.49925e+08	1.63827e+08	1.48436e+08	1.15175e+08	1.40006e+08	1.60931e+08	1.6764e+08	1.37364e+08	1.45198e+08	1.64256e+08	2.05955e+08	1.34703e+08	1.38285e+08	1.20129e+08	1.78716e+08	1.66273e+08	1.53919e+08	1.80653e+08	164283566	1.57143e+08	2.16856e+08	1.61178e+08	1.86054e+08	1.28265e+08	1.28111e+08	1.61743e+08	1.70167e+08	1.50521e+08
POS7875	Unknown	4.183	385.128	[M+H]+	Unknown	Unknown	Unknown	Unknown	---	Unknown	---	Unknown	Unknown	5.86184e+08	9.06114e+08	6.75718e+08	9.7935e+08	1.38623e+08	6.77583e+08	5.77953e+08	1.18836e+08	7.77008e+08	8.67179e+08	7.85063e+08	9.89334e+08	6.18478e+08	5.76642e+08	3.37321e+08	7.90097e+08	8.26411e+08	9.62006e+08	1.48601e+07	1.86071e+07	2.24234e+07	2.27367e+07	1.04923e+07	6.05314e+06	2.26153e+07	1.82157e+07	7.75633e+06	1.17466e+07	1.19498e+07	16211485	4.72914e+07	1.70799e+07	1.26099e+07	3.61789e+07	1.82739e+07	1.53525e+07
NEG3065	Tryptophan	5.34	203.08	[M-H]-	C11H12N2O2	Amino acids and derivatives	QIVBCDIJIAJPQS-VIFPVBQESA-N	O=C(O)C(N)CC1=CNC=2C=CC=CC21	C00078	---	HMDB0000929	Organoheterocyclic compounds	Indoles and derivatives	4.58901e+07	3.881e+07	4.0188e+07	3.73262e+07	6.27958e+07	4.46688e+07	5.5187e+07	4.98695e+07	3.72296e+07	6.19971e+07	7.81886e+07	3.40905e+07	3.69924e+07	4.31037e+07	3.28441e+07	4.83196e+07	4.32828e+07	4.88156e+07	3.29864e+07	4.38101e+07	4.95557e+07	1.0382e+08	3.40254e+07	3.1159e+07	3.03985e+07	4.31192e+07	3.70162e+07	4.08466e+07	2.80759e+07	3.73493e+07	3.26466e+07	6.21728e+07	3.40377e+07	3.66049e+07	4.06269e+07	3.26071e+07
POS7303	Chenodeoxycholic acid	8.703	357.277	[M-2H2O+H]+	C24H40O4	Hydroxy bile acids, alcohols and derivatives	RUDATBOHQWOJDD-BSWAIDMHSA-N	CC(CCC(=O)O)C1CCC2C1(CCC3C2C(CC4C3(CCC(C4)O)C)O)C	C02528	139292058	HMDB0000518	Lipids and lipid-like molecules	Steroids and steroid derivatives	2.03353e+08	7.41317e+07	2.01872e+08	5.07083e+07	1.22926e+08	4.1576e+08	5.75158e+06	2.20606e+06	1.6536e+06	1.51484e+07	4.91554e+06	6.99562e+06	220279	5.38768e+06	1.22209e+07	4749269	6.25582e+06	3.08307e+06	9.88137e+06	5.89546e+06	9.94609e+06	8.50471e+06	1.2045e+06	2.21984e+06	0	0	0	0	0	633992	0	0	0	0	0	314551
POS2739	Unknown	11.119	184.072	[M]+	Unknown	Unknown	Unknown	Unknown	---	Unknown	---	Unknown	Unknown	8.41979e+07	2.94196e+08	2.49308e+08	1.29789e+08	2.13253e+08	1.69512e+08	1.07123e+08	1.19621e+08	1.5078e+08	9.1512e+07	1.21935e+08	1.04319e+08	1.05976e+08	1.95935e+08	1.1792e+08	1.5623e+08	2.178e+08	2.0822e+08	1.2332e+08	7.49507e+07	1.24558e+08	1.23899e+08	1.51289e+08	1.05906e+08	4.47427e+08	2.47588e+08	1.56206e+08	1.91872e+08	1.76345e+08	1.73106e+08	1.88285e+08	5.59152e+07	1.3636e+08	9.63976e+07	6.58799e+07	1.16089e+08
POS9140	Icosa-5,8,11-trienoylcarnitine	9.275	450.356	[M+Na]+	C27H47NO4	Fatty Acyls	DBCKADUSYJAPII-UHFFFAOYSA-N	CCCCCCCCC=CCC=CCC=CCCCC(=O)OC(CC([O-])=O)C[N+](C)(C)C	---	---	HMDB0241579	Lipids and lipid-like molecules	Fatty Acyls	1.91283e+07	6.2129e+07	4.98048e+07	5.71285e+07	5.08742e+07	1.33059e+08	5.49165e+07	5.31588e+07	2.45096e+07	9.85889e+07	3.33625e+07	4.88455e+07	2.46304e+07	2.45918e+07	1.62856e+07	4.02671e+07	4.71962e+07	7.35204e+07	1.87302e+08	1.68172e+08	1.37621e+08	2.60571e+08	4.31257e+08	2.99429e+08	7.91963e+08	7.99626e+07	2.11537e+08	3.56405e+08	1.76707e+08	1.2339e+08	1.07841e+08	1.2605e+08	3.13108e+08	2.05523e+08	1.20282e+08	2.2224e+08
POS4717	3-Methylpentanoylcarnitine	6.204	260.185	[M+H]+	C13H25NO4	Fatty Acyls	HPKZJKWIYUYEKQ-UHFFFAOYSA-N	CCC(C)CC(=O)OC(CC([O-])=O)C[N+](C)(C)C	---	156961420	HMDB0241033	Lipids and lipid-like molecules	Fatty Acyls	1.35404e+08	1.0123e+08	8.53456e+07	1.46398e+08	1.57643e+08	1.42107e+08	8.49713e+07	1.70368e+08	7.62225e+07	1.23512e+08	6.43658e+07	1.35902e+08	9.27578e+07	9.36865e+07	1.36924e+08	1.05836e+08	8.33834e+07	1.00107e+08	1.45454e+09	1.42711e+09	2.33903e+09	1.60847e+09	1.61896e+09	1.76093e+09	1.28504e+09	1.44203e+09	8.477e+08	1.50346e+09	1.38365e+09	1.82547e+09	1.32397e+09	1.60656e+09	1.89905e+09	2.40362e+09	1.59097e+09	2.03729e+09
POS3322	Tryptophan	5.335	205.096	[M+H]+	C11H12N2O2	Amino acids and derivatives	QIVBCDIJIAJPQS-VIFPVBQESA-N	O=C(O)C(N)CC1=CNC=2C=CC=CC21	C00078	---	HMDB0000929	Organoheterocyclic compounds	Indoles and derivatives	2.49675e+09	2.26136e+09	2.15278e+09	2.31458e+09	3.01584e+09	2.40258e+09	2.26558e+09	2.41409e+09	2.00141e+09	3.02779e+09	2.91069e+09	2.0014e+09	1.91997e+09	2.28952e+09	1.98208e+09	2.2931e+09	2.44298e+09	2.16207e+09	2.07386e+09	1932338901	2.33969e+09	3.80678e+09	2.16638e+09	1.57795e+09	1.58662e+09	2.189e+09	2.19992e+09	1.94599e+09	1.94644e+09	2.11539e+09	2.23589e+09	2.68546e+09	1.65016e+09	2.15782e+09	2.18477e+09	1.86763e+09
NEG3541	Pantothenic acid	5.161	218.101	[M-H]-	C9H17NO5	Amino acids and derivatives	GHOKWGTUZJEAQD-ZETCQYMHSA-N	CC(C)(CO)C(O)C(O)=NCCC(=O)O	C00864	988	HMDB0000210	Organic acids and derivatives	Carboxylic acids and derivatives	8.06644e+08	5.96481e+08	5.76898e+08	4.7555e+08	5.10218e+08	4.08317e+08	7.68812e+08	4.28094e+08	4.95912e+08	5.96614e+08	5.18878e+08	7.43367e+08	5.01452e+08	5.64903e+08	5.32358e+08	4.93314e+08	6.96202e+08	6.21629e+08	5.65869e+08	7.17269e+08	6.763e+08	5.26631e+08	6.62123e+08	6.7021e+08	8.90337e+08	4.43498e+08	5.20613e+08	9.10753e+08	4.33529e+08	5.78585e+08	5.37971e+08	6.33908e+08	8.6883e+08	5.72076e+08	4.80913e+08	6.16683e+08
NEG5666	Sedoheptulose 7-phosphate	0.881	289.032	[M-H]-	C7H15O10P	Organooxygen compounds	CBIDVWSRUUODHL-OVHBTUCOSA-N	OC[C@]1(O)O[C@H](COP(O)(O)=O)[C@@H](O)[C@@H](O)[C@@H]1O	C05382	92042786	HMDB0001068	Organic oxygen compounds	Organooxygen compounds	1.02307e+08	7.45913e+07	1.32638e+08	1.01452e+08	7.75869e+07	6.9507e+07	1.15115e+08	7.81659e+07	7.82541e+07	5.77855e+07	7.85357e+07	1.5393e+08	1.31951e+08	1.16183e+08	1.99926e+08	1.02089e+08	1.19381e+08	8.71555e+07	3.75067e+06	0	0	508712	238199	231417	0	348500	434052	0	901181	0	242482	0	685217	364546	283676	268500
NEG2165	N-Acetylaspartic acid	1.604	174.039	[M-H]-	C6H9NO5	Amino acids and derivatives	OTCCIMWXFLJLIA-BYPYZUCNSA-N	CC(O)=N[C@@H](CC(=O)O)C(=O)O	C01042	97508	HMDB0000812	Organic acids and derivatives	Carboxylic acids and derivatives	1.1059e+08	9.6376e+07	7.63444e+07	6.01854e+07	5.87619e+07	1.24043e+08	7.86082e+07	4.87904e+07	4.70343e+07	3.34638e+07	3.93017e+07	1.02334e+08	3.01744e+07	4.00838e+07	1.613e+08	2.92386e+07	4.1118e+07	2.3347e+07	5.84094e+08	5.0031e+07	4.72804e+07	3.52653e+07	3.98602e+07	1.09895e+08	3.0712e+07	4.12068e+07	2.66058e+07	3.57687e+07	1.07179e+08	3.37964e+07	1.88955e+07	1.10179e+08	5.12199e+07	7.08741e+07	4.67563e+07	2.46762e+07
POS3649	Alanylglutamine	0.888	218.113	[M+NH4]+	C8H15N3O4	Carboxylic acids and derivatives	HJCMDXDYPOUFDY-WHFBIAKZSA-N	CC(N)C(=O)NC(CCC(N)=O)C(O)=O	---	542027	HMDB0028685	Organic acids and derivatives	Carboxylic acids and derivatives	8.76961e+06	1.60767e+07	2.33137e+07	8.05076e+06	1.26702e+07	9.941e+06	9.67117e+06	1.23717e+07	1.01801e+07	1.06658e+07	1.537e+07	8.86744e+06	1.46793e+07	1.97173e+07	7.15177e+06	1.71276e+07	1.95473e+07	1.18514e+07	5.86804e+07	9.44412e+07	1.12362e+08	3.2331e+07	8.84355e+07	8.49701e+07	8.10798e+07	1.37603e+08	5.45241e+07	9.51401e+07	9.02146e+07	1.1358e+08	5.91762e+07	1.14551e+08	8.52734e+07	9.0197e+07	1.00141e+08	7.78411e+07
POS3031	Unknown	13.639	194.117	[M+H]+	Unknown	Unknown	Unknown	Unknown	---	Unknown	---	Unknown	Unknown	4.1593e+07	3.08264e+07	4.21188e+07	2.69472e+07	6.51967e+07	3.86455e+07	6.61056e+07	4.36801e+07	2.87746e+07	3.55829e+07	3.50996e+07	3.71727e+07	3.93482e+07	5.59007e+07	4.82362e+07	4.18971e+07	4.94861e+07	4.17705e+07	8.31061e+07	3.43582e+07	4.13103e+07	4.58169e+07	7.59521e+07	3.58314e+07	3.94533e+07	2.70155e+07	2.93573e+07	4.084e+07	3.55039e+07	5.56175e+07	4.91001e+07	6.43991e+07	3.65573e+07	5.18832e+07	3.82794e+07	4.93883e+07
POS4439	Unknown	4.85	248.148	[M+H]+	Unknown	Unknown	Unknown	Unknown	---	Unknown	---	Unknown	Unknown	447727	1255842	975744	1.49898e+06	279524	2.08102e+06	447877	5.96875e+06	858284	3.50922e+06	967071	369412	807938	2.66111e+06	2.20175e+06	1.22863e+06	201527	313742	6.74777e+06	4.50139e+06	3.59625e+06	4.93115e+06	1.53822e+07	1.13155e+07	1.86455e+07	4.94709e+06	1.66332e+07	8.11277e+06	6.36386e+06	4.53535e+06	1.09785e+07	5.94426e+06	4.58775e+07	6.15334e+06	5.76103e+06	6.36124e+06
POS10344	LPC(18:0)	13.685	524.368	[M+H]+	C26H54NO7P	Lysophosphatidylcholines	IHNKQIMGVNPMTC-RUZDIDTESA-N	CCCCCCCCCCCCCCCCCC(=O)OC[C@H](COP(=O)([O-])OCC[N+](C)(C)C)O	---	497299	HMDB0010384	Lipids and lipid-like molecules	Glycerophospholipids	2.23143e+08	3.2537e+08	5.93813e+08	5.02493e+08	3.49154e+08	1.28198e+09	3.64821e+08	1.36567e+08	1.53918e+08	2.03706e+08	1.15383e+08	1.00118e+09	7.70564e+07	8.81354e+07	2.4204e+08	2.04731e+08	7.26004e+08	7.31275e+08	7.54708e+07	2.451e+07	1.70443e+07	1.95633e+07	1.7542e+07	1.37194e+07	2.93505e+07	2.0582e+07	1.6438e+07	2.99915e+07	8.32465e+07	1.99891e+07	1.70849e+07	2.39788e+07	4.68833e+07	1.10686e+08	3.53e+07	4.21419e+07
NEG8106	Unknown	0.98	362.049	[M-H]-	Unknown	Unknown	Unknown	Unknown	---	Unknown	---	Unknown	Unknown	8.74296e+07	1.34841e+08	8.25122e+07	1.17021e+08	1.21426e+08	1.5661e+08	9.00309e+07	1.40552e+08	1.41591e+08	9.02264e+07	1.20224e+08	4.28062e+07	1.10051e+08	1.47786e+08	8.23051e+07	1.43915e+08	1.48355e+08	1.69971e+08	8.86208e+06	1.47947e+06	1141207	2.17994e+06	1.41382e+07	4.08048e+06	1.06552e+07	8.97632e+06	3.69702e+06	7.10191e+06	4.48786e+06	3.60914e+06	1.19902e+07	2.91643e+06	9.37422e+06	3.45998e+06	1.15436e+06	2.42339e+06
NEG8107	Unknown	1.332	362.049	[M-H]-	Unknown	Unknown	Unknown	Unknown	---	Unknown	---	Unknown	Unknown	1.43811e+08	2.71019e+08	1.33571e+08	2.51138e+08	2.62234e+08	3.896e+08	1.64071e+08	2.94747e+08	1.76333e+08	2.00109e+08	2.25025e+08	1.25651e+08	1.85285e+08	2.54826e+08	1.05879e+08	1.19404e+08	2.48319e+08	2.80196e+08	1.36719e+07	1.78905e+06	1.68331e+06	5.41592e+06	2.64662e+07	1.16569e+07	1.22591e+07	1.4253e+07	7.02253e+06	1.46361e+07	6.33825e+06	5.72334e+06	1.43637e+07	1.85569e+06	1.69827e+07	6.95603e+06	776924	3.19643e+06
NEG6228	Unknown	1.694	306.075	[M-H]-	Unknown	Unknown	Unknown	Unknown	---	Unknown	---	Unknown	Unknown	9.90261e+09	1.07843e+10	1.38188e+10	1.07276e+10	7.17156e+09	1.21317e+10	1.20518e+10	6.13017e+09	1.19228e+10	5.07058e+09	8.73434e+09	1.14794e+10	1.16284e+10	7.90128e+09	7.48566e+09	9.61759e+09	10231061228	9.79399e+09	749460472	532171370	1.59838e+09	1.59785e+09	1.19709e+08	1.64921e+08	3.23585e+08	1.13723e+09	8.258e+08	1.01232e+09	1.36314e+09	1.0773e+09	1.24269e+09	1.56371e+09	7.24041e+08	1.24289e+07	2.79964e+06	1.80073e+08
POS10688	LPC(20:2)	10.587	548.367	[M+NH4]+	C28H54NO7P	Glycerophospholipids	YYQVCMMXPIJVHY-ZOIJLGJPSA-N	CCCCC\C=C/C\C=C/CCCCCCCCCC(=O)OC[C@](O)([H])COP([O-])(=O)OCC[N+](C)(C)C	---	52924053	HMDB0010392	Lipids and lipid-like molecules	Glycerophospholipids	2.18422e+07	4.61831e+07	1.06068e+08	2.92188e+07	3.4462e+07	5.33127e+07	2.89954e+07	2.05872e+07	4.25914e+07	2.90182e+07	5.45967e+07	8.41455e+07	2.77877e+07	2.76575e+07	3.92847e+07	7.10998e+07	4.39795e+07	7.83531e+07	3.88805e+06	1.00724e+06	1.23095e+06	1.45285e+06	1.32896e+06	967756	2.32046e+06	987465	1.96048e+06	208416	2.98561e+06	599191	498209	0	2.99137e+06	3.70932e+06	539970	1.63574e+06
POS2744	Unknown	11.226	184.072	[M]+	Unknown	Unknown	Unknown	Unknown	---	Unknown	---	Unknown	Unknown	9.40214e+07	2.94574e+08	2.49564e+08	1.29921e+08	2.68433e+08	1.64099e+08	6.1412e+07	1.18229e+08	4.97602e+07	7.38916e+07	7.85482e+07	4.6783e+07	8.45001e+07	1.96133e+08	2.21108e+08	5.7047e+07	2.18107e+08	8.45048e+07	1.44146e+08	7.25523e+07	1.24558e+08	5.09027e+07	1.51465e+08	4.42994e+07	4.21894e+08	1.68574e+08	7.77275e+07	1.47736e+08	1.05684e+08	1.66839e+08	7.14447e+07	1.4948e+08	5.74981e+07	9.90731e+07	1.50835e+08	9.68442e+07
POS6250	Decanoylcarnitine	7.701	316.247	[M+H]+	C17H33NO4	Acyl carnitines	LZOSYCMHQXPBFU-OAHLLOKOSA-N	O=C([O-])CC(OC(=O)CCCCCCCCC)C[N+](C)(C)C	C03299	10245190	HMDB0000651	Lipids and lipid-like molecules	Fatty Acyls	4.35772e+07	2.5467e+07	2.8853e+07	6.14799e+07	3.9226e+07	6.53426e+07	3.59282e+07	6.31883e+07	1.91304e+07	7.43188e+07	2.22771e+07	4.30856e+07	3.54717e+07	2.45101e+07	5.18437e+07	3.76294e+07	2.21889e+07	3.18137e+07	8.84703e+08	1.21911e+09	1.60773e+09	1.33051e+09	5.68854e+08	8.92538e+08	6.20476e+08	6.36604e+08	3.18293e+08	1.1849e+09	6.3332e+08	1.02772e+09	6.98575e+08	1.22427e+09	4.77923e+08	1.61939e+09	1.30601e+09	1.1505e+09
POS9431	LPC(14:0)	9.216	468.307	[M+H]+	C22H46NO7P	Lysophosphatidylcholines	VXUOFDJKYGDUJI-OAQYLSRUSA-N	CCCCCCCCCCCCCC(=O)OC[C@H](COP(=O)([O-])OCC[N+](C)(C)C)O	---	460604	HMDB0010379	Lipids and lipid-like molecules	Glycerophospholipids	4.79758e+07	7.26127e+07	9.9607e+07	1.23053e+08	8.19176e+07	6.97454e+07	3.88577e+07	6.10884e+07	6.96775e+07	4.48334e+07	1.12224e+08	9.57171e+07	6.04502e+07	5.02378e+07	5.97998e+07	1.0847e+08	8.471e+07	8.2974e+07	3.48528e+07	1.29957e+07	8.4818e+06	1.28968e+07	1.16767e+07	1.02433e+07	8.37735e+06	1.05199e+07	1.59481e+07	9.32716e+06	1.34669e+07	1.18948e+07	1.81395e+07	1.36255e+07	9.59358e+06	1.3835e+07	1.3146e+07	1.35543e+07
POS2153	Carnitine	0.871	162.112	[M+H]+	C7H15NO3	Carnitines	PHIQHXFUZVPYII-ZCFIWIBFSA-N	C[N+](C)(C)CC(CC(=O)[O-])O	C00318	85	HMDB0000062	Organic nitrogen compounds	Organonitrogen compounds	9.44868e+09	9.54838e+09	6.92633e+09	8.7872e+09	1.0339e+10	8.62223e+09	8.14173e+09	9.20283e+09	7.26258e+09	7.78333e+09	7.3544e+09	9.18102e+09	7.81701e+09	8.85389e+09	7.50109e+09	7.15957e+09	1.01594e+10	8.84549e+09	1.89321e+10	2.28191e+10	2.28098e+10	1.64104e+10	1.77844e+10	1.67936e+10	1.49971e+10	2.16638e+10	1.84344e+10	1.8242e+10	2.18495e+10	1.93565e+10	1.49808e+10	2.17063e+10	1.61555e+10	2.46051e+10	2.12762e+10	2.24374e+10
NEG3756	Carnosine	0.82	225.097	[M-H]-	C9H14N4O3	Hybrid peptides	CQOVPNPJLQNMDC-ZETCQYMHSA-N	O=C(O)C(N=C(O)CCN)CC1=CN=CN1	C00386	439224	HMDB0000033	Organic acids and derivatives	Peptidomimetics	3.33027e+06	944273	3.80672e+06	3.51191e+06	3.586e+06	2.95086e+06	2.58575e+06	3.72726e+06	4.11993e+06	1.43872e+06	2.01139e+06	2.23924e+06	2.22529e+06	2.32236e+06	1.86884e+06	1.06469e+07	4.43126e+06	2.42764e+06	2.85982e+09	6.16311e+09	4.51899e+09	4.76994e+09	2.08539e+09	2219567225	1.6897e+09	4.91124e+09	2.65198e+09	2.77876e+09	2.81035e+09	3.91199e+09	2.15936e+09	6002351268	2.17111e+09	4.57429e+09	5.54856e+09	4.55336e+09
NEG6232	Unknown	1.29	306.075	[M-H]-	Unknown	Unknown	Unknown	Unknown	---	Unknown	---	Unknown	Unknown	4.2588e+09	4.94648e+09	6.93145e+09	4.78525e+09	3.45396e+09	5.95119e+09	5.0092e+09	3.27009e+09	5.47148e+09	2.17768e+09	4.4604e+09	5.32005e+09	4.71603e+09	3.54401e+09	1.98998e+09	4.73472e+09	4.90852e+09	5.55349e+09	4.30386e+08	3.7632e+08	1.12744e+09	7.09093e+08	3.18977e+07	1.18663e+08	1.01562e+08	7.1414e+08	4.79624e+08	6.16353e+08	7.35687e+08	7.06049e+08	7.40407e+08	1.03171e+09	4.17724e+08	9.47093e+06	2.26693e+06	6.60277e+07
NEG6235	Unknown	1.103	306.075	[M-H]-	Unknown	Unknown	Unknown	Unknown	---	Unknown	---	Unknown	Unknown	5.52982e+07	3.38107e+07	9.11058e+07	4.44506e+07	1.32282e+08	9.37765e+07	6.37105e+07	9.80819e+07	6.50648e+07	7.01725e+07	8.26068e+07	3.30274e+07	5.20788e+09	4.02024e+07	2.20863e+07	4.28523e+07	5.42096e+09	9.04871e+07	1.79098e+06	2.00729e+06	6.60796e+06	5.03348e+08	3.69314e+07	1.34866e+06	8.4287e+07	8.07178e+08	5.42093e+08	4.5692e+06	2.84514e+06	7.99652e+08	8.37981e+08	1.18026e+09	4.74056e+08	5.74139e+06	232315	3.53603e+07
NEG6489	9,10-Epoxyoctadecanoic acid	9.292	313.236	[M-H]-	C18H34O4	Fatty Acyls	ITTPZDMHCNGAGQ-DLBZAZTESA-N	OCCCCCCCC[C@@H]1O[C@@H]1CCCCCCCC(O)=O	C19418	16061045	HMDB0061650	Lipids and lipid-like molecules	Fatty Acyls	5.87813e+07	4.53277e+07	5.80718e+07	7.30099e+07	5.50391e+07	7.65001e+07	4.8586e+07	6.5881e+07	3.68447e+07	3.08486e+07	3.9434e+07	4.04557e+07	1.97504e+07	4.31214e+07	4.12297e+07	3.5873e+07	2.54955e+07	4.93675e+07	4.40579e+07	1.05645e+07	9.11179e+06	1.73458e+07	2.90162e+06	9.12424e+06	6.65919e+06	1.18886e+07	1.51428e+07	4.00914e+06	1.5953e+07	1.02997e+07	1.4843e+07	1.47825e+07	4.15198e+06	1.19018e+07	8.44076e+06	8.05776e+06
POS8165	Palmitoylcarnitine	9.283	400.341	[M+H]+	C23H45NO4	Acyl carnitines	XOMRRQXKHMYMOC-NRFANRHFSA-N	CCCCCCCCCCCCCCCC(=O)OC(CC(=O)[O-])C[N+](C)(C)C	C02990	461	HMDB0000222	Lipids and lipid-like molecules	Fatty Acyls	4.42641e+08	4.76594e+08	4.40591e+08	1.30824e+09	4.96666e+08	1.70855e+09	5.6277e+08	5.53943e+08	2.28145e+08	6.35123e+08	2.39753e+08	6.16465e+08	2.30639e+08	3.36556e+08	4.89821e+08	5.62972e+08	4.4882e+08	8.90571e+08	4.38848e+09	5.64122e+09	5.93264e+09	1.39997e+10	1.03491e+10	1.38821e+10	2.07498e+10	3.23083e+09	6.21574e+09	1.37689e+10	5.65344e+09	5.76417e+09	3.12324e+09	4.35307e+09	5.55622e+09	1.0118e+10	5.05247e+09	7.52047e+09
NEG13573	LPI(18:0)	9.966	599.318	[M-H]-	C27H53O12P	Glycerophospholipids	MXAFDFDAIFZFET-CZDOQZASSA-N	CCCCCCCCCCCCCCCCCC(=O)OC[C@@H](O)COP(O)(=O)O[C@H]1[C@H](O)[C@@H](O)[C@H](O)[C@@H](O)[C@H]1O	---	---	HMDB0240261	Lipids and lipid-like molecules	Glycerophospholipids	2.82963e+07	4.68072e+07	2.22516e+07	2.06773e+07	1.04899e+07	2.03581e+07	5.11243e+06	1.86092e+06	3.11295e+06	1.28067e+06	8.23765e+06	4.32218e+06	1.73688e+07	1.91727e+07	2.80362e+07	7.22627e+06	1.99798e+07	2.33962e+07	5.75672e+06	3.08552e+06	1.79292e+06	1.96036e+06	2.20683e+06	2.05114e+06	9.69337e+06	1.04391e+08	3.83759e+07	6.71953e+06	3.35077e+06	2.4377e+06	5.22764e+06	3.77568e+06	2.56602e+06	3.73223e+06	1.5668e+06	1.84539e+06
POS10251	LPC(18:3)	9.356	518.321	[2M+H]+	C26H48NO7P	Lysophosphatidylcholines	MRTUWVDDQVMUCR-ACHCNROVSA-N	CCCCC\C=C/C\C=C/C\C=C/CCCCC(=O)OC[C@](O)([H])COP([O-])(=O)OCC[N+](C)(C)C	---	52924045	HMDB0010387	Lipids and lipid-like molecules	Glycerophospholipids	2.13375e+08	2.1052e+08	2.27595e+08	2.30282e+08	2.02498e+08	3.26902e+08	1.12186e+08	1.05752e+08	1.86371e+08	1.19025e+08	2.25752e+08	2.71051e+08	1.67831e+08	1.23168e+08	8.41552e+07	2.09588e+08	2.37987e+08	1.82994e+08	1.83096e+07	9.68577e+06	7.86317e+06	4.51823e+06	6.63429e+06	7.0781e+06	9.05295e+06	6.4185e+06	7.58304e+06	1.03755e+07	6.17098e+06	8.64954e+06	1.13749e+07	1.4824e+07	1.69394e+07	1.04591e+07	5.65302e+06	9.05101e+06
POS5146	3-Hydroxyhexanoylcarnitine	5.312	276.179	[M+H]+	C13H25NO5	Fatty Acyls	VYEONLJQPYRKAN-WDEREUQCSA-N	CCC[C@H](O)CC(=O)O[C@H](CC([O-])=O)C[N+](C)(C)C	---	156908002	HMDB0013131	Lipids and lipid-like molecules	Fatty Acyls	1.96574e+07	3.52105e+07	2.30883e+07	3.34411e+07	3.85969e+07	6.84854e+07	8.8223e+06	3.65824e+07	1.17663e+07	1.66108e+07	3.09147e+07	2.03061e+07	7.52901e+06	2.44304e+07	1.52637e+07	2.46669e+07	2.0154e+07	3.30546e+07	1.81985e+08	3.22268e+08	1.95363e+08	3.66792e+08	199456949	1.81262e+08	9.24375e+07	1.55069e+08	8.58251e+07	1.14425e+08	2.26729e+08	2.84916e+08	1.24652e+08	1.86693e+08	3.40938e+08	2.93281e+08	2.92684e+08	2.62237e+08
POS2152	Unknown	1.124	162.112	[M+H]+	Unknown	Unknown	Unknown	Unknown	---	Unknown	---	Unknown	Unknown	1.11634e+09	1.02003e+09	9.02936e+08	1.08907e+09	8.9899e+08	1.12071e+09	7.83768e+08	9.35854e+08	7.90689e+08	2.71549e+09	9.26268e+08	9.33698e+08	9.38479e+08	1.04409e+09	9.29093e+08	8.49654e+08	1.17303e+09	3.21527e+09	5.63135e+09	7.60753e+09	2.44155e+09	5.90652e+09	5.34519e+09	4.95605e+09	4.14377e+09	6.64683e+09	5.86892e+09	5.56138e+09	6.49884e+09	6.2602e+09	4.64758e+09	5.10852e+09	3.34268e+09	7.47018e+09	7.14868e+09	7.27316e+09
NEG7578	3'-AMP	4.883	346.054	[M-H]-	C10H14N5O7P	Ribonucleoside 3'-phosphates	LNQVTSROQXJCDD-KQYNXXCUSA-N	OC[C@@H](O1)[C@@H](OP(O)(O)=O)[C@@H](O)[C@@H]1n(c3)c(n2)c(n3)c(N)nc2	C01367	41211	HMDB0003540	Nucleosides, nucleotides, and analogues	Ribonucleoside 3'-phosphates	1.9445e+08	7.98542e+07	1.79976e+08	5.42538e+07	1.32121e+08	4.77238e+07	1.46817e+08	6.92979e+07	7.48222e+07	4.92e+07	7.81624e+07	399262594	2.49426e+08	7.87776e+07	1.95551e+08	9.36438e+07	1.05566e+08	5.78858e+07	6.54819e+06	4.97741e+06	3.11026e+06	3.72266e+06	4.6797e+06	5.24464e+06	4.90037e+06	4.19623e+06	3.608e+06	2.74726e+06	4.19819e+06	3.37098e+06	2.10947e+06	3.22661e+06	4.60152e+06	4.99354e+06	3.67166e+06	3.62757e+06
POS4311	Tiglylcarnitine	5.441	244.153	[M+H]+	C12H21NO4	Fatty Acyls	WURBQCVBQNMUQT-OLKPEBQYSA-N	C\C=C(/C)C(=O)O[C@H](CC([O-])=O)C[N+](C)(C)C	---	91825636	HMDB0002366	Lipids and lipid-like molecules	Fatty Acyls	4.56905e+06	2.05344e+06	1.03142e+06	3.14124e+06	3.31635e+06	1.72346e+06	2.06455e+06	4.18215e+06	1.04856e+06	3.06592e+06	2.5492e+06	1.49849e+06	882324	1.33284e+06	2.23594e+06	3.1573e+06	2.76021e+06	2.72656e+06	4.24509e+07	3.99431e+07	2.5181e+07	1.55915e+08	3.17052e+07	2.56222e+07	4.42657e+07	2.87499e+07	4.18882e+07	4.68036e+07	2.21388e+07	4.87443e+07	3.68422e+07	4.4639e+07	7.17056e+07	2.73044e+07	5.62693e+07	3.64049e+07
POS4813	6,10,14-Trimethyl-5,9,13-pentadecatrien-2-one	11.129	263.236	[M+H]+	C18H30O	Prenol lipids	LTUMRKDLVGQMJU-HSVQFRAPSA-N	CC(C)=CCC\C(C)=C/CC\C(C)=C\CCC(C)=O	---	1711944	HMDB0034495	Lipids and lipid-like molecules	Prenol lipids	2.23578e+07	2.37599e+07	1.92108e+08	1.07403e+08	1.75011e+07	1.52272e+08	1.57374e+07	1.34638e+07	3.64811e+07	1.21639e+07	1.66293e+07	1.38498e+08	1.18217e+07	4.3859e+07	3.20356e+07	2.8546e+07	6.27793e+07	3.17035e+07	7.08176e+06	2.41756e+06	3.41137e+06	5.72865e+06	7.29181e+06	5.23623e+06	5.41285e+06	3.56371e+06	4.56214e+06	1.38879e+06	3.64285e+06	1.36671e+06	4.51441e+06	1.21485e+06	1.31006e+07	3.1846e+06	2.86454e+06	691945
POS8132	S-Adenosylmethionine	0.882	399.142	[M+H]+	C15H22N6O5S	5'-deoxy-5'-thionucleosides	MEFKEPWMEQBLKI-AIRLBKTGSA-N	O=C([O-])C(N)CC[S+](C)CC1OC(N2C=NC=3C(=NC=NC32)N)C(O)C1O	C00019	34755	HMDB0001185	Nucleosides, nucleotides, and analogues	5'-deoxyribonucleosides	2.05042e+07	3.74951e+07	4.48679e+07	6.5408e+07	5.10928e+07	4.16069e+07	1.86201e+07	5.70886e+07	6.52364e+07	5.57039e+07	1.17969e+08	3.40855e+07	5.923e+07	5.60751e+07	2.98695e+07	6.79436e+07	6.34367e+07	5.38131e+07	4.51987e+07	1.55904e+07	1.97327e+07	1.29408e+07	7.83909e+07	3.15617e+07	4.47193e+07	3.08919e+07	2.7426e+07	2.65774e+07	4.42011e+07	2.48488e+07	4.9576e+07	2.38952e+07	4.37944e+07	3.40248e+07	2.13103e+07	4.08614e+07
POS10147	LPC(17:0)	10.471	510.352	[M+H]+	C25H52NO7P	Lysophosphatidylcholines	SRRQPVVYXBTRQK-YXKUJCFLSA-N	CCCCCCCCCCCCCCCCC(=O)OC[C@H](COP(=O)([O-])OCC[N+](C)(C)C)O	---	24779463	HMDB0012108	Lipids and lipid-like molecules	Glycerophospholipids	3.55945e+07	3.73959e+07	7.94042e+07	3.78221e+07	2.44717e+07	7.55949e+07	4.13844e+07	2.4463e+07	4.11395e+07	1.35087e+07	5.1609e+07	5.93071e+07	3.1397e+07	2.18841e+07	1.78324e+07	3.75195e+07	6.63548e+07	5.47864e+07	5.62604e+06	3.74985e+06	4.6696e+06	2.19873e+06	3.18796e+06	2.90943e+06	3.62217e+06	2.33142e+06	5.00955e+06	2.15807e+06	8.87912e+06	2.22658e+06	2.62787e+06	3.48778e+06	2.9877e+06	6.17886e+06	3.98592e+06	6.68239e+06
NEG13572	Unknown	9.678	599.318	[M-H]-	Unknown	Unknown	Unknown	Unknown	---	Unknown	---	Unknown	Unknown	4.09814e+07	3.10274e+07	3.34757e+07	1.58392e+07	2.82355e+07	1.14444e+07	3.16565e+06	3.10681e+06	3.01698e+06	2.76737e+06	8.50455e+06	6.32503e+06	8.21803e+06	1.13759e+07	2.17391e+07	8.54531e+06	1.89939e+07	2.33115e+07	4.06726e+06	2.69052e+06	4.00032e+06	1.93915e+06	2.49595e+06	1.9202e+06	1.41696e+07	2.75849e+07	2.20884e+07	6.91743e+06	5.06571e+06	1.92494e+06	4.87873e+06	3.37638e+06	4.21859e+06	2.97545e+06	3.64005e+06	2.62885e+06
NEG13574	Unknown	8.824	599.318	[M-H]-	Unknown	Unknown	Unknown	Unknown	---	Unknown	---	Unknown	Unknown	1.20675e+07	1.70696e+07	9.42473e+06	9.88865e+06	1.18382e+07	7.26323e+07	1.55494e+06	1.88271e+06	2.96413e+06	1.1514e+06	5.06762e+06	8.01563e+06	2.95814e+06	2.80262e+06	1.23358e+07	5.53393e+06	1.47513e+07	2.75726e+07	2.35917e+06	2.57175e+06	1.42563e+06	1.68773e+06	4.75706e+06	2.48504e+06	7.76829e+06	1.00263e+07	11167521	1.21122e+07	5.14162e+06	3.39798e+06	4.27415e+06	4.19926e+06	2.9621e+06	3.56728e+06	3.83093e+06	5.35217e+06
NEG6123	Unknown	2.668	303.082	[M-H]-	Unknown	Unknown	Unknown	Unknown	---	Unknown	---	Unknown	Unknown	6.54187e+06	5.08262e+06	7.42158e+06	4.54206e+06	6.88482e+06	4.87051e+06	4.49683e+06	3.17138e+06	5.99653e+06	1.31922e+06	2.1798e+06	3.90815e+06	2.82334e+06	8.36372e+06	1.19891e+07	3.18824e+06	8.86904e+06	7.41947e+06	7.35772e+08	1.69275e+08	1.39839e+08	2.21414e+08	5.51583e+07	2.08599e+08	1.13636e+08	1.19184e+08	8.77854e+07	1.68376e+08	1.74733e+08	1.22045e+08	7.35127e+07	2.68965e+08	1.089e+08	1.09624e+08	1.03015e+08	4.78529e+07
NEG4312	Unknown	2.651	243.061	[M-H]-	Unknown	Unknown	Unknown	Unknown	---	Unknown	---	Unknown	Unknown	7.4266e+08	4.37694e+08	1.76627e+09	4.97037e+08	4.96825e+08	1.12614e+09	7.85361e+08	4.77297e+08	4.62874e+08	2.30511e+08	1.21729e+09	6.78547e+08	5.5237e+08	5.558e+08	1.76936e+09	1.32195e+09	5.83393e+08	1.05142e+09	6.41408e+07	5.42345e+07	1.56559e+07	3.66855e+07	4.00988e+07	3.46932e+07	3.42455e+07	1.21445e+08	4.00263e+07	5.75986e+07	4.16777e+07	3.76814e+07	5.88016e+07	5.7717e+07	6.59387e+07	3.74018e+07	5.02211e+07	2.87261e+07
POS5798	Palmidrol	11.171	300.288	[M+H]+	C18H37NO2	Carboximidic acids	HXYVTAGFYLMHSO-UHFFFAOYSA-N	CCCCCCCCCCCCCCCC(=O)NCCO	C16512	4671	HMDB0002100	Organic acids and derivatives	Carboximidic acids and derivatives	6.29992e+07	8.89506e+07	9.08848e+07	7.3676e+07	5.46833e+07	1.20592e+08	5.92564e+07	2.4407e+07	2.3443e+07	2.418e+07	2.75441e+07	1.01535e+08	4.44384e+07	2.32727e+07	4.30596e+07	4.786e+07	1.05318e+08	6.22708e+07	1.93948e+07	7.29241e+06	4.84231e+06	1.5354e+07	6.67857e+06	8.06645e+06	4.15095e+06	5.69181e+06	3.20791e+06	6.58877e+06	1.58742e+07	3.33083e+06	5.2779e+06	1.74661e+06	6.65046e+06	1.33072e+07	6.95465e+06	4.21598e+06
POS8166	Unknown	10.343	400.341	[M+H]+	Unknown	Unknown	Unknown	Unknown	---	Unknown	---	Unknown	Unknown	4.67139e+06	5.23061e+06	5.74901e+06	2.45751e+07	4.82168e+06	4.22513e+07	1.44185e+07	1.76898e+07	4.19854e+06	1.26412e+07	2.82134e+06	9.19752e+06	3.91351e+06	7.29316e+06	5.61047e+06	6.62409e+06	8.67091e+06	1.27142e+07	9.6507e+07	1.71246e+08	1.84164e+08	4.00081e+08	5.26684e+08	4.16888e+08	1.35124e+09	6.97525e+07	2.98213e+08	5.83662e+08	5.9522e+07	8.19785e+07	1.43869e+08	6.77148e+07	1.90793e+08	1.40454e+08	1.75283e+08	1.80375e+08
POS2537	Citrulline	0.877	176.102	[M+H]+	C6H13N3O3	Amino acids and derivatives	RHGKLRLOHDJJDR-BYPYZUCNSA-N	N=C(O)NCCC[C@H](N)C(=O)O	C00327	9750;6992098	HMDB0000904	Organic acids and derivatives	Carboxylic acids and derivatives	9.3463e+07	1.25192e+08	6.71426e+07	9.97255e+07	1.03183e+08	6.75386e+07	5.39609e+07	9.6647e+07	6.81643e+07	6.73644e+07	4.73762e+07	4.36735e+07	8.30688e+07	1.48717e+08	1.2609e+08	4.9936e+07	9.7571e+07	7.17824e+07	1.61149e+08	1.22987e+08	1.48242e+08	5.27136e+07	1.5475e+08	1.61839e+08	1.52159e+08	1.21836e+08	8.96244e+07	1.07928e+08	1.94914e+08	1.39049e+08	1.79745e+08	9.72413e+07	1.68662e+08	9.85669e+07	8.659e+07	9.57569e+07
NEG2195	Unknown	1.799	175.023	[M-H]-	Unknown	Unknown	Unknown	Unknown	---	Unknown	---	Unknown	Unknown	1.75476e+08	1.69945e+08	1.63974e+08	4.58236e+07	1.55889e+08	1.06011e+08	2.36787e+08	1.74138e+08	2.1164e+08	1.28287e+08	2.50353e+08	1.64818e+08	2.41224e+08	1.86198e+08	2.19995e+08	2.22515e+08	2.11675e+08	1.72244e+08	0	0	300688	655850	0	0	0	1.46666e+06	1.05275e+06	2.36477e+06	827379	1.52686e+06	141350	2.15949e+06	320820	0	0	284968
POS4674	2-Hexenoylcarnitine	5.865	258.169	[M+H]+	C13H23NO4	Fatty Acyls	JUAQYRSUSCWTQK-BQYQJAHWSA-N	CCC\C=C\C(=O)OC(CC([O-])=O)C[N+](C)(C)C	---	53481638	HMDB0013161	Lipids and lipid-like molecules	Fatty Acyls	6.47492e+06	7.12625e+06	9.63314e+06	1.05332e+07	1.64627e+07	1.31301e+07	3.16537e+06	2.05938e+07	4.97433e+06	7.98602e+06	8.45351e+06	1.3438e+07	3.76728e+06	7.22154e+06	9.78783e+06	8.32065e+06	6.73957e+06	6.83589e+06	8.71858e+06	4.00171e+07	3.77706e+07	4.15324e+07	6.33808e+07	1.25616e+07	4.38199e+07	2.82246e+07	2.63408e+07	3.91049e+07	3.666e+07	1.40873e+07	1.3387e+07	4.34532e+07	5.33017e+07	1.56964e+07	3.20865e+07	3.36493e+07
POS4220	Balenine	4.921	241.128	[M+H-H2O]+	C10H16N4O3	Peptidomimetics	SLRNWACWRVGMKD-QMMMGPOBSA-N	CN1C=NC(C[C@H](NC(=O)CCN)C(O)=O)=C1	---	10198648;90658938	HMDB0005769	Organic acids and derivatives	Peptidomimetics	0	0	0	0	0	0	406394	524755	117731	458451	0	0	0	222270	0	0	0	0	8.5508e+07	1.04975e+07	6.59387e+07	4.6177e+07	6.58287e+07	7.31318e+07	8.25078e+06	4.31173e+07	1.75437e+07	4.65695e+07	4.14247e+07	5.5256e+07	1.13648e+07	1.94369e+07	2.053e+07	1.13853e+08	1.34833e+08	1.04881e+08
POS10656	LPC(18:0)	12.057	546.351	[M+Na]+	C26H54NO7P	Lysophosphatidylcholines	IHNKQIMGVNPMTC-RUZDIDTESA-N	CCCCCCCCCCCCCCCCCC(=O)OC[C@H](COP(=O)([O-])OCC[N+](C)(C)C)O	---	497299	HMDB0010384	Lipids and lipid-like molecules	Glycerophospholipids	8.71896e+06	1.01865e+07	1.85664e+07	4.07099e+07	6.32989e+06	32333191	7.55095e+06	419855	3.10594e+06	3.02694e+06	1.80257e+06	2.1084e+07	1.35374e+06	1.07407e+06	4.68683e+06	2.66293e+06	1.4469e+07	1.49974e+07	347981	86138.9	0	0	0	0	0	0	0	50386.5	67465.2	0	0	0	203239	991217	54183.1	113165
POS10295	LPC(18:1)	10.302	522.354	[M+H]+	C26H52NO7P	Glycerophospholipids	PZRFVAHZNWPPAC-VBKSFVIKSA-N	CCCCCC\C=C/CCCCCCCCCC(=O)OC[C@@]([H])(O)COP([O-])(=O)OCC[N+](C)(C)C	---	53480465	HMDB0010385	Lipids and lipid-like molecules	Glycerophospholipids	897608500	1.4665e+09	3.64379e+09	1.47322e+08	2.14642e+09	3.27875e+09	1.65346e+09	1.32063e+09	2.14397e+09	1.37012e+09	1.82904e+09	3.11368e+09	1.57942e+09	1.3182e+09	1.66517e+09	2.91033e+09	2.8932e+09	3.00399e+09	7.8481e+08	1.28117e+08	1.5166e+08	2.32744e+08	1.6451e+08	2.50584e+08	2.37611e+08	1.91566e+08	2.15196e+08	2.03366e+08	3.33677e+08	1.55541e+08	1.5722e+08	1.78214e+08	2.56119e+08	3.55498e+08	1.90582e+08	2.50328e+08
NEG13175	LPI(16:0)	9.799	571.287	[M-H]-	C25H49O12P	Lysophosphatidylinositols	UOXRPRZMAROFPH-IESLQMLBSA-N	CCCCCCCCCCCCCCCC(=O)OC[C@H](COP(=O)(O)OC1[C@@H]([C@H](C([C@H]([C@H]1O)O)O)O)O)O	---	71296207	HMDB0061695	Lipids and lipid-like molecules	Glycerophospholipids	1.48183e+07	1.15301e+06	2.73279e+06	2.88928e+06	2.33354e+06	5.88283e+06	404509	235253	1.81948e+06	1.44354e+06	2.79302e+06	699042	2.86964e+07	1.95144e+06	3.0309e+06	2.70931e+06	2.33091e+06	4.20499e+06	519040	853465	594629	606891	570397	259432	5.83866e+06	867255	874252	544380	621007	454717	1.20794e+06	938462	363918	787266	854989	523623
POS4663	Glycerophosphocholine	0.853	258.108	[M]+	C8H21NO6P	Glycerophosphocholines	SUHOQUVVVLNYQR-MRVPVSSYSA-O	C[N+](C)(C)CCOP(O)(=O)OC[C@H](O)CO	C00670	439285;58381695	HMDB0000086	Lipids and lipid-like molecules	Glycerophospholipids	3.47152e+09	5.67659e+09	5087664532	9.03647e+09	1.59775e+09	4.25774e+09	6.58416e+09	3.69263e+09	4.08275e+09	2.60625e+09	4.16721e+09	3.39331e+09	5.75634e+09	5.77034e+09	3.97135e+09	4.58112e+09	4.16424e+09	4.03045e+09	5.58483e+08	1.16542e+08	9.09461e+07	1.92377e+08	1.18127e+08	2.73188e+08	6.07756e+08	1.15268e+08	1.20727e+08	2.81564e+08	1.76833e+08	1.38694e+08	1.20927e+08	1.61125e+08	3.83678e+08	1.53366e+08	8.63926e+07	1.29007e+08
NEG4185	Anserine	0.825	239.113	[M-H]-	C10H16N4O3	Hybrid peptides	MYYIAHXIVFADCU-QMMMGPOBSA-N	O=C(O)C(N=C(O)CCN)CC1=CN=CN1C	C01262	112072;6992114	HMDB0000194	Organic acids and derivatives	Peptidomimetics	2.97897e+06	2.28796e+06	1.63595e+06	2.53769e+06	1.50089e+06	2.35913e+06	2.46597e+06	4.2986e+06	4.07129e+06	585824	1.30561e+06	831276	784856	2.48608e+06	1.3868e+06	2.27714e+06	2.49884e+06	538387	3.51522e+09	5.86955e+09	4.85108e+09	6.3304e+09	3.86114e+09	3.61542e+09	2.36096e+09	4.21346e+09	4.72015e+09	3.55633e+09	2.74452e+09	4.39811e+09	2.42607e+09	6.14166e+09	2.74352e+09	4.78555e+09	6.42549e+09	5.77009e+09
NEG6229	Unknown	3.69	306.075	[M-H]-	Unknown	Unknown	Unknown	Unknown	---	Unknown	---	Unknown	Unknown	1.63367e+08	2.4794e+08	2.63349e+08	1.3069e+08	2.33449e+08	2.57284e+08	2.40878e+08	1.13132e+08	3.61413e+08	1.27315e+08	2.81334e+08	2.2424e+08	2.21348e+08	2.6248e+08	2.13829e+08	2.78447e+08	2.03704e+08	1.71781e+08	2.92274e+07	2.32149e+07	5.89706e+07	6.05532e+07	1.94645e+07	3.38099e+07	3.33692e+07	2.19796e+07	4.5222e+07	3.34539e+07	2.57402e+07	4.89339e+07	7.57536e+06	6.21044e+07	4.00294e+07	4.79271e+07	4.54337e+07	2.86463e+07
NEG2164	Unknown	1.319	174.039	[M-H]-	Unknown	Unknown	Unknown	Unknown	---	Unknown	---	Unknown	Unknown	4.35892e+07	3.44935e+07	3.71584e+07	1.69979e+07	2.06383e+07	4.01706e+07	3.00621e+07	2.56007e+07	2.31443e+07	1.36306e+07	1.18288e+07	4.04596e+07	8.38751e+06	8.40715e+06	143258	1.70781e+07	6.89272e+06	8.57393e+06	3.69147e+08	4.06044e+07	3.64425e+07	1.25471e+07	2.70609e+07	7.41814e+07	1.7317e+07	2.99987e+07	2.19432e+07	2.0431e+07	6.45785e+07	2.02431e+07	1.17079e+07	8.37655e+07	3.08087e+07	5.36344e+07	3.8473e+07	1.73351e+07
NEG9805	ADP	0.969	426.02	[M-H]-	C10H15N5O10P2	Purine ribonucleoside diphosphates	XTWYTFMLZFPYCI-KQYNXXCUSA-N	C1=NC(=C2C(=N1)N(C=N2)[C@H]3[C@@H]([C@@H]([C@H](O3)COP(=O)(O)OP(=O)(O)O)O)O)N	C00008	6022	HMDB0001341	Nucleosides, nucleotides, and analogues	Purine nucleotides	2.34316e+08	3.2729e+08	2.65341e+08	3.74943e+08	2.78432e+08	2.97731e+08	2.28981e+08	2.5921e+08	3.16774e+08	3.12344e+08	2.19676e+08	2.67473e+08	2.40737e+08	4.32226e+08	3.07625e+08	2.46364e+08	3.16038e+08	2.38019e+08	5.43253e+08	6.28856e+08	4.96811e+08	3.55986e+08	1.99459e+08	4.65046e+08	5.01088e+08	2.76355e+08	3.83775e+08	3.94305e+08	4.20206e+08	3.0529e+08	1.02656e+08	2.56901e+08	4.13546e+08	3.58831e+08	7.88283e+08	4.28997e+08
POS5475	Octanoylcarnitine	7.045	288.215	[M+H]+	C15H29NO4	Acyl carnitines	CXTATJFJDMJMIY-CYBMUJFWSA-N	CCCCCCCC(=O)O[C@H](CC(=O)[O-])C[N+](C)(C)C	C02838	11953814	HMDB0000791	Lipids and lipid-like molecules	Fatty Acyls	5.34688e+07	2.65618e+07	3.73227e+07	5.09863e+07	4.99044e+07	5.24239e+07	3.8114e+07	6.42342e+07	2.51933e+07	6.42559e+07	2.58796e+07	5.37662e+07	4.88121e+07	2.80393e+07	4.61894e+07	3.41802e+07	2.56941e+07	3.122e+07	1.03538e+09	1.39711e+09	1.73792e+09	1.18623e+09	7.52277e+08	1.0057e+09	587724832	9.01326e+08	3.77644e+08	1.04815e+09	8.57314e+08	1.25675e+09	7.24964e+08	1.32929e+09	5.27896e+08	1.84173e+09	1.43581e+09	1.46569e+09
POS10345	Unknown	8.164	524.368	[M+H]+	Unknown	Unknown	Unknown	Unknown	---	Unknown	---	Unknown	Unknown	2.21921e+07	1.26398e+09	6.42475e+08	1.79977e+09	7.23395e+08	1.08308e+09	126894	6.84965e+08	5.76587e+08	4.12998e+08	9.06589e+08	4.83843e+08	3.24374e+07	5.48902e+08	3.67802e+08	4.22637e+08	1.74715e+09	2.0423e+09	129368	4.4492e+07	4.08371e+07	3.38535e+07	3.97893e+07	1.83905e+07	5.27417e+06	3.30929e+07	7.68388e+06	5.39416e+06	2.89581e+07	3.16189e+07	163740	9.43776e+06	1.97005e+07	3.23251e+07	4.17942e+07	1.82108e+07
POS6843	Erucamide	13.622	338.34	[M+H]+	C22H43NO	Fatty amides	UAUDZVJPLUQNMU-KTKRTIGZSA-N	N=C(O)CCCCCCCCCCCC=CCCCCCCCC	---	5365371	HMDB0244507	Lipids and lipid-like molecules	Fatty Acyls	6.46996e+07	5.47535e+07	7.47943e+07	4.32387e+07	6.37883e+07	1.99718e+08	2.81907e+08	4.62949e+07	4.73722e+07	4.07999e+07	1.08778e+08	6.94639e+07	4.58706e+07	4.22897e+07	1.0429e+08	5.80774e+07	4.19954e+07	5.55224e+07	6.82503e+07	2.95467e+07	1.78133e+07	3.6935e+07	3.39898e+07	3.09473e+07	4.56579e+07	5.51003e+07	4.37048e+07	4.91514e+07	1.47788e+08	3.25122e+07	3.37207e+07	2.70957e+07	8.89048e+07	1.08909e+08	4.72789e+07	5.19519e+07
POS917	Betaine	0.881	118.086	[M]+	C5H12NO2+	Amino acids and derivatives	KWIUHFFTVRNATP-UHFFFAOYSA-O	C[N+](C)(C)CC(=O)O	C00719	248	HMDB0000043	Organic acids and derivatives	Carboxylic acids and derivatives	2.28465e+10	1.72128e+10	3.17104e+10	4.40877e+10	2.77326e+10	2.52366e+10	3.50877e+10	3.66115e+10	2.20335e+10	2.73926e+10	2.92463e+10	3.58604e+10	2.70528e+10	2.01293e+10	3.91406e+10	4.39787e+10	2.56803e+10	3.03059e+10	2.48008e+09	2.19561e+09	1.61944e+09	2.63015e+09	1.40158e+09	1.46171e+09	1.34414e+09	1.74217e+09	1.07816e+09	9.96596e+08	1.96006e+09	1.91995e+09	2.08859e+09	1.34923e+09	1.37834e+09	2.01052e+09	1.7611e+09	1.53343e+09
POS4464	Carnosine	0.824	249.094	[M+Na]+	C9H14N4O3	Hybrid peptides	CQOVPNPJLQNMDC-ZETCQYMHSA-N	NCCC(O)=N[C@@H](Cc1cnc[nH]1)C(=O)O	C00386	439224	HMDB0000033	Organic acids and derivatives	Peptidomimetics	167365	0	0	0	450789	0	0	111764	0	0	946275	0	146558	0	0	459396	122480	0	3.79629e+08	3.30267e+08	2.19924e+08	2.7671e+08	1.89147e+08	1.28007e+08	9.31592e+07	2.9021e+08	3.88841e+08	2.05649e+08	2.90466e+08	3.31036e+08	2.1171e+08	3.33842e+08	1.66299e+08	3.99543e+08	3.27211e+08	2.64728e+08
POS4771	3-Hydroxyisovalerylcarnitine	4.912	262.164	[M+H]+	C12H23NO5	Fatty Acyls	IGLHHSKNBDXCEY-SECBINFHSA-N	CC(C)(O)CC(=O)O[C@H](CC([O-])=O)C[N+](C)(C)C	---	131668011	HMDB0061189	Lipids and lipid-like molecules	Fatty Acyls	3.51358e+08	3.21575e+08	3.21374e+08	3.85925e+08	3.20665e+08	3.27372e+08	2.64943e+08	4.51519e+08	2.22653e+08	2.81082e+08	2.99025e+08	3.98246e+08	3.46335e+08	4.09004e+08	3.63239e+08	3.16303e+08	3.63669e+08	4.02454e+08	4.17166e+08	4.51626e+08	4.65551e+08	4.84746e+08	3.64615e+08	3.67691e+08	3.90344e+08	2.88618e+08	3.62097e+08	3.34949e+08	2.96934e+08	3.79794e+08	482164677	3.91936e+08	5.52646e+08	3.37911e+08	3.6695e+08	4.02812e+08
POS556	Choline	0.841	104.107	[M]+	C5H14NO	Cholines	OEYIOHPDSNJKLS-UHFFFAOYSA-N	C[N+](C)(C)CCO	C00114	305	HMDB0000097	Organic nitrogen compounds	Organonitrogen compounds	1.72448e+10	1.56378e+10	1.17285e+10	1.34075e+10	1.45751e+10	1.0943e+10	1.71193e+10	1.48376e+10	1.44223e+10	1.30296e+10	1.21507e+10	1.21883e+10	1.52091e+10	1.44244e+10	1.52631e+10	1.07109e+10	16300407293	1.19899e+10	1.71393e+09	5.39122e+08	3.76265e+08	1.45105e+09	4.45011e+08	6.90712e+08	6.72576e+08	8.8774e+08	7.98154e+08	6.01614e+08	8.43841e+08	8.9686e+08	7.76837e+08	7.03139e+08	5.27412e+08	8.0506e+08	5.49549e+08	4.54763e+08
POS4396	Pivaloylcarnitine	5.61	246.169	[M+H]+	C12H23NO4	Fatty Acyls	YICAQFPUDACYGQ-UHFFFAOYSA-N	CC(C)(C)C(=O)OC(CC([O-])=O)C[N+](C)(C)C	---	126894	HMDB0041993	Lipids and lipid-like molecules	Fatty Acyls	4.63215e+08	3.82616e+08	2.39088e+08	2.77976e+08	5.58072e+08	4.51668e+08	2.61639e+08	4.87715e+08	2.24266e+08	5.22212e+08	2.88707e+08	4.23993e+08	1.83656e+08	4.23854e+08	4.26882e+08	2.67144e+08	3.39046e+08	3.64221e+08	4.54603e+08	3.20747e+08	1.31273e+08	5.7047e+08	2.2867e+08	8.7146e+07	1.29362e+08	7.33307e+07	1.08064e+08	3.40728e+08	1.31715e+08	4.87425e+08	2.24606e+08	1.58273e+08	1.65493e+08	1.90913e+08	6.2373e+08	7.354e+07
POS6651	3-hydroxydecanoyl carnitine	7.04	332.242	[M+H]+	C17H33NO5	Fatty Acyls	VCRSQDIROUELAR-UHFFFAOYSA-N	CCCCCCCC(O)CC(=O)OC(CC([O-])=O)C[N+](C)(C)C	---	121454166	HMDB0061636	Lipids and lipid-like molecules	Fatty Acyls	2.32621e+07	1.08391e+07	1.56396e+07	3.82268e+07	1.90889e+07	7.71709e+07	3.3878e+07	3.85978e+07	5.68536e+06	1.41203e+07	9.03741e+06	1.30235e+07	9.59488e+06	1.53444e+07	1.70633e+07	1.73502e+07	1.09855e+07	2.14325e+07	2.13519e+08	1.86534e+08	2.1342e+08	1.92084e+08	2.51229e+08	1.66984e+08	2.36205e+08	1.50106e+08	9.08007e+07	1.79775e+08	1.56045e+08	1.49759e+08	2.01006e+08	2.43648e+08	2.30766e+08	2.50703e+08	2.06276e+08	2.29092e+08
POS10349	Unknown	11.524	524.37	[M+H]+	Unknown	Unknown	Unknown	Unknown	---	Unknown	---	Unknown	Unknown	7.51911e+07	1.49517e+08	1.33684e+08	1.02578e+08	50564996	1.67776e+08	4.76052e+07	2.17132e+07	2.1183e+07	2.39505e+07	4.18184e+07	8.90828e+07	1.39227e+08	4.89376e+07	1.41843e+07	7.11863e+07	1.44511e+08	1.4063e+08	9.28542e+06	1.9271e+06	2.27974e+06	1.62406e+06	3.02349e+06	3.56864e+06	9.51543e+07	5.62964e+07	3.41408e+07	1.27502e+08	1.97191e+08	1.70826e+07	8.62875e+06	7.09055e+06	5.91116e+07	7.10341e+07	3.65481e+06	1.16569e+07
POS4442	Unknown	1.846	248.148	[M+H]+	Unknown	Unknown	Unknown	Unknown	---	Unknown	---	Unknown	Unknown	8.03137e+06	1.4954e+07	7.87644e+06	6.68676e+06	1.35095e+07	1.94345e+07	8.19846e+06	1.89213e+07	4.59812e+06	8.70404e+06	7.91347e+06	3.91276e+06	5.07028e+06	2.13097e+07	6.07627e+06	7.72384e+06	5.39316e+06	6.63657e+06	3.40976e+07	1.77824e+07	2.95697e+07	8.89556e+07	1.42077e+08	3.973e+07	1.73719e+08	1.94538e+07	1.37878e+08	5.40279e+07	3.5396e+07	7.11187e+07	9.39577e+07	3.99736e+07	8.97324e+08	3.1464e+07	1.64489e+07	6.14899e+07
POS10351	Unknown	9.726	524.37	[M+H]+	Unknown	Unknown	Unknown	Unknown	---	Unknown	---	Unknown	Unknown	5.66309e+07	1.80003e+08	1.68385e+08	3.43032e+08	1.8764e+08	1.39312e+08	2.28964e+06	1.15693e+08	5.86749e+07	1.26805e+08	1.23939e+08	1.20784e+08	8.8689e+07	1.93775e+08	6.68439e+07	1.24181e+08	2.1499e+08	3.32399e+08	2.76454e+06	1.69352e+07	8.86494e+06	5.09769e+06	1.33046e+07	5.17004e+06	5.65107e+07	1.08675e+07	5.96934e+06	4.28174e+06	2.71539e+07	1.73561e+07	1.50204e+06	2.87321e+06	6.78519e+06	9.53216e+06	1.80637e+07	7.89248e+06
POS6595	6-Keto-decanoylcarnitine	6.756	330.226	[M+NH4]+	C17H31NO5	Fatty Acyls	DZALQUYFNHIYDL-UHFFFAOYSA-N	CCCCC(=O)CCCCC(=O)OC(CC([O-])=O)C[N+](C)(C)C	---	53481649	HMDB0013202	Lipids and lipid-like molecules	Fatty Acyls	2.5799e+07	2.34643e+07	2.72314e+07	2.62237e+07	4.31874e+07	2.20753e+07	2.06214e+07	5.30385e+07	2.55908e+07	1.79748e+07	2.46694e+07	2.34523e+07	1.19149e+07	1.90733e+07	2.12997e+07	2.51201e+07	1.76393e+07	2.49484e+07	2.13061e+07	2.77392e+07	3.24581e+07	4.17586e+07	3.73735e+07	4.05167e+07	4.84215e+07	1.7452e+07	1.61091e+07	2.56491e+07	1.76564e+07	2.07511e+07	1.2161e+07	1.21276e+07	3.89585e+07	3.36526e+07	1.98337e+07	4.22671e+07
POS7528	Tetradeca-5,7,9-trienoylcarnitine	8.207	366.262	[M+Na]+	C21H35NO4	Fatty Acyls	JIBSOUROKXKXRI-UHFFFAOYSA-N	CCCCC=CC=CC=CCCCC(=O)OC(CC([O-])=O)C[N+](C)(C)C	---	---	HMDB0241400	Lipids and lipid-like molecules	Fatty Acyls	4.61961e+06	821728	1.16242e+07	6.50699e+06	2.13459e+06	5.04731e+06	5.1202e+06	3.06068e+06	572665	1.58934e+06	608027	1.38739e+07	4.99906e+06	1.35402e+06	2.80337e+06	2.31497e+06	2.21195e+06	1.33725e+06	2.41724e+07	4.56033e+07	4.60147e+07	2.85691e+08	5.65595e+07	2.53225e+07	4.14186e+07	9.8413e+06	1.28949e+07	3.23068e+07	1.18342e+07	3.44148e+07	2.38836e+07	2.19915e+07	3.93236e+07	1.01379e+07	2.66175e+07	2.53252e+07
POS1017	Nicotinamide	1.795	123.055	[M+H]+	C6H6N2O	Pyridinecarboxamides	DFPAKSUCGFBDDF-UHFFFAOYSA-N	N=C(O)c1cccnc1	C00153	936	HMDB0001406	Organoheterocyclic compounds	Pyridines and derivatives	1.24122e+11	1.04482e+11	9.41259e+10	9.72014e+10	1.24487e+11	8.09757e+10	1.15684e+11	1.07542e+11	8.27123e+10	1.05652e+11	8.91057e+10	1.11587e+11	9.38517e+10	1.20149e+11	1.11195e+11	1.06723e+11	8.86558e+10	8.70699e+10	3.06713e+10	1.88762e+10	2.22663e+10	3.30408e+10	5.0583e+10	3.73087e+10	5.07221e+10	2.72675e+10	3.68186e+10	3.04916e+10	2.34508e+10	2.82311e+10	3.67003e+10	2.44974e+10	5.24341e+10	2.43566e+10	2.75944e+10	3.70095e+10
POS4664	Glycerophosphocholine	1.124	258.109	[M+H]+	C8H20NO6P	Glycerophosphocholines	SUHOQUVVVLNYQR-MRVPVSSYSA-N	O=P([O-])(OCC[N+](C)(C)C)OCC(O)CO	C00670	71920	HMDB0000086	Lipids and lipid-like molecules	Glycerophospholipids	8.22146e+08	1.12007e+09	9.86294e+08	1.60851e+09	5.96464e+08	8.12631e+08	1.0791e+09	803099138	7.76495e+08	3.95777e+08	1.10675e+09	6.07987e+08	8.42237e+08	9.61939e+08	6.13015e+08	9.16584e+08	8.89517e+08	7.10971e+08	2.69688e+07	4.36898e+06	3.05626e+06	1.39798e+07	7.60187e+06	3.3136e+07	5.86443e+07	4.23118e+06	5.41577e+06	2.31561e+07	1.47553e+07	1.99319e+06	8.95725e+06	1.07592e+07	1.88419e+07	6.04369e+06	2.39812e+06	1.04572e+07
NEG8105	Unknown	2.507	362.049	[M-H]-	Unknown	Unknown	Unknown	Unknown	---	Unknown	---	Unknown	Unknown	6.46094e+07	3.50344e+07	6.87106e+07	8.37084e+07	8.82498e+07	1.09199e+08	2.76628e+07	3.09807e+07	6.85955e+07	7.86497e+07	2.54951e+07	4.39133e+07	2.10314e+07	9.56215e+07	5.0845e+07	7.72863e+07	1.25196e+08	1.11232e+08	3.70203e+06	182017	353732	217555	5.17065e+06	1.76418e+06	5.28747e+06	1.27649e+06	1.50298e+06	1.80314e+06	1.10406e+06	1315518	2.85019e+06	322785	2832254	1.30917e+06	156145	732222
POS560	Unknown	1.015	104.107	[M]+	Unknown	Unknown	Unknown	Unknown	---	Unknown	---	Unknown	Unknown	7.47679e+09	6.81786e+09	2.52397e+09	5.46941e+09	4.01873e+09	4.02815e+09	4.17295e+09	3.93309e+09	6.0393e+09	3.63758e+09	4.84003e+09	3.23214e+09	6.56766e+09	5.5633e+09	5.80169e+09	4.42173e+09	4.21335e+09	2.79642e+09	2.51754e+08	1.3491e+08	4.84603e+07	4.25563e+08	9.8944e+07	5.42219e+07	1.24655e+08	1.73541e+08	1.53232e+08	1.34693e+08	1.35375e+08	8.29247e+07	7.68253e+07	1.57751e+08	4.11802e+07	1.38683e+08	1.15616e+08	4.89165e+07
POS4812	Unknown	11.259	263.236	[M+H]+	Unknown	Unknown	Unknown	Unknown	---	Unknown	---	Unknown	Unknown	8.68849e+07	8.45957e+07	2.22988e+08	1.64161e+08	5.96327e+07	2.10252e+08	7.24591e+07	5.48505e+07	7.36525e+07	4.02537e+07	7.01249e+07	2.00146e+08	3.53391e+07	1.04042e+08	1.02688e+08	9.34395e+07	1.39338e+08	1.22126e+08	7.10145e+06	907811	1.48872e+06	4.57949e+06	5.16573e+06	4.13475e+06	1.46108e+06	979223	697878	1.38879e+06	618179	1.06612e+06	1.82352e+06	945216	8.10932e+06	3.17015e+06	1.69554e+06	3.03446e+06
POS3113	N-Acetylhistidine	1.098	198.087	[M+H]+	C8H11N3O3	Amino acids and derivatives	KBOJOGQFRVVWBH-UHFFFAOYSA-N	CC(=N[C@@H](Cc1cnc[nH]1)C(=O)O)O	C02997	75619	HMDB0032055	Organic acids and derivatives	Carboxylic acids and derivatives	2.13245e+06	4.5212e+06	6.84416e+06	4.05833e+06	1.96774e+06	844244	646249	443217	8.43104e+06	7.66697e+06	5.35805e+06	5.85202e+06	3.9016e+06	1.14101e+06	4.7599e+06	6.0321e+06	719896	417586	2.73175e+08	5.4407e+08	3.45268e+08	2.34088e+08	172209853	1.71326e+08	1.31061e+08	4.49281e+08	2.10633e+08	1.59705e+08	3.18766e+08	2.79591e+08	1.56172e+08	4.68973e+08	1.90902e+08	5.03086e+08	5.18007e+08	4.88576e+08
POS356	Methylpyrazine	0.676	95.0606	[M+H]+	C5H6N2	Diazines	CAWHJQAVHZEVTJ-UHFFFAOYSA-N	CC1=CN=CC=N1	---	7976	HMDB0033112	Organoheterocyclic compounds	Diazines	7.48072e+07	4.12957e+07	5.44163e+07	8.9414e+07	3.66463e+07	4.59828e+07	3.50737e+07	5.50894e+07	5.81027e+07	3.20826e+07	4.16312e+07	4.23958e+07	2.84468e+07	5.61464e+07	1.57938e+08	4.43041e+07	4.43446e+07	4.2528e+07	4.98664e+08	1.35899e+08	9.20716e+07	1.39309e+08	1.19467e+08	1.48465e+08	7.91783e+07	1.53243e+08	1.26539e+08	1.0265e+08	2.30368e+08	1.64414e+08	117816876	1.45581e+08	8.69224e+07	1.92859e+08	1.44096e+08	1.35932e+08
NEG2329	Tyrosine	2.663	180.065	[M-H]-	C9H11NO3	Amino acids and derivatives	OUYCCCASQSFEME-QMMMGPOBSA-N	C1=C(C=CC(=C1)O)C[C@@H](C(=O)O)N	C00082	6057;6942100	HMDB0000158	Organic acids and derivatives	Carboxylic acids and derivatives	5.2012e+07	4.08703e+07	4.93944e+07	4.67478e+07	4.51065e+07	3.51551e+07	3.37784e+07	3.30365e+07	3.19006e+07	4.04008e+07	3.79394e+07	4.94346e+07	2.5716e+07	9.32088e+06	4.28217e+07	2.36366e+07	3.24125e+07	1.16821e+07	3.33539e+07	5.30756e+07	6.33539e+07	9.65582e+07	2.72116e+07	3.71416e+07	2.20032e+07	4.13394e+07	3.64152e+07	4.8749e+07	3.58067e+07	6.13786e+07	3.2408e+07	5.91213e+07	3.44001e+07	4.87247e+07	5.64644e+07	3.49542e+07
NEG6234	Unknown	6.534	306.075	[M-H]-	Unknown	Unknown	Unknown	Unknown	---	Unknown	---	Unknown	Unknown	3.35845e+07	5.28614e+07	3.92006e+07	2.6376e+07	3.44114e+07	4.11809e+07	2.38266e+07	1.98506e+07	3.33103e+07	1.58545e+07	1.92272e+07	3.03097e+07	3.33373e+07	3.05771e+07	2.84087e+07	3.08406e+07	2.81874e+07	4.04346e+07	4.26079e+06	4.85139e+06	6.98565e+06	3.34048e+06	3.18273e+06	3.56444e+06	4.81602e+06	5.67293e+06	4.23043e+06	9.70109e+06	5.19422e+06	5.55573e+06	1.75322e+06	6.65071e+06	5.46994e+06	724536	387174	2.89764e+06
POS7859	3-Hydroxy-5,8-tetradecadienoylcarnitine	7.751	384.272	[M+CH3OH+H]+	C21H37NO5	Fatty Acyls	LVNITLZCNUEXQK-QNCXCJACSA-N	CCCCC\C=C/C\C=C/C[C@@H](O)CC(=O)O[C@H](CC([O-])=O)C[N+](C)(C)C	---	156908011	HMDB0013332	Lipids and lipid-like molecules	Fatty Acyls	3.24102e+07	1.99028e+07	2.91949e+07	5.38571e+07	2.08877e+07	1.10198e+08	3.76255e+07	3.92921e+07	1.55534e+07	2.22988e+07	1.77629e+07	2.40527e+07	1.88803e+07	2.38099e+07	2.24469e+07	3.21223e+07	2.3129e+07	3.81349e+07	1.0474e+08	7.94356e+07	9.62919e+07	1.25646e+08	4.16858e+08	1.13787e+08	4.41615e+08	6.37591e+07	1.25936e+08	9.93697e+07	5.83384e+07	7.59005e+07	2.04715e+08	7.79404e+07	3.21894e+08	8.07636e+07	7.57956e+07	1.17612e+08
POS9581	-Docosatetraenoylcarnitine	9.445	476.371	[M+CH3OH+H]+	C29H49NO4	Fatty Acyls	OLORTLVEDIELGC-SNPVRQPZSA-N	[H]\C(CCCCC)=C(/[H])C\C([H])=C(\[H])C\C([H])=C(\[H])C\C([H])=C(\[H])CCCCCC(=O)OC(CC([O-])=O)C[N+](C)(C)C	---	71464592	HMDB0240758	Lipids and lipid-like molecules	Fatty Acyls	2.4847e+07	4.67728e+07	3.98561e+07	3.76529e+07	3.83162e+07	5.12256e+07	4.30164e+07	3.73664e+07	2.57995e+07	3.58325e+07	2.08537e+07	7.83943e+07	1.72236e+07	3.62976e+07	3.261e+07	4.28992e+07	53230656	8.28123e+07	6.61682e+07	8.24664e+07	6.80005e+07	1.30991e+08	8.05962e+07	8.06543e+07	3.40872e+08	3.7489e+07	4.8817e+07	1.14116e+08	4.50911e+07	6.22078e+07	4.07725e+07	3.83725e+07	6.9418e+07	8.83521e+07	3.20093e+07	8.46206e+07
NEG13570	Unknown	13.678	599.318	[M-H]-	Unknown	Unknown	Unknown	Unknown	---	Unknown	---	Unknown	Unknown	9.73707e+06	2.16391e+07	1.27077e+07	4.8586e+06	5.97362e+06	8.44006e+06	942572	1.04029e+06	691618	2.26176e+06	2.95099e+06	2.81296e+06	4.04906e+06	6.89961e+06	1.18701e+07	4.69753e+06	3.23511e+06	6.86958e+06	1.58881e+06	855868	848760	1.24244e+06	995833	1.30745e+06	5.13039e+06	5.32467e+06	5.79792e+06	2.68288e+06	3.14745e+06	1.57183e+06	1.57949e+06	2.22486e+06	1.24458e+06	925130	1.55353e+06	1.76314e+06
POS10930	LPC(22:5)	9.901	570.353	[2M+H]+	C30H52NO7P	Glycerophospholipids	YBUXFQUGNPBZPS-YNBHEIDWSA-N	CCCCC\C=C/C\C=C/C\C=C/C\C=C/C\C=C/CCC(=O)OC[C@](O)([H])COP([O-])(=O)OCC[N+](C)(C)C	---	53480473	HMDB0010402	Lipids and lipid-like molecules	Glycerophospholipids	5.51389e+07	1.28696e+08	1.40125e+08	1.67713e+08	8.56728e+07	1.17516e+08	5.20127e+07	9.65646e+07	1.03264e+08	9.71326e+07	9.63983e+07	1.55307e+08	7.37387e+07	7.45512e+07	8.71192e+07	1.13007e+08	1.45102e+08	1.15215e+08	1.05988e+07	9.02566e+06	1.1495e+07	9.7381e+06	1.21718e+07	1.27037e+07	1.14658e+07	9.81112e+06	1.72355e+07	2.28038e+07	2.19223e+07	1.02882e+07	7.32579e+06	7.56768e+06	1.57748e+07	5.69629e+06	1.2937e+07	1.28155e+07
NEG13569	Unknown	10.933	599.317	[M-H]-	Unknown	Unknown	Unknown	Unknown	---	Unknown	---	Unknown	Unknown	1.24045e+07	2.56271e+07	9.13377e+06	2.33621e+06	5.42828e+06	3.26039e+06	745421	286515	387727	1.18207e+06	1.38213e+06	1.5782e+06	2.39171e+06	5.20783e+06	1.55519e+07	1.37805e+06	1.82358e+06	6.76506e+06	576983	489332	611972	884329	526748	635015	7.90985e+06	4.95793e+06	3.86972e+06	1.39626e+06	761114	601898	325257	881714	417209	226079	466544	886590
POS962	Isoindoline	5.013	120.08	[M+NH4]+	C8H9N	Isoindoles and derivatives	GWVMLCQWXVFZCN-UHFFFAOYSA-N	C1NCC2=CC=CC=C12	---	422478	HMDB0253648	Organoheterocyclic compounds	Isoindoles and derivatives	1.2971e+10	1.32327e+10	1.36474e+10	11856077882	1.34192e+10	1.18776e+10	1.21033e+10	1.19792e+10	1.07871e+10	1.32992e+10	1.57763e+10	1.38073e+10	1.26774e+10	1.21494e+10	1.14157e+10	1.26094e+10	1.47636e+10	1.21711e+10	9.3289e+09	8.78764e+09	7.61313e+09	1.24871e+10	8.73963e+09	6.92449e+09	6.2616e+09	8.79332e+09	9.43285e+09	8.35915e+09	7.91845e+09	9.16431e+09	9.23009e+09	1.01663e+10	8.43613e+09	7.70627e+09	7.7764e+09	8.06507e+09
NEG5665	Unknown	1.009	289.031	[M-H]-	Unknown	Unknown	Unknown	Unknown	---	Unknown	---	Unknown	Unknown	7.75198e+07	2.63295e+07	7.64759e+07	6.03875e+07	5.45919e+07	3.8818e+07	7.97754e+07	4.75314e+07	4.69133e+07	3.40659e+07	4.73341e+07	1.08082e+08	7.57353e+07	6.28306e+07	1.00697e+08	5.89319e+07	6.79096e+07	4.97935e+07	2.00486e+06	0	0	586042	238199	231417	0	338016	434052	0	219400	0	492509	0	175478	146740	283676	268500
NEG4190	Unknown	1.048	239.113	[M-H]-	Unknown	Unknown	Unknown	Unknown	---	Unknown	---	Unknown	Unknown	0	198662	0	0	0	0	163558	0	3.23741e+06	0	0	0	0	0	0	0	0	0	6.63926e+08	1.16773e+09	8.15371e+08	1.31044e+09	6.57816e+08	6.15544e+08	3.11023e+08	8.42731e+08	8.79749e+08	6.60427e+08	5.25884e+08	8.13238e+08	3.48271e+08	1.04305e+09	3.4515e+08	1.07882e+09	1.53825e+09	1.15258e+09
POS2897	Glycylisoleucine	5.098	189.123	[M+H]+	C8H16N2O3	Peptides	KGVHCTWYMPWEGN-FSPLSTOPSA-N	O=C(O)C(N=C(O)CN)C(C)CC	---	259613	HMDB0028844	Organic acids and derivatives	Carboxylic acids and derivatives	8.26812e+07	1.15696e+08	1.83781e+08	1.02177e+08	1.27381e+07	9.66984e+07	1.07978e+08	8.91676e+07	6.23964e+07	6.8015e+07	1.57835e+08	1.1729e+08	1.16368e+08	1.08101e+07	1.08849e+08	1.47157e+08	1.94276e+08	1.37408e+08	1.71935e+07	1.42637e+07	1.33498e+07	2.28051e+07	2.28199e+07	1.46877e+07	1.96148e+07	2.31263e+07	2.26381e+07	1.30827e+07	2.05273e+07	1.56187e+07	3.01003e+07	1.73771e+07	2.59567e+07	1.4371e+07	1.55688e+07	1.72111e+07
POS60	1,3,5-Hexatriene	1.3	81.0702	[M+H]+	C6H8	Unsaturated hydrocarbons	AFVDZBIIBXWASR-UHFFFAOYSA-N	C=CC=CC=C	---	16695	HMDB0251502	Hydrocarbons	Unsaturated hydrocarbons	3.24776e+08	1.84182e+08	1.39648e+08	1.67241e+08	3.48682e+08	2.4401e+08	3.18863e+08	1.37505e+08	3.21505e+08	3.13898e+08	3.05656e+08	1.38587e+08	2.55084e+08	2.50519e+08	2.4353e+08	1.35778e+08	1.65457e+08	1.2351e+08	3.70625e+08	1.72768e+08	1.20102e+08	7.25978e+07	268729574	2.13447e+08	2.42088e+08	1.66861e+08	1.32191e+08	1.10333e+08	3.59646e+08	1.73927e+08	3.20246e+08	1.09968e+08	1.01315e+08	1.29593e+08	3.93952e+08	4.44848e+08
POS9009	3-Hydroxy-11Z-octadecenoylcarnitine	8.919	442.351	[2M+H]+	C25H47NO5	Fatty Acyls	FMLYQPQCFBAOHS-XQRPBTPTSA-N	CCCCCC\C=C/CCCCCCC[C@@H](O)CC(=O)O[C@H](CC([O-])=O)C[N+](C)(C)C	---	156908021	HMDB0013339	Lipids and lipid-like molecules	Fatty Acyls	6.90312e+07	2.17815e+07	7.18397e+07	1.42495e+08	3.24491e+07	1.61851e+08	4.73939e+07	5.50164e+07	1.71401e+07	2.05558e+07	2.1684e+07	5.61643e+07	2.73466e+07	2.76723e+07	2.51977e+07	4.49632e+07	4.36735e+07	6.75303e+07	5.71124e+08	3.09582e+08	3.24052e+08	6.6508e+08	1.53889e+09	7.4534e+08	2.8326e+09	2.85442e+08	7.59924e+08	8.18585e+08	4.5579e+08	3.64215e+08	4.85945e+08	3.76292e+08	1.46688e+09	4.61971e+08	3.85921e+08	7.08485e+08
POS8503	3-Hydroxyhexadecanoylcarnitine	8.75	416.335	[M+CH3OH+H]+	C23H45NO5	Fatty Acyls	XKAZIAFZAQAHHG-BPGUCPLFSA-N	CCCCCCCCCCCCCC(O)CC(=O)O[C@H](CC([O-])=O)C[N+](C)(C)C	---	126456228	HMDB0013336	Lipids and lipid-like molecules	Fatty Acyls	8.85828e+07	3.73537e+07	5.95687e+07	2.01261e+08	4.98645e+07	1.99451e+08	8.48788e+07	8.58947e+07	1.96275e+07	3.86906e+07	3.11171e+07	5.87258e+07	2.52876e+07	5.0064e+07	5.29209e+07	5.15727e+07	4.18618e+07	8.21606e+07	4.13288e+08	3.00877e+08	2.75965e+08	6.89665e+08	1.16939e+09	7.59424e+08	2.14326e+09	1.87814e+08	5.93611e+08	7.26201e+08	3.13156e+08	3.02686e+08	3.22819e+08	3.28919e+08	8.93286e+08	3.80368e+08	3.048e+08	5.65424e+08
POS7400	2-Hydroxylauroylcarnitine	7.67	360.273	[M+H]+	C19H37NO5	Fatty Acyls	PBBJEGGNZPXIGJ-UHFFFAOYSA-N	CCCCCCCCCCC(O)C(=O)OC(CC([O-])=O)C[N+](C)(C)C	---	53481640	HMDB0013164	Lipids and lipid-like molecules	Fatty Acyls	2.3468e+07	1.01862e+07	1.77807e+07	5.3787e+07	1.41072e+07	7.52039e+07	3.7585e+07	32835196	6.0545e+06	1.28046e+07	8.87716e+06	1.34358e+07	7.78744e+06	1.84944e+07	1.9101e+07	2.03617e+07	1.04517e+07	2.18642e+07	9.91863e+07	8.86432e+07	1.05436e+08	1.04743e+08	1.72343e+08	9.99419e+07	2.12525e+08	5.74205e+07	5.90985e+07	1.09731e+08	6.54883e+07	7.62395e+07	1.10043e+08	1.14318e+08	1.51464e+08	1.11454e+08	9.9012e+07	1.13148e+08
POS5424	(2E)-2-Propylpent-2-Enoylcarnitine	6.715	286.2	[M+H]+	C15H27NO4	Fatty Acyls	QIZCCCHFVSQAQM-UHFFFAOYSA-N	CCCC(=CCC)C(=O)OC(CC([O-])=O)C[N+](C)(C)C	---	---	HMDB0241902	Lipids and lipid-like molecules	Fatty Acyls	6.17548e+08	3.60424e+08	5.83416e+08	3.80527e+08	3.56356e+08	2.8486e+08	3.77882e+08	5.31644e+08	3.70472e+08	3.11192e+08	3.35139e+08	6.46358e+08	4.44774e+08	2.80921e+08	2.62403e+08	4.12028e+08	3.091e+08	3.92056e+08	2.76919e+08	4.50003e+08	4.48688e+08	3.94466e+08	1.98492e+08	4.00145e+08	2.80352e+08	1.64973e+08	1.89438e+08	1.69238e+08	1.73443e+08	3.45508e+08	2.68911e+08	2.08312e+08	8.5018e+07	3.96267e+08	2.48697e+08	3.42194e+08
POS9659	(13Z,16Z)-Docosadienoylcarnitine	9.914	480.403	[M+H]+	C29H53NO4	Fatty Acyls	LDIMXAXYWUCEAM-UTJQPWESSA-N	[H]C(CCCCC)=C([H])C\C([H])=C(\[H])CCCCCCCCCCCC(=O)OC(CC([O-])=O)C[N+](C)(C)C	---	71464511	HMDB0240748	Lipids and lipid-like molecules	Fatty Acyls	3.37066e+06	9.81862e+06	1.82486e+07	5.76339e+06	6.98438e+06	1.02743e+07	7.48315e+06	3.31925e+06	3.21707e+06	5.31303e+06	3.22616e+06	1.88048e+07	3714092	3.43145e+06	4.633e+06	7.89833e+06	1.07788e+07	1.58982e+07	2.49733e+07	2.18223e+06	2.32103e+06	2.09773e+07	7.92287e+07	1.64944e+07	1.68774e+08	4.1019e+06	1.39143e+07	3.16828e+07	2.3125e+07	2.77433e+06	7.21171e+06	4.63904e+06	1.34297e+08	1.0497e+07	2.85993e+06	1.46609e+07
NEG3333	Indoxyl Sulfate	5.99	212.001	[M-H]-	C8H7NO4S	Arylsulfates	BXFFHSIDQOFMLE-UHFFFAOYSA-N	OS(=O)(=O)OC1=CNC2=CC=CC=C12	C08481	10258	HMDB0000682	Organic acids and derivatives	Organic sulfuric acids and derivatives	3.10096e+07	5.00565e+07	1.78593e+07	2.08068e+07	8.86722e+07	4.62917e+07	2.18163e+07	2.66097e+07	3.66131e+07	2.28626e+07	1.43814e+07	3.75821e+07	5.89049e+07	3.78692e+07	6.44875e+07	2.29737e+07	1.6145e+07	3.32552e+07	2.09011e+07	1.6391e+07	6.26342e+06	9.86229e+06	5.04002e+06	5.55654e+06	2.47706e+06	1.19417e+07	2.08501e+07	8.89271e+06	7.71091e+06	3.11069e+07	3.30353e+07	1.5582e+07	4.86774e+06	8.19179e+06	8.76946e+06	1.30991e+07
NEG8645	Succinoadenosine	5.093	382.099	[M-H]-	C14H17N5O8	Purine nucleosides	VKGZCEJTCKHMRL-MDBUBQOGSA-N	O=C(O)CC(NC1=NC=NC2=C1N=CN2C3OC(CO)C(O)C3O)C(=O)O	---	165243	HMDB0000912	Nucleosides, nucleotides, and analogues	Purine nucleosides	8.44764e+07	8.94069e+07	1.47277e+08	1.15975e+08	8.19573e+07	1.2785e+08	8.96469e+07	6.33339e+07	8.39828e+07	1.29632e+08	1.29335e+08	1.15094e+08	1.00937e+08	6.33524e+07	5.6072e+07	9.49016e+07	1.00417e+08	1.03644e+08	1.05988e+07	4.34911e+06	4.26449e+06	7.16091e+06	6.58731e+06	7.41569e+06	1.26866e+07	4.97401e+06	8.30368e+06	8.45827e+06	5.09194e+06	5.69921e+06	8.17375e+06	6.89236e+06	2.14003e+07	4.8545e+06	3.99147e+06	4.69345e+06
POS2560	Ascorbic acid	1.329	177.038	[M+H]+	C6H8O6	Butenolides	CIWBSHSKHKDKBQ-JLAZNSOCSA-N	C([C@@H]([C@@H]1C(=C(C(=O)O1)O)O)O)O	C00072	54670067	HMDB0000044	Organoheterocyclic compounds	Dihydrofurans	3.51076e+08	4.28805e+08	4.91154e+08	4.33572e+08	3.38319e+08	2.93659e+08	3.74475e+08	4.50796e+08	5.57129e+08	4.15174e+08	6.04941e+08	2.92083e+08	4.72007e+08	4.9082e+08	7.48467e+08	5.5926e+08	4.99678e+08	4.02689e+08	8.78295e+06	682814	1.8708e+07	1.32273e+07	0	0	0	4.69115e+06	7.90646e+06	1.13873e+06	3.04899e+07	16080574	2.25429e+07	2.90665e+07	2.13513e+06	0	0	0
POS1020	Unknown	2.974	123.055	[M+H]+	Unknown	Unknown	Unknown	Unknown	---	Unknown	---	Unknown	Unknown	2.49765e+09	3.13279e+09	2.13474e+09	2.17703e+09	2056983275	1.58644e+09	8.11433e+09	2.0583e+09	2.20901e+09	2.13988e+09	1.81086e+09	2.9504e+09	4.31673e+09	2.47145e+09	1.47452e+09	2.49494e+09	2.07433e+09	6.40151e+09	2.4135e+09	2.61389e+09	1.10728e+09	9.62242e+08	8.91425e+08	1.1668e+09	2.7797e+09	7.6272e+08	1.24054e+09	1.10082e+09	7.51649e+08	5.8232e+08	3.16382e+09	1.56962e+09	1.0455e+09	8.49873e+08	7.58338e+08	7.88418e+08
POS5072	Heptanoylcarnitine	6.66	274.2	[M+CH3OH+H]+	C14H27NO4	Fatty Acyls	VDPCTFWULDLKHT-UHFFFAOYSA-N	CCCCCCC(=O)OC(CC([O-])=O)C[N+](C)(C)C	---	6426896	HMDB0013238	Lipids and lipid-like molecules	Fatty Acyls	1.40317e+07	1.19453e+07	7.91513e+06	9.59724e+06	1.59958e+07	1.34522e+07	1.17916e+07	1.61966e+07	9.78577e+06	2.26323e+07	8.7571e+06	3.45504e+07	1.10707e+07	1.03654e+07	1.2343e+07	1.03319e+07	8.4807e+06	8.25013e+06	3.05338e+07	2.91513e+07	3.97251e+07	1.95725e+07	2.78822e+07	3.34096e+07	2.11396e+07	1.6243e+07	1.86584e+07	2.29141e+07	1.81002e+07	2.5711e+07	3.28175e+07	2.3573e+07	5.18878e+07	3.2591e+07	2.4409e+07	2.54927e+07
POS1024	Unknown	13.758	123.055	[M+H]+	Unknown	Unknown	Unknown	Unknown	---	Unknown	---	Unknown	Unknown	1.15244e+09	2.18994e+09	1.35354e+09	1.01807e+09	1.4167e+09	1.46246e+09	7.99306e+08	6.29816e+08	8.2817e+08	5.6601e+08	6.44531e+08	1.04108e+09	5.8773e+08	1.45602e+09	9.04649e+08	8.84733e+08	1.07563e+09	1.65443e+09	2.83101e+08	2.38566e+08	5.98688e+08	2.51628e+08	5.59621e+08	5.4959e+08	1.85899e+08	3.36758e+08	2.74502e+08	3.3462e+08	3.3824e+08	2.2486e+08	1.88045e+08	2.54113e+08	2.24568e+08	4.23985e+08	2.49457e+08	2.92334e+08
POS2685	Unknown	3.97	182.081	[M+H]+	Unknown	Unknown	Unknown	Unknown	---	Unknown	---	Unknown	Unknown	2.9221e+07	5.00334e+07	1.13213e+08	4.49021e+07	6.19684e+07	4.61747e+07	1.06146e+08	2.2354e+07	2.00152e+07	2.55755e+07	2.7084e+07	7.61729e+07	3.54934e+07	1.30688e+08	5.91786e+07	3.29981e+07	6.0329e+07	2.95501e+07	2.24637e+07	4.72938e+07	1.80941e+07	7.35921e+07	23303732	3.69649e+07	2.85494e+07	2.41966e+07	4.02829e+07	4.14352e+07	2.36484e+07	5.40327e+07	2.6935e+07	2.54927e+07	4.80232e+07	5.45309e+07	4.45993e+07	2.2689e+07
POS10346	Unknown	7.913	524.368	[M+H]+	Unknown	Unknown	Unknown	Unknown	---	Unknown	---	Unknown	Unknown	1.87773e+07	8.32897e+08	1.21455e+09	1.99365e+09	9.1382e+08	7.07728e+08	276296	4.44694e+08	7.08096e+08	5.65538e+08	5.18199e+08	8.18004e+08	2.72112e+07	5.79299e+08	5.34818e+08	1.34324e+09	3.65737e+08	9.91262e+08	113720	2.31069e+07	2.2432e+07	1.54056e+07	4.09349e+07	1.47487e+07	2.63188e+06	9.77468e+06	5.76058e+06	3.69503e+06	3.47289e+07	1.87836e+07	125440	5.04542e+06	9.90789e+06	1.87478e+07	5.73945e+07	1.98937e+07
POS15495	FAD	5.383	786.162	[M+H]+	C27H33N9O15P2	Flavin nucleotides	VWWQXMAJTJZDQX-HOMBZVRDSA-N	O=C1N=C(O)C2=NC3=CC(=C(C=C3N(C2=N1)CC(O)C(O)C(O)COP(=O)(O)OP(=O)(O)OCC4OC(N5C=NC=6C(=NC=NC65)N)C(O)C4O)C)C	C00016	---	HMDB0001248	Nucleosides, nucleotides, and analogues	Flavin nucleotides	6.46153e+07	1.00251e+08	1.00671e+08	9.09731e+07	7.29467e+07	9.12395e+07	5.29578e+07	4.24589e+07	1.32104e+08	7.49449e+07	6.46367e+07	1.01354e+08	8.57853e+07	1.20443e+08	1.10884e+08	6.25203e+07	1.02723e+08	6.01233e+07	1.04729e+07	7.85343e+06	8.77327e+06	8.73922e+06	1.218e+07	2.52456e+07	1.89957e+07	7.70667e+06	1.6305e+07	2.03125e+07	1.0786e+07	8.64199e+06	5.62044e+06	1.21527e+07	2.6455e+07	7.81631e+06	5.24509e+06	8.27269e+06
NEG13667	UDP-GlcNAc	1.367	606.071	[M-H]-	C17H27N3O17P2	Pyrimidine nucleotide sugars	LFTYTUAZOPRMMI-CFRASDGPSA-N	CC(O)=N[C@H]1[C@@H](OP(=O)(O)OP(=O)(O)OC[C@H]2O[C@@H](n3ccc(O)nc3=O)[C@H](O)[C@@H]2O)O[C@H](CO)[C@@H](O)[C@@H]1O	C00043	---	HMDB0000290	Nucleosides, nucleotides, and analogues	Pyrimidine nucleotides	2.84809e+08	4.00497e+08	3.56955e+08	3.97874e+08	3.79969e+08	3.34284e+08	2.47437e+08	5.4893e+08	5.13938e+08	1.84155e+08	6.16239e+08	2.7245e+08	3.41202e+08	3.95633e+08	5.10089e+08	6.34948e+08	6.24475e+08	3.72352e+08	4.39027e+07	3.31334e+07	2.60356e+07	2.23916e+07	2.14132e+07	3.51684e+07	2.14138e+07	3.12931e+07	2.25938e+07	3.52477e+07	2.72636e+07	2.48516e+07	2.62877e+07	2.98873e+07	2.96796e+07	2.259e+07	2.05973e+07	1.10961e+07
POS10931	Unknown	10.05	570.354	[2M+H]+	Unknown	Unknown	Unknown	Unknown	---	Unknown	---	Unknown	Unknown	2.20466e+07	3.04382e+07	3.29245e+07	9.70874e+07	4.48026e+07	49932842	1.32968e+07	6.05522e+07	2.96795e+07	7.26138e+07	5.2561e+07	4.1694e+07	4.94203e+07	4.83665e+07	4.75091e+07	2.11711e+07	5.39052e+07	5.3204e+07	6.21795e+06	5.07456e+06	4.60991e+06	2.94053e+06	3.83883e+06	3.2294e+06	1.2529e+07	1.43545e+07	8.20543e+06	6.88176e+06	1.36663e+07	6.73316e+06	8.06108e+06	4.01335e+06	9.23318e+06	8.73075e+06	5.20464e+06	7.73518e+06
NEG7573	Unknown	1.701	346.053	[M-H]-	Unknown	Unknown	Unknown	Unknown	---	Unknown	---	Unknown	Unknown	1.677e+09	6.22729e+09	1.42794e+09	5.18276e+09	6.04437e+09	3.89303e+09	2.25501e+09	8.75882e+09	4.79889e+09	4.15407e+09	5.62939e+09	5.79448e+08	2.12173e+09	4.6926e+09	2.19083e+09	3.14524e+09	4.83946e+09	6.39004e+09	9.95356e+08	8.8943e+08	3.46426e+08	3.6246e+08	5.59171e+08	7.23892e+08	8.02596e+08	3.0326e+08	6.59521e+08	4.42792e+08	4.86071e+08	3.00971e+08	168080969	8.67007e+07	5.94723e+08	1.1132e+09	6.82966e+08	8.57343e+08
POS5526	Ophthalmic acid	2.175	290.134	[M+H]+	C11H19N3O6	Peptides	JCMUOFQHZLPHQP-BQBZGAKWSA-N	O=C(O)CN=C(O)C(N=C(O)CCC(N)C(=O)O)CC	C21016	---	HMDB0005765	Organic acids and derivatives	Carboxylic acids and derivatives	9.2691e+08	1.94992e+09	7.84387e+08	1.07567e+10	2.65503e+09	1.47595e+09	9.67594e+08	2.82961e+09	1.388e+09	1.4519e+09	1.9816e+09	3.62474e+09	1.79026e+09	1.40121e+09	1.63025e+09	1.88813e+09	2.62266e+09	1.21427e+09	1.25074e+08	1.79078e+08	2.83437e+08	1.19698e+08	1.7005e+08	3.71063e+08	2.28775e+08	1.88056e+08	1.40448e+08	5.45234e+08	2.32173e+08	1.71274e+08	1.23092e+08	2.17879e+08	3.9736e+08	2.41793e+08	3.41138e+08	1.01301e+08
POS1023	Unknown	0.975	123.055	[M+H]+	Unknown	Unknown	Unknown	Unknown	---	Unknown	---	Unknown	Unknown	3.85179e+09	5.55408e+09	5.20067e+09	5077990622	3.8592e+09	6.06594e+09	3.43267e+09	3.03745e+09	6.72052e+09	2.85853e+09	4.38444e+09	4.26641e+09	4.84852e+09	5.99005e+09	5.70128e+09	3.59204e+09	6.23485e+09	4.81938e+09	9.02884e+08	5.39894e+08	5.60081e+08	5.37762e+08	7.81556e+08	1.11173e+09	5.33554e+08	6.39306e+08	7.97744e+08	9.32661e+08	7.90642e+08	6.71281e+08	5.80582e+08	8.83439e+08	6.27878e+08	7.41817e+08	7.27939e+08	5.45123e+08
POS786	Uracil	2.919	113.034	[M+H]+	C4H4N2O2	Pyrimidones	ISAKRJDGNUQOIC-UHFFFAOYSA-N	OC1=NC=CC(O)=N1	C00106	1174	HMDB0000300	Organoheterocyclic compounds	Diazines	4.62647e+09	3.30546e+09	4.97635e+09	3.55663e+09	3.78202e+09	2.72687e+09	4.41224e+09	2.95767e+09	3.40908e+09	2.15931e+09	3.33554e+09	5.22592e+09	4.33122e+09	4.50755e+09	5.24941e+09	3.21013e+09	4.48405e+09	3.071e+09	3.46137e+08	6.04003e+07	7.87667e+07	1.24263e+08	2.37832e+08	9.34329e+07	2.02544e+08	1.76149e+08	1.95078e+08	8.18316e+07	2.92001e+08	2.61169e+08	1.07155e+08	2.58044e+08	4.14909e+08	2.60269e+08	1.25981e+08	1.9809e+08
POS1218	4-Oxo-L-proline	1.166	130.049	[M+H]+	C5H7NO3	Carboxylic acids and derivatives	HFXAFXVXPMUQCQ-UHFFFAOYSA-N	OC(=O)C1CC(=O)CN1	C01877	413589;74546988	HMDB0246561	Organic acids and derivatives	Carboxylic acids and derivatives	1.51997e+09	1.73775e+09	1.97906e+09	1.27928e+09	1.50852e+09	1.77964e+09	1.2114e+09	2.19129e+09	1.64828e+09	1.53593e+09	1.91958e+09	1.99808e+09	1.53361e+09	2.16405e+09	1.71585e+09	1.44438e+09	1.791e+09	1.34747e+09	4.96032e+08	5.23511e+08	5.04234e+08	2.8998e+08	5.47953e+08	5.7642e+08	2.34852e+08	5.11881e+08	3.38121e+08	6.24002e+08	5.18453e+08	2.15928e+08	7.87465e+08	5.00321e+08	7.7767e+08	4.22556e+08	4.98628e+08	3.9389e+08
POS3690	5-hydroxycalamenene	9.416	219.174	[M+H]+	C15H22O	Prenol lipids	FDMKIGKOMRSCAW-NWDGAFQWSA-N	[H][C@]1(C)CC[C@]([H])(C(C)C)C2=C1C(O)=CC(C)=C2	---	442519	HMDB0303912	Lipids and lipid-like molecules	Prenol lipids	3.55215e+07	5.14445e+07	3.80781e+07	4.71659e+07	4.8776e+07	4.31452e+07	4.47733e+07	3.76417e+07	3.79572e+07	4.08356e+07	4.10405e+07	2.59902e+07	5.02786e+07	5.02571e+07	5.63409e+07	3.0795e+07	4.59295e+07	4.19002e+07	5.34318e+07	3.53314e+07	3.8655e+07	3.26328e+07	4.35089e+07	4.19355e+07	2.2782e+07	4.06913e+07	3.04553e+07	3.35962e+07	4.80165e+07	3.57705e+07	4.14109e+07	3.78188e+07	3.74488e+07	3.78223e+07	4.3348e+07	3.93537e+07
NEG13666	UDP-GalNac	0.968	606.071	[M-H]-	C17H27N3O17P2	Pyrimidine nucleotide sugars	LFTYTUAZOPRMMI-UHFFFAOYSA-N	O=C1N=C(O)C=CN1C2OC(COP(=O)(O)OP(=O)(O)OC3OC(CO)C(O)C(O)C3N=C(O)C)C(O)C2O	C00203	23700	HMDB0000304	Nucleosides, nucleotides, and analogues	Pyrimidine nucleotides	1.40483e+08	1.87486e+08	1.98494e+08	2.17335e+08	1.83147e+08	1.85621e+08	1.26371e+08	2.99625e+08	2.93512e+08	9.30081e+07	4.50835e+08	1.43657e+08	1.9839e+08	2.20595e+08	2.28505e+08	3.58083e+08	4.00589e+08	2.02172e+08	3.13439e+07	2.17938e+07	2.03722e+07	1.42724e+07	1.1963e+07	2.06594e+07	1.27205e+07	1.98548e+07	1.12788e+07	22030403	1.64654e+07	1.70518e+07	1.69263e+07	1.8398e+07	1.49332e+07	1.26166e+07	1.13022e+07	8.66687e+06
NEG10713	LPE(P-18:1)	10.4	462.296	[M-H]-	C23H46NO6P	Glycerophospholipids	URGVIWXYPWWBQO-UWEYSURVSA-N	CCCCCCCC\C=C/CCCCCC\C=C/OC[C@@H](O)COP(O)(=O)OCCN	---	154573335;154573336	HMDB0240599	Lipids and lipid-like molecules	Glycerophospholipids	7.76703e+06	9.39233e+06	7.98663e+06	1.45446e+07	9.17604e+06	1.08881e+07	5.98777e+06	6.26218e+06	2.11241e+06	3.32409e+06	4.33381e+06	8.70178e+06	3.14631e+06	4.69824e+06	9.00206e+06	1.07188e+07	5.64178e+06	6.52376e+06	1.08666e+08	1.53647e+07	7.47398e+06	3.06546e+07	8.92415e+06	1.61581e+07	1.62958e+07	2.27411e+07	9204186	1.68341e+07	5.04547e+07	9.35461e+06	7.8428e+06	1.32983e+07	1.74897e+07	2.55573e+07	8.94306e+06	9.54266e+06
POS8457	Chenodeoxyglycocholic acid	8.636	414.299	[M-2H2O+H]+	C26H43NO5	Glycinated bile acids and derivatives	GHCZAUBVMUEKKP-AFQLCFGXSA-N	CC(CCC(=O)NCC(=O)O)C1CCC2C1(CCC3C2C(CC4C3(CCC(C4)O)C)O)C	C05466	22833540	HMDB0006898	Lipids and lipid-like molecules	Steroids and steroid derivatives	7.66556e+07	6.59239e+06	1.65031e+07	9.77202e+06	1.24939e+07	1.66043e+07	1.93329e+07	1.49795e+07	7.45401e+06	2.32558e+07	1.33656e+07	8.15787e+06	1.82134e+07	1.05919e+07	2.75633e+07	1.0167e+07	8.83587e+06	6.27764e+06	26647.8	34377.1	0	102488	557537	60009.6	101191	2470.96	39746.2	25548.6	24190.9	0	30748.6	1254.28	7824.36	32591	21979.1	33751.3
POS7872	Unknown	4.901	385.128	[M+H]+	Unknown	Unknown	Unknown	Unknown	---	Unknown	---	Unknown	Unknown	5.27904e+07	5.90043e+07	5.04281e+07	5.4956e+07	4.02887e+07	3.7691e+07	5.84853e+07	6.39407e+07	6.69188e+07	4.81234e+07	6.06975e+07	5.55708e+07	5.20401e+07	5.69261e+07	5.31171e+07	5.25906e+07	6.75391e+07	6.42343e+07	6.68517e+06	9.33392e+06	1.01656e+07	7.25514e+06	4.09622e+06	3.39275e+06	3.85041e+06	1.07421e+07	2.27934e+06	3.10866e+06	4.9237e+06	6.06195e+06	1.06672e+07	1.08533e+07	156625	9.65077e+06	6.80988e+06	6.7402e+06
POS787	Unknown	2.579	113.034	[M+H]+	Unknown	Unknown	Unknown	Unknown	---	Unknown	---	Unknown	Unknown	1.78017e+09	1.29783e+09	1.98583e+09	1.58181e+09	1.59144e+09	1.05441e+09	1.6919e+09	1.05544e+09	1.40543e+09	8.22375e+08	1.01975e+09	1.70493e+09	1.52632e+09	1.4201e+09	1.40545e+09	1.43372e+09	1.44853e+09	1.18273e+09	9.7548e+07	6.92717e+07	7.43685e+07	7.58078e+07	8.13938e+07	3.89355e+07	2.06467e+08	8.26094e+07	1.22026e+08	9.989e+07	9.85354e+07	2.00748e+08	6.0903e+07	9.45401e+07	1.32391e+08	6.33707e+07	8.6766e+07	5.6139e+07
POS1021	Unknown	3.116	123.055	[M+H]+	Unknown	Unknown	Unknown	Unknown	---	Unknown	---	Unknown	Unknown	6.40596e+09	9.03784e+09	5.23825e+09	1.15565e+10	8.54241e+09	9.50572e+09	8.32534e+09	6.26364e+09	6.80418e+09	4.60293e+09	7.68621e+09	5.68254e+09	4.96889e+09	6.82442e+09	7.66511e+09	1.0295e+10	8.03901e+09	8.52614e+09	5.62078e+08	2.61375e+09	4.57756e+09	3.28084e+09	3.07354e+09	5.64745e+09	1.80361e+09	1.24391e+09	4.62809e+09	4.02154e+09	2.6799e+09	3.32967e+09	1.53544e+09	4.08067e+09	3.65275e+09	2.90131e+09	4.66297e+09	1.18187e+09
POS1019	3-Aminopicolinaldehyde	2.635	123.055	[M+H]+	C6H6N2O	Pyridines and derivatives	QNJCRBZVUFRESB-UHFFFAOYSA-N	NC1=C(C=O)N=CC=C1	---	12204009	HMDB0245820	Organoheterocyclic compounds	Pyridines and derivatives	5.44773e+09	4.4938e+09	5.77411e+09	6.66501e+09	7.34445e+09	2.303e+09	2.20637e+09	8.7189e+09	5.94273e+09	4.04381e+09	2.82087e+09	1.17696e+10	6.34625e+09	3.19943e+09	4.05834e+09	6.01808e+09	2.59058e+09	3.10254e+09	9.69644e+08	7.52721e+08	1.18963e+09	2.23313e+09	4.75758e+09	1.91092e+09	3.02465e+09	7.26158e+08	4.29219e+09	2.12408e+09	7.03413e+08	1.79981e+09	1.61902e+09	1.38074e+09	2.64451e+09	1.29775e+09	7.77609e+08	9.59259e+08
POS58	Unknown	4.648	81.0701	[M+H]+	Unknown	Unknown	Unknown	Unknown	---	Unknown	---	Unknown	Unknown	1.35581e+08	2.22475e+08	1.27665e+08	1.71242e+08	2.17836e+08	1.02258e+08	2.87921e+08	5.59752e+08	1.38336e+08	2.89374e+08	1.97523e+08	1.92789e+08	4.50973e+08	1.65085e+08	2.60126e+08	1.9907e+08	2.38201e+08	2.139e+08	5.25002e+08	5.31168e+08	1.83632e+08	1.78554e+08	2.03979e+08	4.00592e+08	3.50547e+08	4.21252e+08	6.3589e+08	2.51882e+08	2.47787e+08	2.33458e+08	5.28041e+08	2.21783e+08	1.64984e+08	2.6796e+08	1.78889e+08	3.53047e+08
POS9411	(8Z,11Z,13E,15S)-15-Hydroxyicosa-8,11,13-trienoylcarnitine	8.835	466.352	[M+H]+	C27H47NO5	Fatty Acyls	NZRDWBUUKBZXKA-UHFFFAOYSA-N	CCCCCC(O)C=CC=CCC=CCCCCCCC(=O)OC(CC([O-])=O)C[N+](C)(C)C	---	---	HMDB0241584	Lipids and lipid-like molecules	Fatty Acyls	8.26214e+06	1.44388e+07	1.05293e+07	1.12958e+07	1.03434e+07	4.77418e+07	1.02937e+07	1.44064e+07	3.88353e+06	1.78902e+07	1.2033e+07	4.44959e+06	3.33137e+06	4.90946e+06	4.44873e+06	9.42121e+06	5.46384e+06	1.66372e+07	1.89613e+07	1.07719e+07	9.76984e+06	1.77339e+07	5.8363e+07	2.71919e+07	7.69232e+07	6.29711e+06	2.10012e+07	2.44776e+07	1.30396e+07	8.61775e+06	1.08688e+07	1.05021e+07	4.19883e+07	1.22004e+07	7.07565e+06	2.25307e+07
NEG15001	PE(16:0/20:4)	11.119	738.505	[M-H]-	C41H74NO8P	Phosphatidylethanolamines	NQIMLWFRWGTTOZ-JGGKAAGMSA-N	CCCCCCCCCCCCCCCC(=O)OCC(COP(O)(=O)OCCN)OC(=O)CCCCCC\C=C/C\C=C/C\C=C/C\C=C/CC	---	138221545	HMDB0008938	Lipids and lipid-like molecules	Glycerophospholipids	2.3034e+07	3.05793e+07	8.5525e+06	2.01624e+07	1.24327e+07	2.37273e+07	2.73608e+06	1.87381e+06	1.1236e+06	1.31636e+06	1.91456e+06	2.44227e+06	1.59821e+06	1.63513e+06	1.26034e+06	4.9351e+06	1.58639e+07	6.69937e+06	5.12294e+06	1.78712e+06	1.12389e+06	1.70669e+06	1.77711e+06	1.15109e+06	8.73668e+06	2.02233e+07	7.6755e+06	2.33309e+07	4.04517e+07	9.74826e+06	5.12726e+06	4.24718e+06	3.08342e+06	2.07919e+06	1.57767e+06	1.4503e+06
NEG4764	Tetradecanedioic acid	8.825	257.175	[M-H]-	C14H26O4	Long-chain fatty acids	HQHCYKULIHKCEB-UHFFFAOYSA-N	C(CCCCCCC(=O)O)CCCCCC(=O)O	---	13185	HMDB0000872	Lipids and lipid-like molecules	Fatty Acyls	4.42866e+07	4.26363e+07	2.94619e+07	7.26236e+07	3.8776e+07	5.40798e+07	4.1041e+07	3.46563e+07	3.21469e+07	1.2471e+07	1.62268e+07	2.66112e+07	3.06261e+07	2.58568e+07	3.7505e+07	1.79294e+07	4.52186e+07	2.59137e+07	5.39836e+06	3.2458e+06	2.24378e+06	5.30725e+06	2.16693e+06	2.94601e+06	3.04083e+06	3.27668e+06	1.9384e+06	3.42454e+06	2.22543e+06	2.35667e+06	3.66933e+06	2.94386e+06	2.95986e+06	2.86733e+06	2.92678e+06	2.79768e+06
NEG5564	16-Hydroxy-10-oxohexadecanoic acid	9.556	285.206	[M-H]-	C16H30O4	Fatty Acyls	ZNMHENLYDLACAS-UHFFFAOYSA-N	OCCCCCCC(=O)CCCCCCCCC(O)=O	---	85837000	HMDB0041287	Lipids and lipid-like molecules	Fatty Acyls	5.19269e+07	3.84601e+07	2.96838e+07	5.24318e+07	3.46971e+07	4.71184e+07	3.83519e+07	3.79767e+07	3.04245e+07	1.54019e+07	1.67723e+07	2.87172e+07	3.42081e+07	3.96765e+07	3.96706e+07	2.29692e+07	4.25031e+07	2.41691e+07	4.8943e+06	3.50766e+06	3.0317e+06	4.91581e+06	1.22607e+06	3.47931e+06	2.26755e+06	3.30667e+06	3.41718e+06	2.80781e+06	2.17946e+06	3.03722e+06	3.34714e+06	2.47705e+06	3.20324e+06	1.63697e+06	1.58598e+06	3.07347e+06
POS1220	Unknown	1.005	130.049	[M+H]+	Unknown	Unknown	Unknown	Unknown	---	Unknown	---	Unknown	Unknown	1.1917e+09	1.64616e+09	1.93177e+09	1.32386e+09	1.31933e+09	1.35202e+09	1.42925e+09	1.69281e+09	1.70075e+09	1.49786e+09	1.57483e+09	1.65782e+09	1.54477e+09	2.16643e+09	1.5959e+09	1.58075e+09	1.47237e+09	2.19173e+09	4.53737e+08	3.42107e+08	5.44852e+08	2.63276e+08	4.81661e+08	5.29108e+08	5.805e+08	3.12721e+08	2.88579e+08	4.53811e+08	4.73759e+08	4.02278e+08	4.84576e+08	4.30603e+08	6.71103e+08	2.07299e+08	3.03415e+08	2.27442e+08
NEG13074	UDP-glucose	1.243	565.044	[M-H]-	C15H24N2O17P2	Pyrimidine nucleotide sugars	HSCJRCZFDFQWRP-JZMIEXBBSA-N	O=C1N=C(O)C=CN1C2OC(COP(=O)(O)OP(=O)(O)OC3OC(CO)C(O)C(O)C3O)C(O)C2O	C00029	53477679	HMDB0000286	Nucleosides, nucleotides, and analogues	Pyrimidine nucleotides	2.18602e+08	5.42683e+08	3.7012e+08	3.88259e+08	4.27549e+08	3.44668e+08	3.3814e+08	2.53194e+08	5.34169e+08	1.85791e+08	4.44985e+08	1.83324e+08	4.81239e+08	5.11259e+08	2.84111e+08	3.5818e+08	3.12845e+08	5.30535e+08	2.71837e+07	2.51074e+07	2.29314e+07	1.9325e+07	9.69996e+06	3.11242e+07	1.39161e+07	2.32208e+07	1.19009e+07	1.66067e+07	2.38704e+07	1.97327e+07	1.48053e+07	1.8551e+07	1.15826e+07	1.64359e+07	1.63929e+07	1.2919e+07
POS6841	Unknown	13.463	338.339	[M+H]+	Unknown	Unknown	Unknown	Unknown	---	Unknown	---	Unknown	Unknown	4.90172e+07	6.30967e+07	5.60782e+07	5.31345e+07	1.10373e+08	3.53185e+08	2.30326e+08	3.67204e+07	4.56783e+07	3.7769e+07	1.52663e+08	9.62301e+07	7.50838e+07	4.7199e+07	1.9207e+08	6.72309e+07	6.1793e+07	7.55451e+07	1.12906e+08	4.74349e+07	7.10633e+07	5.15444e+07	5.08123e+07	5.92464e+07	6.13433e+07	1.11363e+08	6.88665e+07	9.47184e+07	4.94458e+08	7.84413e+07	4.43214e+07	4.17577e+07	1.43322e+08	1.78296e+08	6.64465e+07	1.07977e+08
NEG5483	Guanosine	4.902	282.083	[M-H]-	C10H13N5O5	Purine nucleosides	NYHBQMYGNKIUIF-BUDDTFTENA-N	N=C1N=C(O)C=2N=CN(C2N1)C3OC(CO)C(O)C3O	C00387	135398635	HMDB0000133	Nucleosides, nucleotides, and analogues	Purine nucleosides	1.06486e+08	6.57157e+07	6.05092e+07	6.22917e+07	5.35216e+07	6.357e+07	9.59657e+07	4.22399e+07	3.31006e+07	3.06026e+07	6.41353e+07	6.16188e+07	7.06902e+07	4.06042e+07	6.78578e+07	4.46342e+07	5.73189e+07	3.53503e+07	1.79402e+07	3.12062e+06	2.33905e+06	2.42339e+06	4.48777e+06	4.53536e+06	5.34667e+06	4.4834e+06	3.7817e+06	5549043	4.39807e+06	4.12952e+06	6.15467e+06	4.31252e+06	1.09841e+07	4.70915e+06	4.86946e+06	4.36871e+06
POS1749	5-Hydroxy-4-oxo-L-norvaline	0.866	148.06	[M+H]+	C5H9NO4	Carboxylic acids and derivatives	FRTKOPTWTJLHNO-UHFFFAOYSA-N	NC(CC(=O)CO)C(O)=O	---	10219513	HMDB0246802	Organic acids and derivatives	Carboxylic acids and derivatives	1.51472e+09	1.87565e+09	1.32622e+09	1.96252e+09	1.14402e+09	1.57485e+09	1.71979e+09	1.20963e+09	1.29977e+09	2064087868	9.55686e+08	1.17816e+09	1.17926e+09	1.42829e+09	1.35741e+09	1.13379e+09	1119502675	1.47474e+09	7.34363e+08	3.95697e+08	3.05963e+08	1.33382e+08	4.30108e+08	6.95971e+08	7.95972e+08	3.22242e+08	2.89756e+08	4.75936e+08	6.96017e+08	2.26781e+08	3.55951e+08	2.39209e+08	5.33014e+08	2.84447e+08	2.3056e+08	2.18687e+08
POS1216	Unknown	0.856	130.049	[M+H]+	Unknown	Unknown	Unknown	Unknown	---	Unknown	---	Unknown	Unknown	2.47765e+09	3307189270	3.67951e+09	2.15453e+09	2.1109e+09	2.83668e+09	2.57208e+09	3.29893e+09	3.60753e+09	3.18294e+09	2.98082e+09	2859775087	2.983e+09	4.33631e+09	3.38675e+09	3.19947e+09	2.85706e+09	3.91449e+09	9.28785e+08	5.21944e+08	8.08655e+08	3.18142e+08	8.69144e+08	1.25212e+09	1.22896e+09	7.04593e+08	4.48906e+08	8.66586e+08	1.08855e+09	6.07075e+08	9.1464e+08	5.1775e+08	1.14272e+09	5.96212e+08	4.84176e+08	4.1129e+08
POS7302	Deoxycholic acid	9.616	357.277	[M-2H2O+H]+	C24H40O4	Hydroxy bile acids, alcohols and derivatives	KXGVEGMKQFWNSR-LLQZFEROSA-N	[H][C@@]12CC[C@H]([C@H](C)CCC(O)=O)[C@@]1(C)[C@@H](O)C[C@@]1([H])[C@@]2([H])CC[C@]2([H])C[C@H](O)CC[C@]12C	C04483	222528	HMDB0000626	Lipids and lipid-like molecules	Steroids and steroid derivatives	8.34867e+07	2.04858e+07	1.93649e+07	8.43064e+06	2.46372e+07	2.68785e+07	4.94449e+06	419846	2.62122e+06	4.24647e+07	2.71966e+06	4.62708e+06	1.55841e+06	1.08139e+07	5.83078e+07	9.44848e+06	5.84325e+06	4.41798e+06	6.18252e+06	7.53909e+06	1.71964e+07	6.21131e+06	1.2854e+06	3.06949e+06	2.8974e+06	2.84855e+06	1.76953e+06	3.62904e+06	763142	5.63544e+06	2.61808e+08	1.93661e+06	3.83733e+06	2.24357e+06	2.39888e+06	2.01393e+06
POS5073	Heptanoylcarnitine	6.531	274.2	[M+H]+	C14H27NO4	Fatty Acyls	VDPCTFWULDLKHT-UHFFFAOYSA-N	CCCCCCC(=O)OC(CC([O-])=O)C[N+](C)(C)C	---	6426896	HMDB0013238	Lipids and lipid-like molecules	Fatty Acyls	1.18294e+07	1.00404e+07	7.67884e+06	5.747e+06	1.26066e+07	1.05601e+07	1.0412e+07	2.10362e+07	1.00894e+07	1.55882e+07	8.6632e+06	1.8922e+07	6.72212e+06	1.1429e+07	1.43606e+07	1.00871e+07	9.18229e+06	5.66247e+06	217638	9.6326e+06	1.15107e+07	6.62218e+06	29053316	3.51035e+07	5.553e+06	3.98987e+06	4.56404e+06	6.40214e+06	4.52152e+06	1.05597e+07	1.07841e+06	7.24418e+06	3.66489e+06	1.22221e+07	8.4483e+06	5.87861e+06
POS1022	Unknown	4.88	123.055	[M+H]+	Unknown	Unknown	Unknown	Unknown	---	Unknown	---	Unknown	Unknown	5.56738e+08	1.54224e+09	1.43285e+09	1.34751e+09	1.19418e+09	1.54807e+09	6.79589e+08	7.28487e+08	2.59822e+09	973861760	1.47091e+09	1.82905e+09	2.08405e+09	2.45209e+09	2.1036e+09	1.50979e+09	8.29202e+08	1.79058e+09	4.08777e+08	4.22376e+08	6.90109e+08	5.94934e+08	4.12272e+08	6.5551e+08	3.40623e+08	3.04263e+08	4.27742e+08	470989439	7.35886e+08	9.13325e+08	3.16236e+08	1.11936e+09	3.23174e+08	3.64934e+08	5.79119e+08	5.87383e+08
NEG3095	Indole-3-Lactic Acid	6.587	204.065	[M-H]-	C11H11NO3	Indolyl carboxylic acids and derivatives	XGILAAMKEQUXLS-UHFFFAOYSA-N	O=C(O)C(O)CC1=CNC=2C=CC=CC21	C02043	92904	HMDB0000671	Organoheterocyclic compounds	Indoles and derivatives	1.43866e+06	1.06204e+06	1.4688e+06	2.76119e+06	2.95825e+06	1.05148e+06	1.43768e+06	1.22633e+06	1.2139e+06	2.38941e+06	1.71846e+06	1.36431e+06	1.42591e+06	1.44244e+06	2.6476e+06	1.29513e+06	1.79674e+06	1.207e+06	3.89458e+06	3.22488e+06	3.27011e+06	1.1605e+07	3.40304e+06	2.54818e+06	5.23959e+06	3.01861e+06	6.45113e+06	4.49282e+06	2.68469e+06	4.28712e+06	2.69581e+06	5.79199e+06	4.38904e+06	3.03415e+06	3.8441e+06	4.14353e+06
POS6993	Lauroylcarnitine	8.27	344.278	[M+H]+	C19H37NO4	Acyl carnitines	FUJLYHJROOYKRA-QGZVFWFLSA-N	O=C([O-])CC(OC(=O)CCCCCCCCCCC)C[N+](C)(C)C	---	168381	HMDB0002250	Lipids and lipid-like molecules	Fatty Acyls	4.41483e+07	2.26613e+07	2.26692e+07	9.89623e+07	3.38755e+07	1.23339e+08	2.34778e+07	3.69105e+07	1.50591e+07	4.90254e+07	1.29458e+07	2.31999e+07	1.66867e+07	2.30952e+07	3.79347e+07	2.27974e+07	1.60234e+07	3.13935e+07	9.78929e+08	1.39349e+09	1.6335e+09	1.62761e+09	7.13183e+08	1.11056e+09	1.10711e+09	6.61282e+08	3.83687e+08	1.65998e+09	5.75824e+08	1.32213e+09	7.67729e+08	1.43735e+09	5.03709e+08	1.7284e+09	1.47679e+09	1.14361e+09
POS5910	3-hydroxyoctanoyl carnitine	6.246	304.211	[M+CH3OH+H]+	C15H29NO5	Fatty Acyls	LUBMSOHGUAAXAM-UHFFFAOYSA-N	CCCCCC(O)CC(=O)OC(CC([O-])=O)C[N+](C)(C)C	---	86583357	HMDB0061634	Lipids and lipid-like molecules	Fatty Acyls	2.21865e+07	1.63248e+07	1.81986e+07	2.80391e+07	1.92842e+07	3.32439e+07	1.84925e+07	3.54065e+07	8.42986e+06	7.77092e+06	1.37346e+07	1.33225e+07	7.76694e+06	1.55278e+07	1.46765e+07	1.60663e+07	1.48145e+07	2.17369e+07	2.65262e+08	2.67815e+08	2.69287e+08	2.07027e+08	2.14623e+08	2.85014e+08	1.73041e+08	2.32128e+08	1.69548e+08	1.74344e+08	3.35907e+08	2.30791e+08	1.82678e+08	2.71655e+08	1.92274e+08	3.94471e+08	2.57066e+08	3.20953e+08
POS10352	Unknown	8.749	524.37	[M+H]+	Unknown	Unknown	Unknown	Unknown	---	Unknown	---	Unknown	Unknown	3.9689e+07	3.62624e+08	8.35217e+08	1.61417e+09	3.65164e+08	3.9345e+08	2.55405e+06	3.68714e+08	4.79182e+08	3.36551e+08	3.48142e+08	3.29649e+08	5.09174e+07	2.90064e+08	6.71717e+08	2.89841e+08	9.67153e+08	2.06048e+09	918314	3.04906e+07	1.79386e+07	8.12919e+06	2.32843e+07	1.03006e+07	5.81857e+06	3.59149e+07	8.63709e+06	4.5695e+06	2.09779e+07	1.44116e+07	946930	7.29104e+06	5.90961e+06	2.36166e+07	2.54817e+07	2.02114e+07
NEG2668	Citric acid	1.575	191.018	[M-H]-	C6H8O7	Tricarboxylic acids and derivatives	KRKNYBCHXYNGOX-UHFFFAOYSA-N	O=C(O)CC(O)(C(=O)O)CC(=O)O	C00158	311	HMDB0000094	Organic acids and derivatives	Carboxylic acids and derivatives	6.05545e+08	7.48348e+08	9.93542e+08	7.78941e+08	6.71074e+08	5.63489e+08	3.29515e+08	6.47048e+08	3.63494e+08	3.24711e+08	6.84248e+08	5.73392e+08	5.38693e+08	661310023	5.05131e+08	9.81778e+08	7.32582e+08	6.12349e+08	2.18954e+09	1.37443e+09	1.51825e+09	6.98651e+08	4.43486e+08	1.80781e+09	4.20723e+08	1.11431e+09	9.30634e+08	1.61335e+09	1.00012e+09	1.17966e+09	8.48413e+08	1.12282e+09	1.33213e+09	4.98143e+08	1.01246e+09	6.01099e+08
POS3114	Unknown	0.847	198.087	[M+H]+	Unknown	Unknown	Unknown	Unknown	---	Unknown	---	Unknown	Unknown	8.23953e+06	1.21642e+07	6.41266e+06	1.65384e+06	3.3513e+07	3.97721e+06	4.27171e+06	8.51194e+06	296601	5.72308e+06	3.01381e+06	5.85202e+06	1.88818e+06	1.01589e+07	1.25876e+07	806229	1.1599e+07	1.55531e+06	5.93019e+08	7.28902e+08	5.5559e+08	2.44501e+08	2.92012e+08	3.30796e+08	2.29992e+08	6.62769e+08	2.54025e+08	3.99359e+08	6.5251e+08	4.58923e+08	1.98437e+08	6.84878e+08	2.27609e+08	7.38289e+08	7.16591e+08	5.22582e+08
POS7733	Riboflavin	5.754	377.144	[M+H]+	C17H20N4O6	Flavins	AUNGANRZJHBGPY-UHFFFAOYSA-N	CC1=CC2=C(C=C1C)N(C3=NC(=O)NC(=O)C3=N2)C[C@@H]([C@@H]([C@@H](CO)O)O)O	C00255	493570	HMDB0000244	Organoheterocyclic compounds	Pteridines and derivatives	2.55646e+08	2.0936e+08	2.567e+08	1.62606e+08	1.6448e+08	2.07427e+08	2.31798e+08	1.0728e+08	2.1344e+08	2.33479e+08	1.5157e+08	2.46704e+08	2.11847e+08	1.87375e+08	1.96556e+08	1.57502e+08	2.3743e+08	1.66773e+08	4.45258e+06	1.80038e+06	742641	1.97534e+06	1.83904e+06	2.02725e+06	3.6229e+06	1.56762e+06	3.87064e+06	8.84833e+06	2.69211e+06	3.79085e+06	3.37556e+06	2.26223e+06	3.78353e+06	1410222	664207	1.22903e+06
POS4446	Unknown	2.38	248.148	[M+H]+	Unknown	Unknown	Unknown	Unknown	---	Unknown	---	Unknown	Unknown	5.35946e+07	7.29642e+07	3.48935e+07	1.74651e+08	2.75418e+08	9.3936e+07	7.02096e+07	2.19526e+08	5.1533e+07	1.02459e+08	6.18915e+07	6.10778e+07	4.15308e+07	1.74632e+08	2.74147e+08	8.701e+07	6.42106e+07	1.07604e+08	9.99829e+07	5.2671e+08	1.53395e+08	6.2003e+08	2.54728e+09	1.30023e+09	2.65639e+08	6.02484e+08	1.90555e+09	8.2859e+08	6.7394e+08	4.92858e+08	1.18749e+08	6.73039e+08	5.18251e+09	7.34649e+08	1.77042e+08	7.75149e+08
POS11548	Glutathione (oxidized)	4.905	613.156	[M+H]+	C20H32N6O12S2	Peptides	YPZRWBKMTBYPTK-BJDJZHNGSA-N	O=C(O)CN=C(O)C(N=C(O)CCC(N)C(=O)O)CSSCC(N=C(O)CCC(N)C(=O)O)C(O)=NCC(=O)O	C00127	65359;11215652	HMDB0003337	Organic acids and derivatives	Carboxylic acids and derivatives	5.30572e+07	4.69096e+07	3.98585e+07	3.07531e+07	4.68916e+07	3.88569e+07	4.98604e+07	5.86566e+07	5.7534e+07	5.61226e+07	5.15373e+07	4.09714e+07	6.50615e+07	5.13828e+07	5.24337e+07	4.65958e+07	5.60924e+07	4.87601e+07	6.00553e+06	7.76032e+06	8.41733e+06	2.24891e+06	5.87118e+06	7.04636e+06	2.16262e+07	5.16141e+06	8.7845e+06	5.13966e+06	3.97401e+06	3.94047e+06	6.22265e+06	8.21734e+06	1.13929e+07	1.01136e+07	1.00548e+07	6.2149e+06
NEG7576	Unknown	13.768	346.054	[M-H]-	Unknown	Unknown	Unknown	Unknown	---	Unknown	---	Unknown	Unknown	4.41899e+06	9.66702e+06	9.13717e+06	7.20152e+06	1.01784e+07	8.55577e+06	6.84721e+06	7.25277e+06	5.44267e+06	8.47925e+06	1.1672e+07	3.95194e+06	3.48495e+06	7.69799e+06	1.28411e+07	7.51108e+06	8.8527e+06	8.82136e+06	1.5076e+07	2.12459e+07	3.48302e+07	2.3311e+07	1.52024e+07	2.3947e+07	1.30555e+07	3.21773e+07	3.6391e+07	4.17325e+07	3.7788e+07	1.62674e+07	2.07787e+07	3.81003e+07	2.61496e+07	4.40152e+07	3.48347e+07	3.18059e+07
POS1018	Unknown	2.354	123.055	[M+H]+	Unknown	Unknown	Unknown	Unknown	---	Unknown	---	Unknown	Unknown	5.1511e+09	3.12519e+09	2.1349e+10	2.36213e+10	5.65481e+09	1.80014e+10	1.16685e+10	7.06682e+09	7.16723e+09	3.10941e+09	1.76098e+10	1.66471e+10	4.23853e+09	3.49572e+09	3.50775e+09	3.23781e+09	3.49339e+09	8.17318e+09	9.74472e+08	2.82914e+09	1.36789e+09	3.61374e+09	1.57077e+09	3.44875e+09	1.10973e+09	2.63601e+09	3.18763e+09	2.41525e+09	1.57128e+09	2.42349e+09	4.70036e+09	3.03572e+09	1.59865e+09	2.77745e+09	3.69038e+09	3.70512e+09
POS940	Indane	9.203	119.085	[M+H]+	C9H10	Indanes	PQNFLJBBNBOBRQ-UHFFFAOYSA-N	C1CC2=CC=CC=C2C1	---	10326	HMDB0059837	Benzenoids	Indanes	1.19845e+08	1.30392e+08	1.17082e+08	1.1172e+08	8.50071e+07	7.80304e+07	5.91047e+07	1.00211e+08	7.414e+07	1.15608e+08	8.7683e+07	8.38483e+07	1.51206e+08	8.02392e+07	1.10657e+08	8.75411e+07	6.4976e+07	1.38068e+08	1.04345e+08	6.49708e+07	7.3001e+07	2.81397e+07	8.87524e+07	5.04637e+07	3.22605e+07	7.72819e+07	5.7001e+07	3.42682e+07	5.94269e+07	7.00131e+07	5.49548e+07	5.8448e+07	3.33598e+07	9.73533e+07	7.64945e+07	6.54522e+07
POS61	Unknown	4.801	81.0703	[M+H]+	Unknown	Unknown	Unknown	Unknown	---	Unknown	---	Unknown	Unknown	7.20329e+07	4.7616e+08	3.29318e+08	4.97194e+08	1.82757e+08	1.60002e+08	5.17012e+07	6.17956e+07	2.18969e+08	2.38294e+08	1.74758e+08	2.64772e+08	6.10916e+07	3.84014e+08	3.20096e+08	4.03128e+08	3.96711e+08	4.32376e+08	5.25002e+08	83921151	5.11642e+08	1.39549e+08	2.14259e+08	3.4667e+08	1.6735e+08	4.21252e+08	6.3589e+08	1.83949e+08	6.43875e+08	4.6932e+08	1.40385e+08	3.11032e+08	2.99904e+08	2.15083e+08	4.72838e+08	4.49152e+08
NEG4310	Unknown	13.743	243.061	[M-H]-	Unknown	Unknown	Unknown	Unknown	---	Unknown	---	Unknown	Unknown	5.58446e+07	6.20601e+07	7.53025e+07	6.43141e+07	1.06612e+08	7.09523e+07	2.8938e+07	4.00941e+07	5.10414e+07	4.44287e+07	5.45293e+07	4.78266e+07	4.79375e+07	6.74424e+07	4.43251e+07	6.06941e+07	5.93686e+07	1.00142e+08	2.22858e+07	1.25404e+07	8.9191e+06	1.01023e+07	1.29926e+07	1.06978e+07	5.92102e+07	4.26196e+07	3.35029e+07	4.62294e+07	2.76782e+07	2.17566e+07	2.55542e+07	2.55426e+07	1.53163e+07	1.4737e+07	1.77388e+07	1.97843e+07
POS63	Unknown	14.666	81.0703	[M+H]+	Unknown	Unknown	Unknown	Unknown	---	Unknown	---	Unknown	Unknown	1.01107e+08	8.85139e+07	7.3421e+07	1.36326e+08	1.61581e+08	1.03058e+08	1.40383e+08	1.59184e+08	1.15668e+08	9.74749e+07	1.02298e+08	5.58085e+07	1.07635e+08	6.62796e+07	1.06787e+08	7.68195e+07	5.38128e+07	1.02245e+08	2.27872e+08	1.57498e+08	1.44462e+08	9.64174e+07	3.67555e+08	9.72119e+07	5.90501e+07	1.51098e+08	1.76206e+08	7.19714e+07	7.70759e+07	1.08483e+08	1.29285e+08	5.9636e+07	1.41801e+08	2.33924e+08	1.73222e+08	8.53271e+07
POS5254	Glycerophosphocholine	0.845	280.09	[M-H+Na]+	C8H21NO6P+	Glycerophosphocholines	SUHOQUVVVLNYQR-MRVPVSSYSA-O	C[N+](C)(C)CCOP(=O)(O)OC[C@H](O)CO	C00670	439285;58381695	HMDB0000086	Lipids and lipid-like molecules	Glycerophospholipids	5.31608e+08	6.14465e+08	4.42929e+08	7.36957e+08	7.65347e+08	4.59965e+08	6.46329e+08	5.28499e+08	4.14448e+08	2.89256e+08	6.2673e+08	3.0608e+08	4.70262e+08	4.27815e+08	3.92654e+08	5.30906e+08	5.2148e+08	3.88148e+08	1.27764e+08	1.61643e+08	1.61221e+08	1.52439e+08	1.55899e+08	1.41761e+08	9.05302e+07	1.52522e+08	1.30676e+08	1.05983e+08	1.03775e+08	1.40325e+08	9.17379e+07	1.53714e+08	1.03441e+08	1.68044e+08	2.21274e+08	2.10266e+08
POS7566	3, 5-Tetradecadiencarnitine	8.234	368.277	[M+H]+	C21H37NO4	Fatty Acyls	IXOHTRSFILEKHO-NKBLVAAJSA-N	CCCCCCCC\C=C\C=C\CC(=O)O[C@@H](CC([O-])=O)C[N+](C)(C)C	---	156908009	HMDB0013331	Lipids and lipid-like molecules	Fatty Acyls	4.47055e+07	1.99719e+07	3.42286e+07	5.8381e+07	2.74501e+07	7.92415e+07	2.07584e+07	3.14816e+07	1.89145e+07	2.14013e+07	1.81544e+07	32443723	2.61046e+07	2.09533e+07	3.05964e+07	2.18774e+07	1.58801e+07	3.42162e+07	5.67625e+08	1.17811e+09	1.3609e+09	1.24575e+09	7.26856e+08	7.36653e+08	1.11669e+09	4.40121e+08	3.26837e+08	8.72325e+08	3.90242e+08	1.07947e+09	4.80454e+08	7.7766e+08	4.84045e+08	1.28446e+09	9.72626e+08	7.22208e+08
POS9657	LPC(P-16:0)	10.374	480.343	[M+H]+	C24H50NO6P	1Z-alkenylglycerophosphocholines	HTZINLFNXLXRBC-CQLBIITFSA-N	CCCCCCCCCCCCCC/C=C\OC[C@H](COP(=O)([O-])OCC[N+](C)(C)C)O	---	10917802	HMDB0010407	Lipids and lipid-like molecules	Glycerophospholipids	1.09024e+07	1.64946e+07	1.35358e+07	1.97254e+07	1.12109e+07	1.97502e+07	1.10779e+07	9.65253e+06	8.65647e+06	5.18435e+06	1.02837e+07	1.2838e+07	7.29682e+06	7.14122e+06	1.58319e+07	1.98482e+07	1.3348e+07	1.3995e+07	4.82678e+07	4.55473e+07	2.13477e+07	8.95904e+07	3.69445e+07	34387451	3.76959e+07	5.95925e+07	6.79109e+07	4.83547e+07	9.06523e+07	3.19344e+07	1.22394e+07	5.57005e+07	4.39736e+07	6.10822e+07	3.38879e+07	4.10643e+07
NEG6131	Arachidonic acid	9.069	303.231	[M-H]-	C20H32O2	Long-chain fatty acids	YZXBAPSDXZZRGB-UHFFFAOYSA-N	CCCCC/C=C\C/C=C\C/C=C\C/C=C\CCCC(=O)O	C00219	444899	HMDB0001043	Lipids and lipid-like molecules	Fatty Acyls	4.9309e+07	4.50536e+07	4.09562e+07	4.53682e+07	3.65916e+07	5.38174e+07	5.79028e+07	5.76939e+07	3.07355e+07	3.29942e+07	3.62266e+07	8.3376e+07	3.83729e+07	4.16559e+07	5.65439e+07	3.81495e+07	6.38999e+07	5.23765e+07	3.68046e+07	7.29498e+07	6.05556e+07	8.88367e+07	3.88925e+07	5.98297e+07	1.38303e+08	2.85143e+07	3.69869e+07	7.9336e+07	2.71076e+07	4.47585e+07	2.12999e+07	3.14786e+07	4.02895e+07	6.11608e+07	4.63277e+07	6.29929e+07
POS1448	Hypoxanthine	4.886	137.045	[M+H]+	C5H4N4O	Purinones	FDGQSTZJBFJUBT-UHFFFAOYSA-N	OC1=NC=NC2=C1NC=N2	C00262	135398638	HMDB0000157	Organoheterocyclic compounds	Imidazopyrimidines	3.55652e+10	3.24742e+10	3.38794e+10	3.20113e+10	2.76095e+10	2.728e+10	3.20824e+10	2.52119e+10	2.77104e+10	2.31529e+10	2.42153e+10	3.35835e+10	3.06824e+10	3.14732e+10	3.64342e+10	2.60619e+10	3.26036e+10	2.38964e+10	1.38193e+10	2.87728e+09	3.57718e+09	3.44357e+09	6.49108e+09	4.6495e+09	6.59231e+09	5.06341e+09	7.04458e+09	5.92485e+09	6.5575e+09	5.13504e+09	1.19576e+10	3.72621e+09	1.36106e+10	4.60127e+09	4.24301e+09	6.37096e+09
NEG1592	Histidine	0.811	154.06	[M-H]-	C6H9N3O2	Amino acids and derivatives	HNDVDQJCIGZPNO-IFJFHIPQNA-N	O=C(O)C(N)CC1=CN=CN1	C00135	6274;6971009	HMDB0000177	Organic acids and derivatives	Carboxylic acids and derivatives	4.42609e+08	5.12233e+08	4.4431e+08	5.02001e+08	3.94476e+08	4.62246e+08	4.35346e+08	4.23978e+08	4.38321e+08	3.49614e+08	4.35876e+08	4.48213e+08	4.02782e+08	5.26314e+08	4.32528e+08	4.05071e+08	4.55816e+08	4.44235e+08	1.48322e+08	2.4816e+08	2.08844e+08	2.77158e+08	1.26905e+08	1.49593e+08	1.26211e+08	2.04618e+08	1.49072e+08	1.53578e+08	1.33079e+08	2.06258e+08	1.64804e+08	2.38248e+08	1.30184e+08	1.63761e+08	1.92134e+08	1.67096e+08
NEG2667	Unknown	1.863	191.018	[M-H]-	Unknown	Unknown	Unknown	Unknown	---	Unknown	---	Unknown	Unknown	1.19109e+09	1.38828e+09	1.88724e+09	1.68555e+09	1.388e+09	1.21311e+09	5.74997e+08	1.04461e+09	9.42772e+08	6.69381e+08	1.50745e+09	1.30105e+09	6.13234e+08	8.02728e+08	6.52667e+08	1.09122e+09	1.4115e+09	1.12204e+09	3.2783e+09	2.0726e+09	2.02108e+09	1.15252e+09	1.22118e+09	2.38952e+09	1.48358e+09	1.76169e+09	1.37938e+09	2.27292e+09	2.19419e+09	1.45392e+09	1.59482e+09	1.9227e+09	1.69841e+09	1.75645e+09	1.66132e+09	1.57289e+09
POS5525	Unknown	1.814	290.134	[M+H]+	Unknown	Unknown	Unknown	Unknown	---	Unknown	---	Unknown	Unknown	2.45456e+08	5.06075e+08	1.79831e+08	2.49566e+09	6.92322e+08	3.83937e+08	3.7096e+08	6.58474e+08	2.71389e+08	3.548e+08	5.12647e+08	9.33848e+08	4.29014e+08	4.02798e+08	4.36604e+08	4.77104e+08	6.37105e+08	2.59181e+08	3.45781e+07	3.60177e+07	6.08857e+07	1.80229e+07	3.25802e+07	5.98394e+07	2.84607e+07	3.85119e+07	1.46326e+07	1.52427e+08	61036524	4.2043e+07	2.87898e+07	5.31147e+07	7.21152e+07	5.00728e+07	8.94883e+07	1.41498e+07
NEG1898	Phenylalanine	5.053	164.07	[M-H]-	C9H11NO2	Amino acids and derivatives	COLNVLDHVKWLRT-UHFFFAOYSA-N	O=C(O)C(N)CC=1C=CC=CC1	C00079	6140	HMDB0000159	Organic acids and derivatives	Carboxylic acids and derivatives	1.7356e+08	1.80428e+08	1.70384e+08	1.50367e+08	1.83961e+08	1.44428e+08	1.94505e+08	1.78112e+08	1.63871e+08	1.75703e+08	2.84909e+08	2.13047e+08	1.74985e+08	1.57545e+08	1.3829e+08	1.83503e+08	2.04414e+08	1.81463e+08	1.07736e+08	1.20655e+08	8.51914e+07	2.01652e+08	8.01111e+07	8.18695e+07	7.43322e+07	1.06878e+08	9.19499e+07	1.09928e+08	7.61654e+07	1.03264e+08	8.78281e+07	1.55882e+08	9.70713e+07	8.67274e+07	9.49763e+07	8.89422e+07
POS11543	Unknown	1.027	613.156	[M+H]+	Unknown	Unknown	Unknown	Unknown	---	Unknown	---	Unknown	Unknown	8.08611e+07	3.73699e+07	5.10601e+07	3.40688e+07	2.73021e+07	3.70433e+07	8.39322e+07	3.48462e+07	6.34693e+07	5.69539e+07	3.40684e+07	5.06735e+07	7.93249e+07	5.86206e+07	0	4.60642e+07	5.80042e+07	2.70531e+07	1.16636e+07	4.71937e+06	1.37709e+06	677458	1.62009e+07	1.84103e+07	1.33345e+07	6.029e+06	2.60689e+06	6.56359e+06	2.18763e+06	1.48174e+06	4.729e+06	8.68823e+06	1.77414e+07	1.13971e+07	1.19955e+07	7.7551e+06
POS5164	D-gamma-Glutamyl-D-glutamic acid	1.37	277.102	[M+NH4]+	C10H16N2O7	Carboxylic acids and derivatives	OWQDWQKWSLFFFR-UHFFFAOYSA-N	NC(CCC(=O)NC(CCC(O)=O)C(O)=O)C(O)=O	---	558343	HMDB0250751	Organic acids and derivatives	Carboxylic acids and derivatives	8.66616e+07	6.90898e+07	2.86982e+07	8.57572e+06	6.14908e+07	1.18868e+07	4.34057e+07	3.76016e+07	28267473	4.25055e+07	7.20827e+07	1.12349e+08	7.21715e+07	5.25303e+07	9.01128e+07	5.05848e+07	6.20697e+07	4.73805e+07	2.79935e+06	1.37614e+06	591948	568609	688821	2.31653e+06	3.19791e+06	3.33739e+06	2.47144e+06	1.31865e+06	2.57616e+06	841083	1.20851e+06	1.72029e+06	1.10063e+06	690685	491879	942755
POS8713	Oleoylcarnitine	9.4	426.355	[M+CH3OH+H]+	C25H47NO4	Fatty Acyls	IPOLTUVFXFHAHI-WHIOSMTNSA-N	CCCCCCCCC=CCCCCCCCC(=O)OC(CC([O-])=O)C[N+](C)(C)C	---	166951	HMDB0005065	Lipids and lipid-like molecules	Fatty Acyls	4.50143e+08	3.04117e+08	6.82799e+08	8.90866e+08	3.55343e+08	1.21134e+09	3.6251e+08	4.18241e+08	1.97856e+08	4.30696e+08	2.28725e+08	1.00222e+09	2.46466e+08	2.342e+08	3.78759e+08	4.1599e+08	4.99959e+08	6.23422e+08	7.43071e+09	6.82764e+09	7.63867e+09	1.8471e+10	1.52799e+10	1.90215e+10	3.11443e+10	5.12819e+09	1.11241e+10	2.01938e+10	9.94355e+09	8.6978e+09	5.01149e+09	6.73778e+09	1.08876e+10	1.43953e+10	7.91863e+09	1.18522e+10
POS9194	(13Z)-Eicoseneoylcarnitine	9.811	454.388	[M+H]+	C27H51NO4	Fatty Acyls	NUMUVTLHJBZROV-UHFFFAOYSA-N	CCCCCCC=CCCCCCCCCCCCC(=O)OC(CC([O-])=O)C[N+](C)(C)C	---	---	HMDB0241571	Lipids and lipid-like molecules	Fatty Acyls	4.0785e+07	8.16034e+07	1.10918e+08	8.56117e+07	6.34627e+07	1.11712e+08	6.33878e+07	4.70461e+07	2.76433e+07	4.61177e+07	2.9639e+07	1.17138e+08	3.42659e+07	2.9279e+07	5.86591e+07	9.34535e+07	8.46794e+07	1.18774e+08	4.28061e+08	1.34798e+08	1.37498e+08	7.38963e+08	9.07135e+08	5.42728e+08	2.56407e+09	1.40143e+08	3.40062e+08	9.60627e+08	4.93363e+08	1.96994e+08	1.7177e+08	1.55072e+08	9.06377e+08	5.42797e+08	1.57051e+08	4.66423e+08
POS4031	Butyrylcarnitine	5.192	232.153	[M+H]+	C11H21NO4	Acyl carnitines	QWYFHHGCZUCMBN-SECBINFHSA-N	CCCC(=O)O[C@H](CC([O-])=O)C[N+](C)(C)C	C02862	213144	HMDB0002013	Lipids and lipid-like molecules	Fatty Acyls	6.89262e+08	6.01206e+08	5.13263e+08	4.97542e+08	1.30153e+09	1.13889e+09	3.91218e+08	9.23057e+08	3.05818e+08	1.03521e+09	4.41852e+08	4.42321e+08	2.63219e+08	5.28404e+08	6.16943e+08	4.83109e+08	4.04241e+08	5.16062e+08	2.75017e+09	1.694e+09	2.02868e+09	2.66849e+09	5.29615e+09	3.63644e+09	4.06235e+09	2.03597e+09	3.72664e+09	2.39296e+09	2.06076e+09	2.40552e+09	2.79372e+09	2.41008e+09	8.28937e+09	2.21256e+09	2.16678e+09	2.82158e+09
NEG2196	Tricarballylic acid	2.586	175.023	[M-H]-	C6H8O6	Tricarboxylic acids and derivatives	KQTIIICEAUMSDG-UHFFFAOYSA-N	C(C(CC(=O)O)C(=O)O)C(=O)O	C19806	---	HMDB0031193	Organic acids and derivatives	Carboxylic acids and derivatives	4.57331e+07	6.54674e+07	3.40074e+07	8.79738e+06	6.99566e+07	3.88913e+07	6.44366e+07	1.7055e+07	8.04865e+07	1.68152e+07	8.43404e+06	9.70246e+06	3.09757e+07	3.73876e+07	1.67463e+07	3.20075e+07	1.8781e+07	2.97993e+07	826378	1.02449e+06	958140	868094	150686	809830	1.13263e+06	1.53701e+06	1.14086e+06	971374	610054	990829	4.18114e+06	1.16363e+06	1.63895e+06	860840	178403	494952
NEG4590	N-lactoyl-Tyrosine	5.612	252.086	[M-H]-	C12H15NO5	Carboxylic acids and derivatives	XBOGARDIMVJTKF-XVKPBYJWSA-N	C[C@H](O)C(=O)N[C@@H](CC1=CC=C(O)C=C1)C(O)=O	---	57329379	HMDB0062177	Organic acids and derivatives	Carboxylic acids and derivatives	9.68364e+06	4.62033e+06	9.17839e+06	6.33253e+06	5.70979e+06	5.56032e+06	8.35516e+06	5.57233e+06	8.00899e+06	1.16461e+07	1.28163e+07	1.27979e+07	6.82575e+06	5.93882e+06	6.53842e+06	8.028e+06	9.43632e+06	7.3133e+06	5.51712e+06	4.30907e+06	5.92164e+06	9.88888e+06	8.09595e+06	3.7474e+06	5.98081e+06	2.97156e+06	6.12339e+06	4.31963e+06	2.91281e+06	5.9035e+06	6.5618e+06	5.82929e+06	1.37632e+07	3.92748e+06	4.90583e+06	4.46755e+06
POS1026	Unknown	5.225	123.056	[M+H]+	Unknown	Unknown	Unknown	Unknown	---	Unknown	---	Unknown	Unknown	8.72879e+08	9.93247e+08	1.37144e+09	9.21971e+08	2.30099e+09	1.41841e+09	4.67158e+08	7.83329e+08	1.68864e+09	1.09905e+09	1.41143e+09	2.92205e+09	1.50289e+09	2.03576e+09	1.41526e+09	1.5757e+09	1.02384e+09	2.35145e+09	5.25926e+08	5.03426e+08	7.16683e+08	6.01037e+08	6.855e+08	633837761	3.35657e+08	5.05328e+08	5.27532e+08	6.86809e+08	7.31484e+08	4.53458e+08	4.86931e+08	5.54576e+08	3.2596e+08	5.67518e+08	4.52766e+08	3.78975e+08
POS9694	LPC(15:0)	9.626	482.322	[M+H]+	C23H48NO7P	Lysophosphatidylcholines	RJZVWDTYEWCUAR-JOCHJYFZSA-N	CCCCCCCCCCCCCCC(=O)OC[C@H](COP(=O)([O-])OCC[N+](C)(C)C)O	---	24779458	HMDB0010381	Lipids and lipid-like molecules	Glycerophospholipids	5.78158e+07	9.01449e+07	1.27702e+08	7.46097e+07	8.75305e+07	8.99223e+07	6.44425e+07	6.59899e+07	7.55199e+07	4.67035e+07	9.70849e+07	8.84341e+07	5.60165e+07	5.13166e+07	7.04004e+07	9.34823e+07	9.15018e+07	9.83357e+07	2.1965e+07	1.30533e+07	1.12624e+07	1.10387e+07	1.4332e+07	1.41409e+07	1.14401e+07	9.56796e+06	1.24762e+07	9.87099e+06	1.59422e+07	9.38574e+06	1.06175e+07	1.15921e+07	1.46761e+07	1.98526e+07	1.39983e+07	1.20443e+07
POS10071	LPC(P18:1)	9.99	506.359	[M+H-H2O]+	C26H52NO6P	Glycerophospholipids	KJUNGQXFZYMUOH-FKWLWHCOSA-N	CCCCCCCC\C=C/CCCCCC\C=C/OC[C@](O)([H])COP([O-])(=O)OCC[N+](C)(C)C	---	24779513	HMDB0010408	Lipids and lipid-like molecules	Glycerophospholipids	5.75531e+06	1.37495e+07	8.91655e+06	7.33146e+06	1.62216e+07	5.62064e+06	6.09799e+06	12107991	3.39234e+06	6.99458e+06	4.14708e+06	1.19736e+07	4.03282e+06	4.39903e+06	3.97067e+06	6.20106e+06	3.94423e+06	8.63568e+06	2.65911e+06	173436	143094	1.14718e+06	215596	975940	0	1.54018e+06	766258	295608	395457	326953	1.2359e+06	396993	500315	614392	248624	244214
POS1893	Xanthine	2.499	153.04	[M+H]+	C5H4N4O2	Xanthines	LRFVTYWOQMYALW-JKKKRHIMNA-N	Oc1nc(O)c2nc[nH]c2n1	C00385	1188	HMDB0000292	Organoheterocyclic compounds	Imidazopyrimidines	7.10338e+09	5.02551e+09	6.83333e+09	5.65612e+09	4.86506e+09	3.60609e+09	5.73627e+09	4.3051e+09	5.11351e+09	4.95462e+09	4.08851e+09	6.56922e+09	6.2422e+09	4.9444e+09	5.59493e+09	4.55368e+09	5.15025e+09	4.83432e+09	1.39361e+09	2.44472e+08	1.69485e+08	2.50133e+08	6.15727e+08	3.482e+08	5.76101e+08	5.27169e+08	6.91287e+08	3.56489e+08	4.28948e+08	5.23988e+08	1.12038e+09	2.3235e+08	9.24973e+08	5.05663e+08	3.11472e+08	541802039
NEG5638	Ophthalmic acid	2.176	288.119	[M-H]-	C11H19N3O6	Peptides	JCMUOFQHZLPHQP-BQBZGAKWSA-N	O=C(O)CN=C(O)C(N=C(O)CCC(N)C(=O)O)CC	C21016	---	HMDB0005765	Organic acids and derivatives	Carboxylic acids and derivatives	2.28402e+08	4.29775e+08	1.6326e+08	2.26724e+09	6.35021e+08	2.86724e+08	3.33262e+08	6.64971e+08	2.31107e+08	2.89586e+08	4.70746e+08	8.71009e+08	3.69444e+08	320937505	5.02777e+08	4.13877e+08	5.38167e+08	2.55925e+08	1.82785e+07	2.8482e+07	3.79754e+07	1.70379e+07	2.00922e+07	4.74426e+07	2.88476e+07	2.37486e+07	1.6904e+07	7.29134e+07	2.30834e+07	1.89079e+07	1.13585e+07	3.44554e+07	4.99977e+07	3.26339e+07	5.81164e+07	1.66097e+07
POS1027	Unknown	4.595	123.056	[M+H]+	Unknown	Unknown	Unknown	Unknown	---	Unknown	---	Unknown	Unknown	9.74797e+08	2.23183e+09	1.08203e+09	2.14253e+09	1.89993e+09	1.38429e+09	1.81189e+09	1.28344e+09	1.15497e+09	1.37887e+09	1.44013e+09	1.33379e+09	2.02652e+09	1.21779e+09	1.81924e+09	1.15467e+09	2.17772e+09	1.95696e+09	5.46779e+08	3.79638e+08	4.30469e+08	3.52658e+08	6.17123e+08	4.42944e+08	3.47361e+08	3.49584e+08	7.35086e+08	6.11994e+08	2.55646e+08	3.41664e+08	2.79813e+08	5.85717e+08	6.34533e+08	6.27932e+08	4.57848e+08	4.90288e+08
POS1219	Unknown	2.093	130.049	[M+H]+	Unknown	Unknown	Unknown	Unknown	---	Unknown	---	Unknown	Unknown	2.80247e+09	1.83198e+09	2.625e+09	2.12856e+09	2.64541e+09	1.65822e+09	2.47449e+09	1.60901e+09	1.98506e+09	1.6919e+09	2.12087e+09	1.5703e+09	1.96564e+09	2.64178e+09	1.89464e+09	1.77143e+09	2.51516e+09	2.4348e+09	4.30912e+08	6.84096e+08	6.55834e+08	5.36272e+08	1.00019e+09	1011872304	6.18558e+08	3.40154e+08	8.947e+08	8.14231e+08	4.29258e+08	7.49309e+08	8.57e+08	3.06107e+08	6.33029e+08	3.73839e+08	6.8711e+08	4.22803e+08
POS4859	Octadeca-9,12-dienal	11.638	265.251	[M+H]+	C18H32O	Fatty Acyls	HXLZULGRVFOIDK-UHFFFAOYSA-N	CCCCCC=CCC=CCCCCCCCC=O	---	520201	HMDB0247717	Lipids and lipid-like molecules	Fatty Acyls	1721123	3.43605e+06	1.06706e+07	7.59497e+06	1.06301e+06	2.38212e+07	1.94164e+06	1.8595e+06	4.53149e+06	2.21767e+06	2.21022e+06	8.42956e+06	3.5924e+06	4.17379e+06	4.16253e+06	5.45172e+06	5.56907e+06	4.71779e+06	1.75621e+06	760538	1.55217e+06	1.83465e+06	1.04375e+06	1.38022e+06	580436	2.91637e+06	2.84399e+06	1571952	1.52608e+06	663396	347371	1.65989e+06	3.32317e+06	976626	765119	724335
POS9922	LPC(16:0)	10.072	496.337	[M+H]+	C24H50NO7P	Lysophosphatidylcholines	ASWBNKHCZGQVJV-UHFFFAOYSA-N	CCCCCCCCCCCCCCCC(=O)OC[C@H](COP(=O)([O-])OCC[N+](C)(C)C)O	C04102	460602	HMDB0010382	Lipids and lipid-like molecules	Glycerophospholipids	9.62204e+09	1.46529e+10	1.71324e+10	1.437e+10	1.34822e+10	1.66458e+10	1.08868e+10	1.10646e+10	1.21493e+10	9.42666e+09	1.60807e+10	1.92884e+10	1.11815e+10	9.38564e+09	1.30148e+10	1.67716e+10	1.81711e+10	1.95908e+10	3511051787	1.65638e+09	1.91941e+09	1.89853e+09	2.11124e+09	1.9792e+09	2.21019e+09	1.90215e+09	2.06702e+09	1.9871e+09	3.62647e+09	1.65895e+09	1.70177e+09	1.75994e+09	2.39198e+09	3.53822e+09	1.82307e+09	2.5341e+09
POS8975	(11E,13Z)-10-Hydroxyoctadeca-11,13-dienoylcarnitine	8.625	440.335	[M+H-H2O]+	C25H45NO5	Fatty Acyls	PGOWXCBADQKSCL-UHFFFAOYSA-N	CCCCC=CC=CC(O)CCCCCCCCC(=O)OC(CC([O-])=O)C[N+](C)(C)C	---	---	HMDB0241544	Lipids and lipid-like molecules	Fatty Acyls	8.6273e+07	3.1008e+07	8.40538e+07	1.54574e+08	4.48584e+07	2.15527e+08	5.72209e+07	7.21064e+07	1.85014e+07	2.30506e+07	3.08798e+07	6.36291e+07	3.05245e+07	3.74263e+07	2.19251e+07	4.36518e+07	4.07612e+07	6.58904e+07	7.22726e+08	4.41783e+08	4.41764e+08	7.77436e+08	2.09236e+09	1.14682e+09	3.36704e+09	2.59633e+08	9.40601e+08	9.5519e+08	4.54801e+08	4.17608e+08	5.30552e+08	4.49164e+08	1.8711e+09	4.74741e+08	4.20716e+08	7.0574e+08
NEG13075	Unknown	0.966	565.044	[M-H]-	Unknown	Unknown	Unknown	Unknown	---	Unknown	---	Unknown	Unknown	2.18407e+08	4.1391e+08	2.63577e+08	4.35861e+08	2.50646e+08	4.88729e+08	2.3071e+08	2.70394e+08	5.56881e+08	1.51417e+08	4.52013e+08	1.45351e+08	3.85351e+08	4.26989e+08	2.87273e+08	3.77226e+08	4.21217e+08	4.8326e+08	2.35e+07	2.57052e+07	2.80704e+07	2.16886e+07	6.08075e+06	2.21439e+07	9.07966e+06	2.12153e+07	1.59092e+07	2.64811e+07	1.93754e+07	2.53142e+07	1.62956e+07	1.70538e+07	1.16659e+07	1.197e+07	1.17602e+07	1.04324e+07
POS9548	Docosa-4,7,10,13,16-pentaenoyl carnitine	9.198	474.356	[M+H]+	C29H47NO4	Fatty Acyls	KRXOUZZWQXTUIB-IDERWEGCSA-N	CCCCC\C=C\C\C=C\C\C=C\C\C=C\C\C=C\CCC(=O)OC(CC([O-])=O)C[N+](C)(C)C	---	53477825	HMDB0006321	Lipids and lipid-like molecules	Fatty Acyls	2.07114e+06	3.59518e+06	3.29584e+06	8.26203e+06	1.95377e+06	5.58911e+06	3.44583e+06	4.95457e+06	1.67871e+06	6.01257e+06	2.16901e+06	7.3633e+06	1.7316e+06	2.76534e+06	2.8555e+06	4.09771e+06	3.73844e+06	7.13762e+06	1.4944e+08	1.83744e+08	1.0008e+08	2.18568e+08	1.84883e+08	1.58925e+08	4.92914e+08	7.57535e+07	1.25701e+08	2.88924e+08	6.77898e+07	1.20161e+08	4.85612e+07	7.8425e+07	1.09376e+08	1.30641e+08	6.72951e+07	1.32214e+08
POS10148	Unknown	10.607	510.352	[M+H]+	Unknown	Unknown	Unknown	Unknown	---	Unknown	---	Unknown	Unknown	1.67172e+08	2.43015e+08	4.07119e+08	1.89804e+08	2.39995e+08	4.32733e+08	1.93668e+08	1.23228e+08	1.5296e+08	1.03236e+08	1.96397e+08	2.82958e+08	1.2275e+08	1.2131e+08	1.66618e+08	2.38236e+08	3.38429e+08	3.68669e+08	2.86253e+07	8.04649e+06	1.44097e+07	8.78046e+06	1.27208e+07	1.39702e+07	1.70369e+07	7.82078e+06	9.20882e+06	9.4782e+06	3.13647e+07	6.28794e+06	4.58435e+06	7.68683e+06	1.69085e+07	2.37986e+07	1.02262e+07	1.36003e+07
POS6847	Unknown	11.504	338.34	[M+H]+	Unknown	Unknown	Unknown	Unknown	---	Unknown	---	Unknown	Unknown	2.96074e+08	3.0804e+08	2.92128e+08	3.01141e+08	2.76097e+08	3.08709e+08	2.58536e+08	3.33742e+08	2.25186e+08	2.53649e+08	2.90518e+08	2.28133e+08	3.01763e+08	3.4556e+08	2.96054e+08	1.92876e+08	2.76252e+08	3.02149e+08	2.13677e+08	1.85136e+08	1.81203e+08	1.12901e+08	1.51921e+08	1.93509e+08	8.39462e+07	7.76958e+07	7.5549e+07	7.37088e+07	1.27538e+08	2.25976e+08	7.61895e+07	9.20422e+07	1.23953e+08	1.99091e+08	1.3997e+08	1.27957e+08
POS7529	Unknown	7.99	366.262	[M+Na]+	Unknown	Unknown	Unknown	Unknown	---	Unknown	---	Unknown	Unknown	8.73769e+06	2.6906e+06	3.35413e+06	1.1177e+07	4.67914e+06	1.44538e+07	2.93302e+06	4.4285e+06	2.34953e+06	5.48651e+06	3.44363e+06	2.87074e+06	2.75933e+06	4.18609e+06	4.02714e+06	5.12182e+06	2.24783e+06	5.93294e+06	6.7265e+07	1.56315e+08	1.6796e+08	1.98919e+08	7.85003e+07	9.09021e+07	1.08223e+08	4.54583e+07	3.81757e+07	1.09723e+08	4.31851e+07	1.39045e+08	4.48502e+07	8.08021e+07	5.21912e+07	1.87124e+08	1.28241e+08	6.80146e+07
POS9189	LPE(16:0)	9.929	454.29	[M+H]+	C21H44NO7P	Lysophosphatidylethanolamines	YVYMBNSKXOXSKW-UHFFFAOYSA-N	CCCCCCCCCCCCCCCC(=O)OC[C@H](COP(=O)(O)OCCN)O	---	9547069;58177710	HMDB0011503	Lipids and lipid-like molecules	Glycerophospholipids	4.71515e+08	6.20233e+08	7.84466e+08	7.74459e+08	5.49326e+08	1.01216e+09	3.96746e+08	3.07051e+08	2.46924e+08	2.46669e+08	3.74897e+08	6.68123e+08	5.82012e+08	2.83699e+08	5.62128e+08	8.25894e+08	1.08097e+09	8.53685e+08	4.79384e+07	1.26443e+07	1.35536e+07	1.57266e+07	1.24458e+07	1.87707e+07	1.89506e+07	1.94002e+07	1.34767e+07	1.73083e+07	5.04841e+07	1.56294e+07	1.52193e+07	1.4562e+07	1.81103e+07	3.84086e+07	1.41033e+07	1.73658e+07
NEG13567	Unknown	9.116	599.317	[M-H]-	Unknown	Unknown	Unknown	Unknown	---	Unknown	---	Unknown	Unknown	1.65265e+07	1.97998e+07	2.1871e+07	1.09126e+07	1.10364e+07	1.64583e+07	1.80993e+06	3.1767e+06	2.79598e+06	1.9282e+06	6.11074e+06	1.08672e+07	2.53498e+06	4.44822e+06	1.777e+07	5.66921e+06	1.8837e+07	2.59171e+07	2.3835e+06	2.81164e+06	3.59479e+06	3.8468e+06	3.61859e+06	3.11303e+06	1.33406e+07	1.17788e+07	2.91228e+07	3.68772e+06	5.86725e+06	4.0705e+06	2.16421e+06	4.35065e+06	2.26114e+06	2.04747e+06	4.77228e+06	2.65818e+06
POS1894	Unknown	2.338	153.04	[M+H]+	Unknown	Unknown	Unknown	Unknown	---	Unknown	---	Unknown	Unknown	3.61571e+09	3.0246e+09	3.34821e+09	2.93483e+09	3.42509e+09	2.36745e+09	4.12123e+09	2.44143e+09	3.1002e+09	2.98228e+09	2.09402e+09	4.43507e+09	2.69674e+09	2.5931e+09	4.43279e+09	2.79702e+09	3.03958e+09	2.60569e+09	5.2853e+08	1.84035e+08	1.35275e+08	2.53542e+08	3.37428e+08	1.83902e+08	3.7257e+08	3.39388e+08	5.00535e+08	2.98593e+08	3.4925e+08	2.73001e+08	5.21684e+08	1.86531e+08	6.17217e+08	1.85483e+08	3.11776e+08	3.14208e+08
NEG3757	Unknown	1.066	225.097	[M-H]-	Unknown	Unknown	Unknown	Unknown	---	Unknown	---	Unknown	Unknown	0	0	0	0	0	0	0	0	0	0	1.03684e+06	0	0	0	0	280685	333527	0	4.67095e+08	1.1841e+09	7.09999e+08	9.32242e+08	3.7183e+08	2.55057e+08	1.4931e+08	8.38384e+08	4.29053e+08	4.31769e+08	4.3907e+08	7.18928e+08	2.83067e+08	1.02322e+09	2.13322e+08	9.80841e+08	1.42303e+09	8.90908e+08
NEG7570	Unknown	2.826	346.053	[M-H]-	Unknown	Unknown	Unknown	Unknown	---	Unknown	---	Unknown	Unknown	9.75393e+07	4.13343e+07	1.3974e+08	4.06584e+07	1.613e+08	9.37318e+07	7.62291e+07	4.73906e+07	3.64343e+07	2.32546e+07	1.32852e+08	1.84605e+08	1.02504e+08	1.07624e+08	8.91536e+07	4.26094e+07	1.64631e+08	4.14685e+07	4.91458e+06	3.00979e+06	2.95934e+06	2.43855e+06	1.96442e+06	1.81889e+06	8.85141e+06	1.99249e+06	3.44002e+06	7.53555e+06	2.25517e+06	1.62898e+06	1.39817e+06	2.44849e+06	5.84172e+06	5.76416e+06	4.49471e+06	4.2745e+06
NEG1797	3-Hydroxymethylglutaric acid	3.254	161.043	[M-H]-	C6H10O5	Fatty Acyls	NPOAOTPXWNWTSH-UHFFFAOYSA-N	CC(O)(CC(=O)O)CC(=O)O	C03761	1662	HMDB0000355	Lipids and lipid-like molecules	Fatty Acyls	1.37163e+08	4.32176e+08	8.12066e+07	2.72995e+08	125285648	3.00188e+08	2.04828e+08	1.33546e+08	1.20633e+08	7.16895e+07	6.3912e+07	9.79838e+07	1.32289e+08	1.64507e+08	8.12687e+07	1.23935e+08	1.09757e+08	1.0289e+08	2.33295e+07	4.23295e+06	3.32475e+06	3.12111e+06	4.9405e+06	4.7937e+06	3.74951e+06	5.01749e+06	7.36728e+06	3.09797e+06	9.19389e+06	5.70993e+06	4.23463e+06	7.13646e+06	7.39553e+06	6.84978e+06	3.18128e+06	5.10138e+06
NEG2633	N-Acetylmethionine	5.581	190.052	[M-H]-	C7H13NO3S	Amino acids and derivatives	XUYPXLNMDZIRQH-LURJTMIESA-N	CSCCC(N=C(C)O)C(=O)O	C02712	---	HMDB0011745	Organic acids and derivatives	Carboxylic acids and derivatives	2.75946e+07	1.80381e+07	3.24996e+07	2.11209e+07	4.59737e+07	1.9433e+07	2.90623e+07	2.6108e+07	1.32012e+07	1.65827e+07	2.5774e+07	2.59208e+07	2.45336e+07	1.97646e+07	2.093e+07	2.3065e+07	2.27035e+07	1.95599e+07	1.25106e+07	1.48683e+07	1.29865e+07	2.39271e+07	8.96237e+06	1.01243e+07	1.03999e+07	1.64043e+07	1.66375e+07	1.16232e+07	1.04486e+07	1.45832e+07	1.96855e+07	1.81766e+07	1.4332e+07	1.28301e+07	1.45829e+07	1.34595e+07
POS355	Methylpyrazine	0.961	95.0606	[M+Na]+	C5H6N2	Diazines	CAWHJQAVHZEVTJ-UHFFFAOYSA-N	CC1=CN=CC=N1	---	7976	HMDB0033112	Organoheterocyclic compounds	Diazines	2.32202e+07	3.07708e+07	3.72499e+07	3.29948e+07	2.07548e+07	4.29105e+07	1.3181e+07	5.47117e+07	4.14167e+07	3.1441e+07	3.37464e+07	3.04712e+07	4.32302e+07	3.57053e+07	4.66002e+07	4.00384e+07	1.96589e+07	3.04717e+07	1.25797e+08	3.26779e+08	2.34567e+08	6.16769e+07	4.20072e+07	3.4328e+07	2.18632e+07	3.61446e+08	4.65804e+07	3.74096e+07	5.07446e+07	5.94742e+07	3.91501e+07	5.40811e+07	3.14696e+07	1.04361e+08	5.57677e+07	1.65724e+08
NEG3152	N-Acetylphenylalanine	6.463	206.08	[M-H]-	C11H13NO3	Amino acids and derivatives	CBQJSKKFNMDLON-UHFFFAOYSA-N	O=C(O)C(N=C(O)C)CC=1C=CC=CC1	C03519	74839	HMDB0000512	Organic acids and derivatives	Carboxylic acids and derivatives	1.42015e+07	1.08797e+07	1.20554e+07	1.5086e+07	1.4104e+07	9.95203e+06	1.20732e+07	1.31734e+07	1.00855e+07	1.63592e+07	1.35522e+07	1.21429e+07	9.90161e+06	1.2215e+07	1.63889e+07	1.24478e+07	1.37932e+07	1.01899e+07	5.82236e+06	5.10609e+06	4.02542e+06	1.2254e+07	2.66333e+06	3.4305e+06	4.86513e+06	4.23088e+06	4.55029e+06	5.84645e+06	3.31703e+06	4.08995e+06	2.75757e+06	4.10002e+06	3.77998e+06	4.13607e+06	5.00816e+06	2.01037e+06
POS361	(3E,5Z)-1,3,5-Heptatriene	6.913	95.0857	[M+H]+	C7H10	Unsaturated hydrocarbons	USKZHEQYENVSMH-YDFGWWAZSA-N	[H]\C(C)=C(\[H])/C(/[H])=C(\[H])C=C	---	5367390	HMDB0061889	Hydrocarbons	Unsaturated hydrocarbons	6.77e+06	1.63606e+07	7.69037e+06	9.7254e+06	7.09723e+06	8.87365e+06	1.15684e+07	2.42025e+07	1.42045e+07	1.42043e+07	2.06401e+07	3.28933e+07	1.98511e+07	2.75271e+07	1.15468e+07	5.84303e+07	7.65076e+06	1.61793e+07	1.27821e+07	1.19116e+07	7.20774e+06	7.12517e+06	8.0108e+06	1.15604e+07	1.061e+07	8.43004e+06	6.90237e+06	7.71315e+06	1.5687e+07	1.33044e+07	8.90725e+06	8.90149e+06	1.3731e+07	1.04409e+07	1.09964e+07	1.00621e+07
POS6842	Unknown	12.122	338.339	[M+H]+	Unknown	Unknown	Unknown	Unknown	---	Unknown	---	Unknown	Unknown	1.91253e+08	1.69566e+08	1.67426e+08	1.80368e+08	1.48135e+08	1.42322e+08	8.85503e+07	1.47628e+08	9.78006e+07	8.25536e+07	1.33297e+08	8.99845e+07	1.14e+08	1.30304e+08	1.45198e+08	1.51287e+08	9.86032e+07	1.6141e+08	9.1654e+07	4.133e+07	8.46607e+07	8.02288e+07	9.29676e+07	9.05886e+07	3.96999e+07	5.06213e+07	2.38303e+07	4.29454e+07	3.35782e+07	4.47653e+07	4.0496e+07	3.87717e+07	5.51971e+07	6.57074e+07	1.21143e+08	8.59807e+07
POS9700	(13Z)-Docos-13-enoylcarnitine	10.19	482.419	[M+H]+	C29H55NO4	Fatty Acyls	WDWXOVLPQSTGNY-UHFFFAOYSA-N	CCCCCCCCC=CCCCCCCCCCCCC(=O)OC(CC([O-])=O)C[N+](C)(C)C	---	---	HMDB0241601	Lipids and lipid-like molecules	Fatty Acyls	1.58486e+07	1.60599e+07	5.39439e+07	1.69207e+07	1.31952e+07	2.82469e+07	1.54117e+07	8.29898e+06	7.32074e+06	1.09486e+07	7.38021e+06	5.70368e+07	1.39062e+07	9.66977e+06	2.27947e+07	2.70892e+07	2.90717e+07	3.08974e+07	1.10337e+07	1.71441e+06	1.31098e+06	1.47998e+07	2.4094e+07	363269	7.28893e+07	2.09917e+06	5.19165e+06	1.92735e+07	9.87243e+06	2.31482e+06	2.21231e+06	1.95414e+06	4.65717e+07	9.26755e+06	1.12525e+06	7.61308e+06
NEG13568	Unknown	9.427	599.317	[M-H]-	Unknown	Unknown	Unknown	Unknown	---	Unknown	---	Unknown	Unknown	1.18588e+07	2.78673e+07	1.58523e+07	1.18323e+07	1.37102e+07	8.58024e+07	4.85059e+06	2.4278e+06	2.08873e+06	1.85894e+06	1.28471e+07	7.73252e+06	4.76403e+06	6.07242e+06	3.09731e+07	5.74876e+06	1.74165e+07	1.68369e+07	4.18742e+06	3.26522e+06	4.49832e+06	2.08428e+06	2.69645e+06	2.78825e+06	2.29262e+07	7.82131e+07	1.65435e+07	3.85638e+06	4.81865e+06	3.07042e+06	3.1314e+06	6.2245e+06	2.41289e+06	4.24189e+06	5.2072e+06	2.02458e+06
NEG7568	Unknown	0.97	346.053	[M-H]-	Unknown	Unknown	Unknown	Unknown	---	Unknown	---	Unknown	Unknown	2.74087e+08	6.27666e+08	1.3033e+08	5.05122e+08	5.21276e+08	5.88435e+08	2.08487e+08	7.17925e+08	5.31271e+08	3.56238e+08	4.31169e+08	4.97042e+07	2.48825e+08	5.09478e+08	1.84807e+08	4.46677e+08	5.18052e+08	7.6459e+08	1.22609e+08	42138815	1.78871e+07	1.52437e+07	3.27784e+07	3.74226e+07	5.8383e+07	1.98169e+07	2.58884e+07	3.00761e+07	3.28984e+07	1.6227e+07	9.53202e+06	6305718	3.21853e+07	4.82529e+07	2.71742e+07	3.46936e+07
NEG2665	Unknown	1.231	191.018	[M-H]-	Unknown	Unknown	Unknown	Unknown	---	Unknown	---	Unknown	Unknown	1.69574e+06	5.76134e+06	2.97533e+06	2.79963e+06	1.90954e+06	3.83516e+06	1.99933e+06	4.44159e+06	2.61095e+06	6.92104e+06	1.47628e+06	2.59832e+06	3.11686e+06	2.75562e+07	3.64927e+06	1.78501e+06	3.05065e+06	5.99564e+06	2.56573e+07	4.52443e+08	2.49198e+07	4.95574e+08	3.49e+08	3.89086e+07	2.73065e+08	3.13264e+08	5.2499e+08	1.98511e+06	4.45459e+06	2.99903e+07	2.32607e+08	5.39109e+08	3.89185e+07	4.25417e+07	5.30124e+08	5.34841e+08
POS4629	Hexadecanamide	11.481	256.262	[M+H]+	C16H33NO	Fatty amides	HSEMFIZWXHQJAE-UHFFFAOYSA-N	CCCCCCCCCCCCCCCC(=O)N	---	69421	HMDB0012273	Lipids and lipid-like molecules	Fatty Acyls	6.12286e+07	1.03735e+08	1.153e+08	8.33977e+07	6.92548e+07	2.38932e+08	8.50716e+07	5.27594e+07	5.37314e+07	5.92009e+07	1.08704e+08	1.08327e+08	6.90694e+07	4.2571e+07	93859606	8.26134e+07	8.73607e+07	1.14367e+08	6.10531e+07	3.40016e+07	3.92777e+07	3.59312e+07	5.88796e+07	4.39831e+07	2.20922e+07	4.85963e+07	2.98155e+07	3.32202e+07	6.90619e+07	2.75766e+07	3.09785e+07	2.47878e+07	5.23165e+07	6.66918e+07	4.67655e+07	3.75442e+07
POS692	3,4-Diaminopyridine	0.834	110.071	[M+NH4]+	C5H7N3	Pyridines and derivatives	OYTKINVCDFNREN-UHFFFAOYSA-N	NC1=CNC=CC1=N	---	5918	HMDB0246022	Organoheterocyclic compounds	Pyridines and derivatives	2.77607e+08	3.85792e+08	3.11826e+08	3.17457e+08	2.03506e+08	3.71086e+08	2.25267e+08	2.7637e+08	3.77257e+08	3.07108e+08	2.97891e+08	3.36714e+08	3.87067e+08	3.5294e+08	2.23501e+08	3.26864e+08	3.44918e+08	3.61019e+08	1.01252e+09	1.40489e+09	1.12085e+09	6.91861e+08	6.20432e+08	7.00186e+08	5.55828e+08	1.33512e+09	6.1145e+08	7.56002e+08	1.17112e+09	1.01392e+09	5.796e+08	1.43238e+09	6.20255e+08	1.29649e+09	1.1534e+09	9.57933e+08
POS745	1H-Imidazole-4-carboxamide	1.466	112.05	[M+H]+	C4H5N3O	Carboxylic acids and derivatives	ZBNZAJFNDPPMDT-UHFFFAOYSA-N	NC(=O)C1=CN=CN1	---	152917	HMDB0244880	Organic acids and derivatives	Carboxylic acids and derivatives	1.35604e+09	9.55533e+08	1.14766e+09	8.78922e+08	1.44983e+09	7.45824e+08	8.60234e+08	9.04748e+08	8.40035e+08	1.79614e+09	1.04634e+09	1.37868e+09	1.16176e+09	1.00342e+09	1.33292e+09	8.13762e+08	1.13924e+09	9.28055e+08	3.36403e+08	3.71523e+08	2.19788e+08	3.05018e+08	5.39068e+08	2.84929e+08	3.00693e+08	5.99601e+08	3.5315e+08	4.15079e+08	4.01355e+08	5.96088e+08	4.48534e+08	4.02841e+08	3.81477e+08	2.85616e+08	4.17753e+08	2.60929e+08
POS8714	Unknown	10.424	426.355	[M+CH3OH+H]+	Unknown	Unknown	Unknown	Unknown	---	Unknown	---	Unknown	Unknown	8.00113e+06	5.82823e+06	7.80308e+06	2.42009e+07	7.59549e+06	2.53171e+07	6.269e+06	7.33832e+06	2.82876e+06	6.48288e+06	2.44319e+06	5.28132e+07	4.3709e+06	3.90783e+06	4.79323e+06	5.46859e+06	9.48246e+06	6.81625e+06	1.4766e+08	1.06837e+08	2.62273e+08	8.77979e+08	6.77725e+08	5.7632e+08	1.01525e+09	2.02666e+08	4.47351e+08	1.19232e+09	2.48555e+08	1.70344e+08	1.68183e+08	2.48646e+08	6.41951e+08	7.7596e+08	2.20184e+08	2.46634e+08
POS12540	Unknown	0.971	664.113	[M]+	Unknown	Unknown	Unknown	Unknown	---	Unknown	---	Unknown	Unknown	4.6699e+07	6.89834e+07	4.81268e+07	5.41105e+07	3.87778e+07	7.77125e+07	4.91056e+07	5.0129e+07	7.92769e+07	4.16286e+07	5.65441e+07	2.68335e+07	5.70041e+07	6.10248e+07	4.67733e+07	5.52551e+07	6.92902e+07	6.9983e+07	1.96064e+07	1.01649e+07	1.40329e+07	7.39216e+06	2.27911e+07	2.32317e+07	1.58973e+07	1.86775e+07	1.57019e+07	2.48011e+07	2.08773e+07	1.1173e+07	1.23709e+07	1.97475e+07	1.93625e+07	1.78091e+07	2.64672e+07	1.82745e+07
NEG6133	Unknown	11.519	303.232	[M-H]-	Unknown	Unknown	Unknown	Unknown	---	Unknown	---	Unknown	Unknown	2.07667e+08	1.53764e+08	2.49959e+08	1.59398e+08	1.60925e+08	186384097	2.16738e+08	1.39763e+08	1.52095e+08	1.09957e+08	1.01119e+08	2.33539e+08	1.06488e+08	1.19163e+08	1.67213e+08	9.9023e+07	2.47919e+08	1.74871e+08	1.4321e+07	3.86302e+06	2.61673e+06	6.42854e+06	2.51751e+06	3.3544e+06	5.88218e+06	5.91013e+06	4.63238e+06	3.01465e+06	5.27664e+06	3.34764e+06	3.28857e+06	3.95076e+06	5.83386e+06	4.73177e+06	5.86796e+06	5.03761e+06
NEG6132	Unknown	9.661	303.232	[M-H]-	Unknown	Unknown	Unknown	Unknown	---	Unknown	---	Unknown	Unknown	3.07407e+07	3.38806e+07	8.63694e+07	2.85081e+07	3.76192e+07	4.46827e+07	4.21764e+07	5.29489e+07	4.20185e+07	3.61932e+07	5.51575e+07	6.79051e+07	5.49733e+07	3.44028e+07	3.75931e+07	4.93546e+07	3.87957e+07	1.20058e+08	2.42817e+06	2.22014e+06	2.87824e+06	3.88556e+06	2.33767e+06	2.4272e+06	4.91577e+06	3.85518e+06	1.93284e+06	4.74739e+06	3.17753e+06	3.29584e+06	3.24617e+06	2.49053e+06	3.74576e+06	4.65114e+06	2.33371e+06	2.20806e+06
NEG13566	Unknown	10.362	599.317	[M-H]-	Unknown	Unknown	Unknown	Unknown	---	Unknown	---	Unknown	Unknown	3.01927e+07	1.55493e+08	5.44676e+07	1.08405e+07	1.21715e+07	1.22224e+07	3.96816e+06	1.8048e+06	1.04257e+06	2.56673e+06	2.27098e+06	3.62531e+06	6.12454e+06	5.12287e+06	1.38109e+07	4.12091e+06	4.67893e+06	8.88764e+06	1.78125e+06	2.73857e+06	874331	1.07128e+06	1.31717e+06	1.17138e+06	1.08259e+07	2.32349e+07	1.56605e+07	4.63644e+06	2.88818e+06	1.78615e+06	2.03238e+06	1.4238e+06	1.45595e+06	1.13855e+06	2.24329e+06	820437
POS3952	N,N,N-Trimethyl-L-alanyl-L-proline betaine	5.262	229.153	[M+NH4]+	C11H20N2O3	Carboxylic acids and derivatives	KXONJPJIFNGMCN-IUCAKERBSA-N	C[C@@H](C(=O)N1CCC[C@H]1C([O-])=O)[N+](C)(C)C	---	134218393	HMDB0240365	Organic acids and derivatives	Carboxylic acids and derivatives	4.37844e+08	2.68827e+08	2.6929e+08	1.20776e+08	3.74553e+08	1.49835e+08	3.78664e+08	3.25068e+08	2.19389e+08	2.17884e+08	4.17997e+08	3.81834e+08	3.89358e+08	2.44214e+08	2.90142e+08	3.74809e+08	3.8518e+08	3.10404e+08	1.15481e+08	8.21349e+07	8.3086e+07	1.4656e+08	1.59842e+08	9.24245e+07	1.04589e+08	1.32162e+08	1.65366e+08	9.57217e+07	1.3081e+08	1.06724e+08	1.65395e+08	9.5725e+07	1.37446e+08	1.19707e+08	1.22494e+08	1.38102e+08
POS1230	D-Pipecolic acid	0.7	130.086	[M+H]+	C6H11NO2	Carboxylic acids and derivatives	HXEACLLIILLPRG-RXMQYKEDSA-N	OC(=O)[C@H]1CCCCN1	---	736316;6931662	HMDB0005960	Organic acids and derivatives	Carboxylic acids and derivatives	4.28513e+08	2.39383e+08	2.43729e+08	3.17238e+08	2.14997e+08	2.77885e+08	2.64398e+08	2.69419e+08	2.3793e+08	3.22717e+08	2.997e+08	2.32947e+08	2.50563e+08	3.34205e+08	2.98422e+08	2.20634e+08	2.972e+08	2.32183e+08	3.42518e+08	2.77192e+08	1.84616e+08	2.51791e+08	1.93723e+08	1.93018e+08	1.16705e+08	3.30864e+08	1.93328e+08	9.15548e+07	4.35954e+08	3.60001e+08	1.98947e+08	2.631e+08	1.08349e+08	2.67522e+08	1.60037e+08	1.85639e+08
POS100	Tetrahydropyridine	0.7	84.0811	[M+H]+	C5H9N	Pyridines and derivatives	VSWICNJIUPRZIK-UHFFFAOYSA-N	C1CNC=CC1	---	10176084	HMDB0244121	Organoheterocyclic compounds	Pyridines and derivatives	2.70795e+08	1.54881e+08	1.5415e+08	1.97002e+08	1.51487e+08	1.72104e+08	1.65702e+08	1.60499e+08	1.49443e+08	2.11826e+08	1.90478e+08	1.50904e+08	1.63495e+08	2.14584e+08	1.91334e+08	1.44492e+08	1.94874e+08	1.50961e+08	2.04134e+08	1.74542e+08	1.21392e+08	1.55515e+08	1.23139e+08	1.31995e+08	7.51109e+07	1.94702e+08	1.17279e+08	6.04571e+07	2.71797e+08	2.17553e+08	1.23157e+08	1.57793e+08	7.12985e+07	1.6576e+08	1.03989e+08	1.24204e+08
POS4101	1,10-Epoxygermacrone	10.165	235.168	[M+Na]+	C15H22O2	Prenol lipids	BRHJBHVGLHMQCU-WZUFQYTHSA-N	CC(C)=C1C\C=C(C)/CCC2OC2(C)CC1=O	---	15139241	HMDB0035408	Lipids and lipid-like molecules	Prenol lipids	5.45268e+07	6.17203e+07	3.89005e+07	5.75051e+07	4.43352e+07	4.35128e+07	4.00441e+07	5.7565e+07	4.02271e+07	5.52645e+07	4.29687e+07	2.96285e+07	4.79339e+07	5.52973e+07	4.02004e+07	4.51539e+07	4.7441e+07	4.57815e+07	6.13445e+07	5.05303e+07	4.89558e+07	4.5568e+07	5.71085e+07	5.75835e+07	3.35942e+07	4.10503e+07	3.14844e+07	2.90221e+07	5.1501e+07	4.55738e+07	5.23651e+07	3.28518e+07	3.44264e+07	4.67303e+07	5.90301e+07	53054788
POS785	Unknown	1.517	113.034	[M+H]+	Unknown	Unknown	Unknown	Unknown	---	Unknown	---	Unknown	Unknown	1.64475e+09	1.13651e+09	2.07352e+09	1.24145e+09	1.68828e+09	1.35625e+09	9.71156e+08	8.49824e+08	7.81706e+08	2.81369e+09	6.15623e+08	1.63397e+09	9.43161e+08	1.07459e+09	1.21439e+09	8.11711e+08	1.06192e+09	8.86155e+08	6.40663e+08	3.32389e+08	2.51608e+08	3.21951e+08	4.52997e+08	3.12065e+08	4.22143e+08	4.53664e+08	7.06864e+08	3.41167e+08	4.55084e+08	4.42056e+08	5.02555e+08	3.63377e+08	5.10892e+08	3.90506e+08	6.0246e+08	3.72083e+08
NEG2666	Unknown	4.89	191.018	[M-H]-	Unknown	Unknown	Unknown	Unknown	---	Unknown	---	Unknown	Unknown	1.09535e+07	1.46816e+07	1.63438e+07	1.786e+07	1.32436e+07	1.46952e+07	8.62503e+06	1.70812e+07	8.97794e+06	9.54101e+06	1.50375e+07	8.4436e+06	1.61658e+07	1.15728e+07	1.09677e+07	1.90406e+07	1.52017e+07	1.30082e+07	4.72435e+07	2.93768e+07	2.65374e+07	2.07781e+07	1.65382e+07	2.86875e+07	1.44115e+07	2.68566e+07	2.63899e+07	2.91353e+07	2.43226e+07	2.15956e+07	1.90004e+07	3.18843e+07	2.27402e+07	2.17663e+07	2.32315e+07	2.14674e+07
POS9103	-Icosa-8,11,14,17-tetraenoylcarnitine	9.098	448.339	[M+NH4]+	C27H45NO4	Fatty Acyls	VPEBWBVNBKLXSR-UHFFFAOYSA-N	CCC=CCC=CCC=CCC=CCCCCCCC(=O)OC(CC([O-])=O)C[N+](C)(C)C	---	---	HMDB0241588	Lipids and lipid-like molecules	Fatty Acyls	9.88975e+08	8.84809e+08	8.5998e+08	1.00221e+09	7.19306e+08	1.18586e+09	8.9957e+08	9.37595e+08	5.51533e+08	8.33309e+08	6.43886e+08	1.59562e+09	7.17209e+08	7.57627e+08	1.02145e+09	6.81002e+08	1.03036e+09	9.27656e+08	5.17177e+08	7.81535e+08	7.84113e+08	8.92484e+08	5.59337e+08	7.02173e+08	1.83194e+09	3.91418e+08	5.35437e+08	9.25395e+08	4.26682e+08	6.91304e+08	3.72244e+08	3.98215e+08	5.65573e+08	9.16605e+08	5.83831e+08	7.93392e+08
POS8459	3-Hydroxy-9-hexadecenoylcarnitine	8.453	414.32	[M+H]+	C23H43NO5	Fatty Acyls	XIOFWXBRLXTMQD-RPZXQYRRSA-N	CCCCCC\C=C/CCCCCC(O)CC(=O)O[C@@H](CC([O-])=O)C[N+](C)(C)C	---	156908013	HMDB0013333	Lipids and lipid-like molecules	Fatty Acyls	4.00997e+07	9.75262e+06	2.56699e+07	7.7669e+07	1.5617e+07	1.25516e+08	2.60339e+07	2.91323e+07	9.83146e+06	1.45656e+07	1.47748e+07	2.46087e+07	1.88415e+07	1.41606e+07	1.78952e+07	2.26278e+07	1.66572e+07	2.78281e+07	2.40327e+08	1.39881e+08	1.65368e+08	3.66917e+08	7.21285e+08	3.70148e+08	1.05967e+09	1.44174e+08	3.32229e+08	3.18231e+08	1.85535e+08	1.96112e+08	2.82235e+08	1.8721e+08	7.09276e+08	2.31336e+08	2.05402e+08	3.0587e+08
POS8934	9-(3,4-Dimethyl-5-propylfuran-2-yl)nonanoylcarnitine	8.401	438.32	[M+Na]+	C25H43NO5	Fatty Acyls	UETYWWDHIKVRKS-UHFFFAOYSA-N	CCCC1=C(C)C(C)=C(CCCCCCCCC(=O)OC(CC([O-])=O)C[N+](C)(C)C)O1	---	156962822	HMDB0241802	Lipids and lipid-like molecules	Fatty Acyls	1.78101e+07	9.0673e+06	19997715	2.47312e+07	8.80247e+06	5.39374e+07	1.88876e+07	1.86995e+07	4.06989e+06	7.54389e+06	8.26606e+06	1.46223e+07	6.59496e+06	8.88401e+06	6.57766e+06	9.76728e+06	1.00754e+07	2.03646e+07	9.58615e+07	6.45001e+07	6.67162e+07	1.2232e+08	3.56458e+08	2.35287e+08	5.64892e+08	3.75065e+07	1.45147e+08	1.41319e+08	6.90534e+07	6.15136e+07	6.92921e+07	6.95213e+07	2.7207e+08	6.66985e+07	5.00437e+07	1.01828e+08
POS15009	Coenzyme A	5.155	768.121	[M+H]+	C21H36N7O16P3S	Purine ribonucleoside bisphosphates	RGJOEKWQDUBAIZ-DRCCLKDXSA-N	CC(C)(COP(=O)(O)OP(=O)(O)OC[C@@H]1[C@H]([C@H]([C@@H](O1)N2C=NC3=C(N=CN=C32)N)O)OP(=O)(O)O)[C@H](C(=O)NCCC(=O)NCCS)O	C00010	87642	HMDB0001423	Nucleosides, nucleotides, and analogues	Purine nucleotides	9.05072e+06	1.03734e+08	1.16779e+08	2.28461e+08	2.42112e+07	1.07074e+08	1.49506e+07	4.06338e+06	6.08054e+07	1.20354e+07	2.19736e+07	5.85142e+07	1.83221e+07	4.37808e+07	2.71401e+07	2.5747e+07	4.72222e+07	4.00567e+07	2.08697e+06	885844	2.69254e+06	2.25325e+06	0	1.17094e+06	505095	4.36498e+06	3.14318e+06	5.96518e+06	4.58625e+06	2.15364e+06	1.18054e+06	9.19213e+06	4.29636e+06	0	0	114769
NEG5503	Xanthosine	4.959	283.067	[M-H]-	C10H12N4O6	Purine nucleosides	UBORTCNDUKBEOP-UUOKFMHZSA-N	OCC1OC(n2cnc3c(O)nc(O)nc32)C(O)C1O	C01762	64959	HMDB0000299	Nucleosides, nucleotides, and analogues	Purine nucleosides	1.09079e+09	7.58475e+08	1.03802e+09	6.68139e+08	4.6357e+08	4.64669e+08	1.55239e+09	3.86446e+08	7.84063e+08	1.04027e+09	7.83723e+08	1.24368e+09	8.79148e+08	6.53405e+08	8.10486e+08	8.51599e+08	8.19982e+08	9.41629e+08	3.33393e+07	8.85511e+06	3.5287e+06	9.9926e+06	1.68265e+07	9.04389e+06	3.34644e+07	9.86762e+06	1.90495e+07	1.21715e+07	1.05854e+07	1.28242e+07	2.24501e+07	7.46762e+06	3.28615e+07	9.86316e+06	1.11713e+07	1.01811e+07
NEG6960	cAMP	4.906	328.043	[M-H]-	C10H12N5O6P	3',5'-cyclic purine nucleotides	IVOMOUWHDPKRLL-KQYNXXCUSA-N	O=P1(O)OCC2OC(N3C=NC=4C(=NC=NC43)N)C(O)C2O1	C00575	6076	HMDB0000058	Purine nucleotides	Purine nucleotides	6.13488e+06	7.55148e+06	2.99151e+06	5.7099e+06	8.54177e+06	4.186e+06	7.36631e+06	8.97999e+06	5.81937e+06	6.0591e+06	6.07482e+06	2.68518e+06	5.1784e+06	6.56373e+06	4.25087e+06	6.11951e+06	4.14527e+06	6.91961e+06	8.46032e+06	6.21843e+06	6.50112e+06	5.78949e+06	4.19358e+06	8.84813e+06	6.95968e+06	6.93409e+06	4.90456e+06	7.59679e+06	4.8146e+06	6.15555e+06	5.74244e+06	8.21498e+06	6.80072e+06	7.89714e+06	7.29714e+06	8.31456e+06
POS2216	Tyrosine	2.647	165.054	[M+HFA+H]+	C9H11NO3	Amino acids and derivatives	OUYCCCASQSFEME-QMMMGPOBSA-N	N[C@@H](CC1=CC=C(O)C=C1)C(O)=O	C00082	6057;6942100	HMDB0000158	Organic acids and derivatives	Carboxylic acids and derivatives	1.42457e+09	1.08251e+09	1.37481e+09	1.36031e+09	1.07659e+09	945328788	9.7468e+08	1.06999e+09	1.02791e+09	6.78518e+08	1.05371e+09	1.12653e+09	1.5059e+09	9.0717e+08	9.81649e+08	8.75206e+08	1.19336e+09	8.52185e+08	7.41775e+08	5.75793e+08	7.3163e+08	9.59116e+08	7.01183e+08	4.79696e+08	5.42965e+08	5.30124e+08	8.03695e+08	5.7288e+08	7.12355e+08	5.62672e+08	8.29099e+08	567949936	6.58636e+08	7.23465e+08	7.41425e+08	6.49278e+08
POS4765	Succinylcarnitine	2.329	262.127	[M+H]+	C11H19NO6	Fatty Acyls	HAEVNYBCYZZDFL-MRVPVSSYSA-N	C[N+](C)(C)C[C@@H](CC([O-])=O)OC(=O)CCC(O)=O	---	131802075	HMDB0061717	Lipids and lipid-like molecules	Fatty Acyls	718321	3.37995e+06	9.14272e+06	4.22245e+06	4.82772e+06	4.58247e+06	7.77641e+06	4.21564e+06	6.88575e+06	2.89146e+06	2.05913e+07	4.0913e+06	8.33243e+06	3.55117e+06	4.47643e+06	2.20834e+07	7.86146e+06	5.23869e+06	1.14909e+08	5.11044e+07	107054002	9.31503e+07	2.69232e+08	2.51314e+08	3.46227e+08	3.29483e+07	1.54344e+08	2.37347e+08	1.06148e+08	6.7357e+07	8.90745e+07	9.60595e+07	3.87356e+08	8.5176e+07	5.48445e+07	9.56766e+07
POS3269	Spermine	4.758	203.222	[M+H]+	C10H26N4	Secondary amines	PFNFFQXMRSDOHW-UHFFFAOYSA-N	NCCCNCCCCNCCCN	C00750	1103	HMDB0001256	Organic nitrogen compounds	Organonitrogen compounds	1.79273e+07	3.40218e+07	3.14228e+07	2.90119e+07	4.73609e+07	4.53968e+07	1.50035e+07	6.27609e+07	2.65259e+07	6.84762e+07	2.99501e+07	2.04431e+07	1.8485e+07	2.49433e+07	1.86526e+07	1.03035e+07	2.77919e+07	1.98057e+07	6.45989e+07	1.0021e+08	1.2912e+08	4.88519e+07	7.26092e+07	1.27531e+08	2.75641e+07	6.3267e+07	7.1279e+07	4.95241e+07	4.53881e+07	5.27182e+07	3.81519e+07	6.27733e+07	1.32395e+08	8.73808e+07	8.62535e+07	7.89159e+07
NEG11825	LPG(18:2)	9.604	507.271	[M-H]-	C24H45O9P	Glycerophospholipids	VEEHTGYBVMTAAF-RFFZIGDUSA-N	CCCCC\C=C/C\C=C/CCCCCCCC(=O)OC[C@@H](O)COP(O)(=O)OC[C@@H](O)CO	---	52927437	HMDB0240600	Lipids and lipid-like molecules	Glycerophospholipids	1.18728e+07	2.08159e+06	1.71371e+07	2.91467e+07	1.74875e+07	8.41816e+06	2.21632e+06	190234	1.03858e+07	8.58927e+06	1.786e+07	1.21385e+07	3.30148e+07	6.22663e+06	7.3586e+06	2.08952e+07	1.28274e+07	1.14281e+07	3.09766e+06	691239	2.1991e+06	1.06937e+06	1.25156e+06	3.57962e+06	8.454e+06	2.25498e+06	2.88017e+06	1.92746e+06	2.17781e+06	3.17663e+06	2.03053e+06	701786	2.83783e+06	4.68509e+06	8.20554e+06	1.52304e+06
POS7304	Unknown	9.003	357.278	[M-2H2O+H]+	Unknown	Unknown	Unknown	Unknown	---	Unknown	---	Unknown	Unknown	5.98403e+07	2.19078e+07	4.75433e+07	7.09046e+06	1.76403e+07	9.4985e+07	4.09832e+06	1.5147e+06	716312	3.69895e+07	3.17673e+06	5.99773e+06	1.39424e+06	1.06317e+07	2.58989e+07	5.05653e+06	6.37016e+06	3.59572e+06	380200	543657	224523	491039	0	269032	0	0	0	0	0	977010	0	0	0	0	0	0
NEG5002	Adenosine	4.846	266.089	[M-H]-	C10H13N5O4	Purine nucleosides	OIRDTQYFTABQOQ-KQYNXXCUSA-N	NC1=C2N=CN([C@@H]3O[C@H](CO)[C@@H](O)[C@H]3O)C2=NC=N1	C00212	60961	HMDB0000050	Nucleosides, nucleotides, and analogues	Purine nucleosides	5.08365e+07	1.14718e+07	1.06196e+07	1.34134e+07	3.56999e+07	1.25613e+07	3.16463e+07	6.67966e+07	9.55061e+06	2.03837e+07	9.27543e+07	7.55989e+06	2.70469e+07	8.94852e+06	7.76196e+06	4.59085e+07	6.84344e+06	4.92814e+07	2.66628e+07	1.08531e+07	1.7165e+07	1.3105e+07	9.10096e+06	1.64111e+07	1.83858e+07	5.35913e+06	1.17477e+07	8.87482e+06	1.12703e+07	8.86709e+06	9.90837e+06	1.7255e+07	7.5863e+06	1.31582e+07	1.6025e+07	6.2948e+06
POS62	Unknown	0.562	81.0703	[M+H]+	Unknown	Unknown	Unknown	Unknown	---	Unknown	---	Unknown	Unknown	3.20351e+08	4.07702e+08	2.43737e+08	1.2093e+08	2.67552e+08	2.9848e+08	3.35418e+08	2.22017e+08	2.74679e+08	1.83866e+08	1.85171e+08	9.79946e+07	2.64155e+08	1.25741e+08	2.19878e+08	3.59038e+08	2.87612e+08	1.53638e+08	2.81304e+08	3.2698e+08	2.10372e+08	2.34077e+08	3.01429e+08	2.6334e+08	1.83763e+08	3.04458e+08	2.6484e+08	3.4329e+08	4.0236e+08	4.36336e+08	3.22042e+08	2.86077e+08	1.92338e+08	2.95066e+08	4.38433e+08	2.20526e+08
POS8754	Stearoylcarnitine	9.732	428.371	[M+H]+	C25H49NO4	Acyl carnitines	FNPHNLNTJNMAEE-HSZRJFAPSA-N	O=C([O-])CC(OC(=O)CCCCCCCCCCCCCCCCC)C[N+](C)(C)C	---	52922056	HMDB0000848	Lipids and lipid-like molecules	Fatty Acyls	3.18438e+08	5.17579e+08	4.12927e+08	7.15106e+08	4.12404e+08	6.79663e+08	3.25048e+08	2.00286e+08	8.72974e+07	1.63901e+08	8.39162e+07	3.50697e+08	1.91382e+08	1.85779e+08	4.19078e+08	2.67561e+08	4.62489e+08	5.83054e+08	642279158	8.44731e+08	8.07814e+08	2.32111e+09	1.33035e+09	1.04518e+09	3.62155e+09	4.21297e+08	3.94251e+08	2.509e+09	1.04536e+09	5.78217e+08	3.16749e+08	3.82743e+08	1.08186e+09	2.07849e+09	5.47277e+08	9.15345e+08
POS8207	3-hydroxypentadecanoyl carnitine	8.492	402.32	[M+H]+	C22H43NO5	Fatty Acyls	WJVDXGQFPKCLCW-UHFFFAOYSA-N	CCCCCCCCCCCCC(O)CC(=O)OC(CC([O-])=O)C[N+](C)(C)C	---	131770394	HMDB0061641	Lipids and lipid-like molecules	Fatty Acyls	920443	506487	1.66711e+06	2.1651e+06	666584	3.20019e+06	789766	1.14492e+06	0	247368	0	1011990	129854	553657	429460	195196	0	894745	4.46887e+06	3.15779e+06	3.89952e+06	5.96147e+06	1.12718e+07	9.03042e+06	2.56175e+07	1.1792e+06	6.63349e+06	7.11318e+06	2.68368e+06	2.63509e+06	2.12273e+06	4.34746e+06	1.04978e+07	2.44075e+06	2.94203e+06	3.47491e+06
NEG1922	Arabinonic acid	0.875	165.038	[M-H]-	C5H10O6	Organooxygen compounds	QXKAIJAYHKCRRA-JJYYJPOSSA-N	OC[C@@H](O)[C@@H](O)[C@H](O)C(O)=O	C00878	122045	HMDB0000539	Organic oxygen compounds	Organooxygen compounds	1.45654e+08	1.79225e+08	2.59018e+08	2.07598e+08	1.40157e+08	2.61429e+08	1.27981e+08	1.6521e+08	2.17357e+08	1.29019e+08	1.53474e+08	2.00554e+08	1.83442e+08	1.98611e+08	2.12587e+08	1.49e+08	1.50518e+08	1.53049e+08	4.80068e+07	4.13089e+07	4.56061e+07	3.0261e+07	2.48764e+07	3.22572e+07	2.25298e+07	4.52541e+07	3.05923e+07	3.87696e+07	3.85216e+07	3.38924e+07	4.50345e+07	4.55946e+07	2.30879e+07	2.50057e+07	2.51133e+07	2.78767e+07
NEG7574	Unknown	1.274	346.053	[M-H]-	Unknown	Unknown	Unknown	Unknown	---	Unknown	---	Unknown	Unknown	1.63577e+08	7.80984e+08	1.42406e+08	7.15771e+08	9.7527e+08	4.59446e+08	2.33279e+08	5.75446e+08	3.94122e+08	3.45983e+08	5.96377e+08	4.77271e+07	1.95012e+08	4.21638e+08	1.64422e+08	4.3267e+08	3.198e+08	7.98351e+08	9.17142e+07	1.02666e+08	5.08741e+07	4.30498e+07	4.32343e+07	8.7002e+07	6.37557e+07	3.29883e+07	4.19128e+07	5.48985e+07	5.70437e+07	2.92472e+07	1.00421e+07	1.34391e+07	3.66193e+07	9.00597e+07	4.40729e+07	1.01878e+08
POS1637	8-Methylquinoline	5.335	144.08	[M+H]+	C10H9N	Quinolines and derivatives	JRLTTZUODKEYDH-UHFFFAOYSA-N	CC1=C2N=CC=CC2=CC=C1	---	11910	HMDB0247450	Organoheterocyclic compounds	Quinolines and derivatives	2.1934e+08	2.02511e+08	1.85537e+08	1.91808e+08	2.5704e+08	2.11748e+08	1.74298e+08	1.90056e+08	1.66703e+08	2.4228e+08	2.42185e+08	1.62902e+08	1.65129e+08	1.92722e+08	1.61586e+08	1.96067e+08	1.97693e+08	1.86407e+08	1.5893e+08	1.53795e+08	1.82678e+08	3.31254e+08	1.67183e+08	1.34697e+08	1.05199e+08	1.70039e+08	1.66855e+08	1.48652e+08	1.47908e+08	1.54703e+08	1.73023e+08	2.048e+08	1.12881e+08	1.70686e+08	1.7456e+08	1.45426e+08
POS4201	Dihydrobiopterin	3.111	240.108	[M+H]+	C9H13N5O3	Biopterins and derivatives	FEMXZDUTFRTWPE-DZSWIPIPSA-N	N=C1N=C(O)C=2N=C(CNC2N1)C(O)C(O)C	C02953	135398687	HMDB0000038	Organoheterocyclic compounds	Pteridines and derivatives	1.76715e+08	2.11746e+08	1.14161e+08	3.02357e+07	4.73952e+07	122263898	1.15744e+08	1.72065e+08	1.08253e+08	1.6257e+08	1.15057e+08	1.14668e+08	1.3023e+08	1.33935e+08	1.33763e+08	1.5312e+08	1.55844e+08	1.12562e+08	579263	188824	499612	727752	268485	0	0	193390	190681	400094	941691	666970	1.03647e+06	564398	0	228092	916230	408339
POS748	Unknown	0.976	112.05	[M+H]+	Unknown	Unknown	Unknown	Unknown	---	Unknown	---	Unknown	Unknown	4.67526e+08	5.70066e+08	5.24333e+08	5.30717e+08	4.01024e+08	4.42474e+08	3.80449e+08	3.97807e+08	4.21928e+08	5.84339e+08	3.75512e+08	5.35797e+08	5.14061e+08	4.19143e+08	4.78153e+08	4.07657e+08	4.21118e+08	3.77329e+08	2.1965e+08	1.08811e+08	6.04764e+07	7.5251e+07	1.55685e+08	9.76571e+07	1.08876e+08	1.36652e+08	6.68233e+07	1.02884e+08	1.39023e+08	1.11368e+08	1.42213e+08	1.16727e+08	1.03304e+08	8.46786e+07	1.13454e+08	8.98856e+07
POS4157	sn-Glycerol-3-phosphoethanolamine	0.83	238.044	[M+Na]+	C5H14NO6P	Glycerophosphoethanolamines	JZNWSCPGTDBMEW-YFKPBYRVSA-N	O=P(O)(OCCN)OCC(O)CO	C01233	123874;25200464	HMDB0059660	Lipids and lipid-like molecules	Glycerophospholipids	1.47441e+08	1.6897e+08	1.24846e+08	1.87784e+08	1.8305e+08	1.41388e+08	1.19039e+08	1.00423e+08	1.23176e+08	5.80931e+07	1.14043e+08	7.58561e+07	1.2417e+08	1.16886e+08	1.33084e+08	1.26875e+08	1.02513e+08	1.04122e+08	567319	0	0	115571	203844	0	136217	0	197658	157778	161472	0	514537	0	119615	0	0	144613
POS9412	-Henicosa-11,14-dienoylcarnitine	9.637	466.388	[M+H]+	C28H51NO4	Fatty Acyls	BSMGLDUXGGPTQC-UHFFFAOYSA-N	CCCCCCC=CCC=CCCCCCCCCCC(=O)OC(CC([O-])=O)C[N+](C)(C)C	---	---	HMDB0241598	Lipids and lipid-like molecules	Fatty Acyls	2.25344e+07	2.02431e+07	5.99999e+07	2.6694e+07	2.66076e+07	1.29413e+08	1.67139e+07	9.61418e+06	5.93182e+06	2.24282e+07	7.73367e+06	3.62208e+07	3.97943e+06	1.08549e+07	1.17762e+07	1.76221e+07	2.34706e+07	3.91795e+07	0	0	0	0	346888	0	944848	0	0	0	0	0	0	0	1.22374e+06	0	0	0
POS5255	Unknown	1.019	280.091	[M-H+Na]+	Unknown	Unknown	Unknown	Unknown	---	Unknown	---	Unknown	Unknown	8.85887e+07	9.40836e+07	6.48245e+07	1.29215e+08	1.29056e+08	6.39566e+07	1.08661e+08	8.19102e+07	5.56831e+07	4.7721e+07	9.49606e+07	4.6389e+07	7.57732e+07	7.05545e+07	6.7723e+07	7.97187e+07	6.91031e+07	5.54834e+07	6.19733e+06	6.21007e+06	2.29846e+06	9.45586e+06	9.20458e+06	3.35982e+06	4.4755e+06	3.13119e+06	7.62445e+06	4.66554e+06	931393	7.26507e+06	2.10812e+06	1.04995e+07	3.47631e+06	1.0777e+07	2.04222e+07	1.70799e+07
NEG13179	Unknown	8.475	571.29	[M-H]-	Unknown	Unknown	Unknown	Unknown	---	Unknown	---	Unknown	Unknown	2.42623e+06	1.04516e+06	2.52986e+06	8.81652e+06	2.1899e+07	3.95143e+06	94670.6	1.30131e+06	5.79184e+06	2.63356e+06	2.53767e+07	1.26567e+07	1.33254e+06	1.302e+06	4.02167e+07	9.62036e+06	2.95593e+07	5.60672e+06	428509	491327	1.4923e+06	542809	445946	797743	3.82901e+06	1.58061e+06	917457	1.12982e+06	1.12823e+06	1.65969e+06	712050	474590	784333	561282	870334	897862
NEG5023	Inosine	4.909	267.071	[M-H]-	C10H12N4O5	Purine nucleosides	UGQMRVRMYYASKQ-KQYNXXCUSA-N	OC[C@@H](O1)[C@@H](O)[C@@H](O)[C@@H]1n(c3)c(N=2)c(n3)C(=O)NC2	C00294	135398641	HMDB0000195	Nucleosides, nucleotides, and analogues	Purine nucleosides	12339413402	1.1059e+10	9.04301e+09	8.99152e+09	1.00058e+10	7.77571e+09	1.41896e+10	9.18939e+09	8.02255e+09	7.33389e+09	9.74078e+09	1.03492e+10	9.98244e+09	1.00052e+10	1.10215e+10	9.8619e+09	9.94819e+09	8.95245e+09	4.60094e+09	8.42953e+08	9.54361e+08	1.18789e+09	1.86469e+09	1.37515e+09	2.37297e+09	1.4841e+09	1.95759e+09	2.20296e+09	1.83113e+09	1.45499e+09	3.67266e+09	1.19476e+09	4.33772e+09	1.46745e+09	1.57126e+09	2.03673e+09
NEG13668	Unknown	1.862	606.072	[M-H]-	Unknown	Unknown	Unknown	Unknown	---	Unknown	---	Unknown	Unknown	3.00592e+07	3.93323e+07	4.64546e+07	5.13502e+07	1.88322e+07	4.2158e+07	2.87011e+07	1.69144e+07	6.15984e+07	5.90986e+06	2.58246e+07	1.08799e+07	1.12891e+07	3.44271e+07	1.6409e+07	1.43709e+07	6.76043e+07	1.86429e+07	2.40968e+06	1.70613e+06	1.04531e+06	303772	591897	2.2975e+06	524028	1.1197e+06	121244	1.78823e+06	932907	369360	291881	1.27617e+06	821782	478873	190420	273831
NEG4809	D-Glucose 2-phosphate	0.881	259.021	[M-H]-	C6H13O9P	Organooxygen compounds	GBXZONVFWYCRPT-UHFFFAOYSA-N	OCC(O)C(O)C(O)C(OP(O)(O)=O)C=O	---	4626994	HMDB0247860	Organic oxygen compounds	Organooxygen compounds	3.94274e+07	3.28814e+07	7.03285e+07	4.10982e+07	2.97787e+07	3.29248e+07	4.50723e+07	3.31809e+07	4.69619e+07	5.57566e+07	3.22537e+07	6.62296e+07	3.92069e+07	3.80849e+07	8.36938e+07	4.11556e+07	4.05991e+07	4.25642e+07	4.37984e+08	1.67325e+08	4.69197e+08	1.5313e+09	2.54247e+08	4.57689e+08	2.00997e+08	1.76352e+09	9.64704e+08	2.50917e+08	9.66926e+08	2.13267e+08	1.62613e+09	4.29672e+08	501917257	2.60344e+08	2.38983e+08	2.98687e+08
POS6201	9-Decenoylcarnitine	7.417	314.231	[M+CH3OH+H]+	C17H31NO4	Fatty Acyls	GOOOCIIXFLVRAG-UHFFFAOYSA-N	C[N+](C)(C)CC(CC([O-])=O)OC(=O)CCCCCCCC=C	---	53481651	HMDB0013205	Lipids and lipid-like molecules	Fatty Acyls	1.03126e+08	9.26248e+07	9.9297e+07	8.2017e+07	8.17173e+07	9.83433e+07	8.15961e+07	1.08813e+08	5.89465e+07	1.19854e+08	7.33238e+07	1.11285e+08	9.15322e+07	6.76952e+07	5.14648e+07	7.5071e+07	6.93094e+07	1.00011e+08	4.05418e+08	9.24808e+08	1.02578e+09	8.59794e+08	5.52387e+08	5.0184e+08	4.16328e+08	2.91841e+08	2.04689e+08	4.36069e+08	2.18579e+08	9.54153e+08	4.83709e+08	3.6792e+08	1.37832e+08	6.98016e+08	7.37025e+08	6.42167e+08
POS6927	8-Dodecenoylcarnitine	7.971	342.263	[M+H]+	C19H35NO4	Fatty Acyls	FIAFZKBDEOJSHC-UHFFFAOYSA-N	CCCC=CCCCCCCC(=O)OC(CC([O-])=O)C[N+](C)(C)C	---	---	HMDB0241214	Lipids and lipid-like molecules	Fatty Acyls	3.24377e+07	2.05404e+07	2.2877e+07	5.21945e+07	3.23183e+07	9.58634e+07	2.12037e+07	3.72907e+07	1.71739e+07	3.98323e+07	19804635	3.36672e+07	2.03437e+07	2.09348e+07	3.11196e+07	3.28735e+07	2.22028e+07	3.6789e+07	4.26702e+08	6.37406e+08	8.02662e+08	7.97188e+08	2.0271e+08	5.02989e+08	3.19006e+08	2.96268e+08	1.36915e+08	5.52612e+08	3.00812e+08	5.52071e+08	2.6404e+08	5.43263e+08	1.39498e+08	9.37087e+08	6.78795e+08	5.1727e+08
POS1444	Unknown	1.996	137.045	[M+H]+	Unknown	Unknown	Unknown	Unknown	---	Unknown	---	Unknown	Unknown	3.40083e+10	2.49122e+10	3.15313e+10	2.63973e+10	2.9311e+10	2.15613e+10	2.82849e+10	2.45216e+10	2.34544e+10	2.25211e+10	2.38571e+10	3.21879e+10	2.76744e+10	2.80347e+10	2.50271e+10	2.51492e+10	2.83721e+10	2.2383e+10	1.43793e+10	7.92614e+09	7.65918e+09	7.85591e+09	1.68043e+10	1.04998e+10	1.43547e+10	1.30526e+10	6.76176e+09	5.31805e+09	1.34903e+10	1.21908e+10	1.12935e+10	6.91533e+09	1.84115e+10	1.06475e+10	9.07954e+09	6.94209e+09
POS2325	Uric acid	1.881	169.035	[M+H]+	C5H4N4O3	Xanthines	LEHOTFFKMJEONL-UHFFFAOYSA-N	c12c([nH]c(n2)O)nc(nc1O)O	C00366	---	HMDB0000289	Organoheterocyclic compounds	Imidazopyrimidines	1.41741e+09	1.24131e+09	1.29459e+09	1.18256e+09	1.29261e+09	1.2155e+09	1.48676e+09	1.21664e+09	1.41381e+09	1.6424e+09	1.29486e+09	9.83624e+08	1.33924e+09	1.2538e+09	1649987387	1.08153e+09	9.81311e+08	1.49805e+09	3.15291e+08	7.72572e+07	6.70091e+07	8.53308e+07	5.76172e+07	4.97749e+07	1.72956e+07	8.75425e+07	9.37411e+07	5.65547e+07	1.46318e+08	1.76214e+08	4.81509e+07	1.29529e+08	1.51943e+07	8.99396e+07	1.22142e+08	8.7187e+07
POS7958	2-Hydroxymyristoylcarnitine	8.227	388.303	[M+H]+	C21H41NO5	Fatty Acyls	WWDZVVWQNWNRDM-UHFFFAOYSA-N	CCCCCCCCCCCCC(O)C(=O)OC(CC([O-])=O)C[N+](C)(C)C	---	53481642	HMDB0013166	Lipids and lipid-like molecules	Fatty Acyls	4.31579e+07	1.60943e+07	23131909	1.06587e+08	2.23569e+07	1.33394e+08	4.64049e+07	3.30657e+07	5.57608e+06	1.15086e+07	9.35025e+06	1.24677e+07	8.95059e+06	2.7309e+07	2.19511e+07	2.37059e+07	1.055e+07	2.97824e+07	1.36565e+08	1.17198e+08	1.23276e+08	1.91596e+08	2.6156e+08	1.71768e+08	4.26769e+08	7.22721e+07	1.05933e+08	1.87194e+08	7.79917e+07	1.16365e+08	1.32024e+08	1.36307e+08	2.27683e+08	1.29358e+08	1.32089e+08	1.4382e+08
POS476	1-Pyrrolidinecarboxaldehyde	5.069	100.076	[M+H]+	C5H9NO	Pyrrolidines	AGRIQBHIKABLPJ-UHFFFAOYSA-N	O=CN1CCCC1	---	77372	HMDB0034587	Organoheterocyclic compounds	Pyrrolidines	2.93919e+08	2.77626e+08	9.03142e+07	4.37925e+08	7.82427e+08	5.22479e+08	4.30308e+07	9.69833e+08	1.51745e+08	1.84431e+08	1.27328e+08	2.75092e+08	2.29575e+08	3.38114e+09	1.65896e+08	5.29817e+09	1.47287e+08	9.84716e+08	2.73188e+08	248203636	4.83338e+07	4.16758e+08	7.07453e+08	4.2649e+08	2.54939e+07	6.7403e+08	1.6822e+08	1.63399e+08	1.19288e+08	3.51626e+08	2.57231e+08	2.72972e+09	1.45771e+08	5.08483e+09	1.49004e+08	9.99353e+08
NEG2199	Unknown	4.862	175.023	[M-H]-	Unknown	Unknown	Unknown	Unknown	---	Unknown	---	Unknown	Unknown	9.7149e+06	1.27032e+07	1.29998e+07	9.83093e+06	7.92019e+06	7.1132e+06	1.422e+07	1.08832e+07	1.29477e+07	8.15563e+06	1.89818e+07	8.46449e+06	1.58509e+07	1.06768e+07	1.18996e+07	1.82262e+07	1.4529e+07	1.76492e+07	162941	0	404898	1.25018e+06	0	0	110399	279084	68891.3	0	522680	247484	1.08945e+06	753431	0	0	0	0
NEG7608	Unknown	5.323	347.037	[M-H]-	Unknown	Unknown	Unknown	Unknown	---	Unknown	---	Unknown	Unknown	760637	561461	322986	153014	495069	545538	1.2498e+06	1.86214e+06	1.49211e+06	1.20041e+06	928550	303712	1.91366e+06	662334	121583	712006	1.00967e+06	1.13606e+06	4.5742e+06	7.67289e+06	1.19135e+07	1.42944e+07	1.51202e+07	1.60029e+07	2.56311e+07	1.49577e+07	8.31669e+06	1.61648e+07	1.41013e+07	1.21839e+07	1.86135e+07	7.09563e+06	1.30479e+07	1.66925e+07	1.23901e+07	9.41021e+06
POS9169	-Eicosadienoylcarnitine	9.522	452.371	[M+CH3OH+H]+	C27H49NO4	Fatty Acyls	OLZWDVKTOGTVLC-UTJQPWESSA-N	[H]\C(CCCCC)=C(/[H])C\C([H])=C(\[H])CCCCCCCCCC(=O)OC(CC([O-])=O)C[N+](C)(C)C	---	71464509	HMDB0240747	Lipids and lipid-like molecules	Fatty Acyls	1.18469e+07	2.52363e+07	2.72197e+07	3.38586e+07	2.43076e+07	4.83812e+07	2.60353e+07	1.84385e+07	9.81523e+06	2.64384e+07	1.20237e+07	2.83806e+07	6.76387e+06	1.24031e+07	1.33322e+07	2.72534e+07	1.9956e+07	4.89183e+07	6.40736e+08	2.37586e+08	2.56832e+08	7.15031e+08	1.93895e+09	9.74246e+08	3.59152e+09	1.52486e+08	6.98682e+08	1.27682e+09	5.70364e+08	3.17362e+08	2.96014e+08	2.99259e+08	1.34484e+09	5.58811e+08	2.38914e+08	6.87349e+08
NEG15366	FAD	5.402	784.146	[M-H]-	C27H33N9O15P2	Flavin nucleotides	VWWQXMAJTJZDQX-HOMBZVRDSA-N	Cc1cc2nc3c(O)nc(=O)nc-3n(CC(O)C(O)C(O)COP(=O)(O)OP(=O)(O)OCC3OC(n4cnc5c(N)ncnc54)C(O)C3O)c2cc1C	C00016	24868262	HMDB0001248	Nucleosides, nucleotides, and analogues	Flavin nucleotides	2.78766e+08	4.11844e+08	4.09472e+08	4.15815e+08	3.1616e+08	4.07032e+08	2.2738e+08	1.61438e+08	4.76494e+08	2.34313e+08	2.25162e+08	4.23476e+08	3.27556e+08	5.09112e+08	4.41626e+08	2.38675e+08	4.32578e+08	2.39669e+08	3.36389e+07	2.96947e+07	2.72499e+07	2.52377e+07	2.90028e+07	7.55005e+07	5.70585e+07	2.28356e+07	3.993e+07	6.19548e+07	2.40072e+07	2.20604e+07	1.55813e+07	38438369	7.53725e+07	2.07572e+07	1.64494e+07	2.05396e+07
POS12541	Unknown	3.081	664.113	[M]+	Unknown	Unknown	Unknown	Unknown	---	Unknown	---	Unknown	Unknown	4.5629e+08	7.50083e+08	4.08983e+08	4.32313e+08	5.46828e+08	6.76705e+08	3.99566e+08	4.29139e+08	7.99397e+08	3.03962e+08	6.5212e+08	2.88078e+08	5.21168e+08	7.59075e+08	4.51635e+08	5.59681e+08	6.62608e+08	5.34085e+08	1.60866e+08	1.63735e+08	2.64408e+08	2.01906e+08	2.11297e+08	4.40836e+08	1.90144e+08	2.21611e+08	3.01193e+08	4.26896e+08	2.09651e+08	1.89781e+08	1.51021e+08	2.54559e+08	2.46273e+08	3.2795e+08	3.86064e+08	2.31347e+08
NEG12511	UDP Xylose	1.331	535.035	[M-H]-	C14H22N2O16P2	Pyrimidine ribonucleoside diphosphates	DQQDLYVHOTZLOR-UHFFFAOYSA-N	O=C(C=3)NC(=O)N(C3)C(O1)C(O)C(O)C(COP(O)(=O)OP(O)(=O)OC(O2)C(O)C(O)C(O)C2)1	C00190	19235	HMDB0001018	Nucleosides, nucleotides, and analogues	Pyrimidine nucleotides	3.81805e+07	5.49236e+07	4.48395e+07	5.72682e+07	5.35623e+07	6.7568e+07	4.15365e+07	2.53788e+07	5.95945e+07	3.10949e+07	1.95584e+07	1.7003e+07	3.15974e+07	4.56775e+07	3.1146e+07	2.1305e+07	3.9384e+07	4.14598e+07	881279	362266	121840	136345	0	819781	169905	671632	279699	655772	361848	879027	146285	452106	642236	0	172631	0
POS9468	(13Z)-3-Hydroxyicos-13-enoylcarnitine	9.363	470.382	[M+H-H2O]+	C27H51NO5	Fatty Acyls	LPCNRUGETCJZIK-UHFFFAOYSA-N	CCCCCCC=CCCCCCCCCCC(O)CC(=O)OC(CC([O-])=O)C[N+](C)(C)C	---	---	HMDB0241573	Lipids and lipid-like molecules	Fatty Acyls	4.26094e+06	5.99686e+06	1.00738e+07	8.21659e+06	4.84368e+06	1.21658e+07	4.11281e+06	5.11398e+06	2.1306e+06	5.00317e+06	5.00694e+06	6.50959e+06	1.81739e+06	2.59184e+06	2.52095e+06	7.81599e+06	6.00288e+06	9.51531e+06	1.75671e+07	4.73534e+06	1.26238e+06	1.37937e+07	4.20999e+07	1.18186e+07	8.3989e+07	7.76684e+06	1.92115e+07	2.32095e+07	1.32422e+07	7.02959e+06	1.27127e+07	6.61075e+06	6.78308e+07	1.22265e+07	7.06842e+06	1.63101e+07
NEG14846	PE(18:2/16:0)	11.001	714.507	[2M-H]-	C39H74NO8P	Glycerophospholipids	XEPGAKWBGZDKCZ-NHCUFCNUSA-N	[H][C@@](COC(=O)CCCCCCC\C=C/C\C=C/CCCCC)(COP(O)(=O)OCCN)OC(=O)CCCCCCCCCCCCCCC	---	52924895	HMDB0009088	Lipids and lipid-like molecules	Glycerophospholipids	5.18881e+06	3.57541e+06	5.4842e+06	1.05115e+07	3.94062e+06	4.05825e+06	886289	386384	375336	478681	280374	128594	297574	416671	585122	326173	94399.4	9.91415e+06	864102	1.0987e+06	562382	476390	182375	722370	1.41183e+07	1.48019e+07	4.67726e+06	1.14284e+07	1.10972e+07	3.97807e+06	4.27046e+06	6.24918e+06	2.35435e+06	3.29402e+06	3.6256e+06	1.3596e+06
NEG2439	3-Phosphoglycerate	0.888	184.983	[M-H]-	C3H7O7P	Sugar acids and derivatives	OSJPPGNTCRNQQC-UHFFFAOYSA-N	C(C(C(=O)O)O)OP(=O)(O)O	C00197	724	HMDB0000807	Organic oxygen compounds	Organooxygen compounds	1.35081e+07	2.99861e+07	2.37146e+07	1.61396e+07	1.66443e+07	2.28859e+07	9.90014e+06	1.36916e+07	1.23882e+07	2.37071e+07	5.93822e+06	2.863e+07	1.39535e+07	3.64519e+07	5.21488e+07	8.45639e+06	1.40832e+07	6.40156e+06	2.10742e+08	2.14495e+08	2.71859e+08	5.36085e+07	1.36105e+08	2.649e+08	1.09398e+08	2.42598e+08	1.2809e+08	3.07043e+08	3.26541e+08	2.01955e+08	9.84006e+07	2.32438e+08	1.32603e+08	1.59707e+08	1.89274e+08	1.10067e+08
POS1514	Betaine	0.875	140.068	[M+Na]+	C5H11NO2	Amino acids and derivatives	KWIUHFFTVRNATP-UHFFFAOYSA-N	O=C([O-])C[N+](C)(C)C	C00719	247	HMDB0000043	Organic acids and derivatives	Carboxylic acids and derivatives	2.42895e+08	1.19756e+08	2.26599e+08	2.59839e+08	4.65404e+08	2.00317e+08	2.82631e+08	4.46859e+08	1.60991e+08	2.83721e+08	3.80166e+08	3.16242e+08	2.52616e+08	1.30756e+08	1.89107e+08	3.18918e+08	2.83412e+08	2.5486e+08	3.16763e+07	3.31331e+07	1.94228e+07	6.18626e+07	2.1804e+07	1.15998e+07	8.34743e+06	1.96793e+07	3.48319e+07	1.19655e+07	1.48998e+07	2.84539e+07	2.85182e+07	1.51974e+07	1.76112e+07	3.54751e+07	3.62622e+07	2.25659e+07
NEG1795	Unknown	3.359	161.043	[M-H]-	Unknown	Unknown	Unknown	Unknown	---	Unknown	---	Unknown	Unknown	1.29057e+08	4.32301e+08	1.19235e+08	2.72996e+08	2.04134e+08	3.00188e+08	2.04833e+08	8.16651e+07	1.93781e+08	6.1833e+07	1.84059e+08	1.65918e+08	1.49705e+08	1.90421e+08	1.42285e+08	1.89794e+08	1.65599e+08	1.49617e+08	2.74462e+07	5.11206e+06	4.17548e+06	2.92882e+06	3.01661e+06	3.79286e+06	3.15862e+06	1.18579e+07	3.26353e+06	3.32885e+06	3.59462e+06	5.70993e+06	4.23463e+06	4.84407e+06	9.48272e+06	3.58669e+06	9.76767e+06	3.41062e+06
POS11545	Unknown	1.863	613.156	[M+H]+	Unknown	Unknown	Unknown	Unknown	---	Unknown	---	Unknown	Unknown	2.69783e+08	9.02045e+07	1.74219e+08	4.74086e+07	8.19214e+07	1.29114e+08	1.83203e+08	2.59461e+08	1.61245e+08	1.09205e+08	2.72781e+08	1.7074e+08	4.45207e+08	2.25645e+08	4.74875e+07	1.6984e+08	1.52878e+08	9.21063e+07	2.31235e+07	5.6533e+07	7.29076e+07	1.17674e+07	3.30596e+07	4.14699e+07	1.47033e+07	1.35093e+07	2.70479e+07	2.52093e+07	1.97194e+07	9.80579e+06	7.31832e+06	1.47794e+07	6.00715e+07	3.27271e+07	3.76442e+07	4.96908e+07
POS1221	Unknown	13.706	130.049	[M+H]+	Unknown	Unknown	Unknown	Unknown	---	Unknown	---	Unknown	Unknown	8.25444e+08	8.11879e+08	8.82536e+08	7.7726e+08	1.11806e+09	1.04927e+09	3.04173e+08	8.97349e+08	7.88927e+08	7.48196e+08	9.57564e+08	6.17574e+08	6.99675e+08	9.49953e+08	9.39381e+08	6.57362e+08	9.35166e+08	9.80171e+08	3.74339e+08	3.32028e+08	2.9849e+08	2.39066e+08	2.86987e+08	4.24058e+08	3.84005e+08	4.07086e+08	5.11349e+08	4.95559e+08	4.7913e+08	3.98626e+08	3.25304e+08	5.13971e+08	2.22246e+08	4.11854e+08	4.45767e+08	3.58033e+08
NEG4996	Unknown	5.486	266.088	[M-H]-	Unknown	Unknown	Unknown	Unknown	---	Unknown	---	Unknown	Unknown	1.31184e+07	1.81494e+07	1.00537e+07	1.86598e+07	3.94319e+07	2.4187e+07	2.14167e+07	2.60369e+07	2.80245e+07	1.73755e+07	3.43485e+07	1.69018e+07	1.24306e+07	1.99057e+07	1.85385e+07	1.69371e+07	2.29271e+07	3.27082e+07	1.46898e+07	1.85205e+07	2.09295e+07	2.02399e+07	1.59383e+07	4.43791e+07	2.3725e+07	1.41859e+07	2.86834e+07	1.91156e+07	3.04174e+07	2.97902e+07	1.85195e+07	2.17747e+07	1.14719e+07	2.02144e+07	1.68977e+07	2.36012e+07
POS9804	CDP-Choline	0.948	489.112	[M+H]+	C14H26N4O11P2	Pyrimidine ribonucleoside diphosphates	RZZPDXZPRHQOCG-OJAKKHQRSA-N	O=P([O-])(OCC1OC(N2C=CC(=N)N=C2O)C(O)C1O)OP(=O)(O)OCC[N+](C)(C)C	C00307	---	HMDB0001413	Organoheterocyclic compounds	Pteridines and derivatives	5.79771e+07	7.47686e+07	5.99539e+07	7.90302e+07	4.99766e+07	6.51028e+07	6.24952e+07	6.5747e+07	5.84821e+07	5.04146e+07	6.48348e+07	5.86098e+07	6.52864e+07	7.4478e+07	6.37013e+07	6.34939e+07	5.2268e+07	6.18305e+07	2.35591e+06	0	0	0	1.23995e+06	1.56081e+06	2.28099e+06	0	0	1.56055e+06	2.08895e+06	0	0	1.18066e+06	7.82777e+06	0	0	0
POS10350	Unknown	9.805	524.37	[M+H]+	Unknown	Unknown	Unknown	Unknown	---	Unknown	---	Unknown	Unknown	8.01433e+07	1.71559e+08	1.05174e+08	2.23458e+08	2.10306e+08	1.12551e+08	3.09361e+06	1.15693e+08	5.86749e+07	1.30337e+08	1.23939e+08	1.4706e+08	6.33347e+07	8.99838e+07	6.68439e+07	1.45179e+08	2.77654e+08	1.91152e+08	2.76454e+06	1.88878e+07	7.53193e+06	6.4851e+06	1.33046e+07	5.31151e+06	4.71724e+07	6.89247e+06	6.86832e+06	4.28174e+06	1.05921e+07	1.45713e+07	2.92642e+06	2.33402e+06	5.38636e+06	9.48909e+06	3.06897e+07	8.437e+06
NEG15000	Unknown	9.962	738.505	[M-H]-	Unknown	Unknown	Unknown	Unknown	---	Unknown	---	Unknown	Unknown	5.2798e+06	1.28398e+07	5.68677e+06	1.0745e+07	1.09214e+07	8.64774e+06	873036	2.0737e+06	1.67422e+06	737894	967322	862909	1.63375e+06	731870	1.13456e+06	2.65438e+06	3.96322e+06	3.35605e+06	5.97476e+06	4.72266e+06	1.16652e+06	1.5898e+06	1.5976e+06	1.70101e+06	7.4892e+06	9.85791e+06	2.20899e+07	8.95846e+06	7.32925e+06	1.46055e+07	1.44736e+07	1.06493e+07	1.71494e+06	2.16073e+06	2.82372e+06	2.97644e+06
POS2218	Unknown	2.435	165.054	[M+HFA+H]+	Unknown	Unknown	Unknown	Unknown	---	Unknown	---	Unknown	Unknown	5.09903e+08	3.75922e+08	4.87764e+08	5.52004e+08	3.28349e+08	381002252	4.44106e+08	3.19386e+08	3.63437e+08	4.43656e+08	4.5932e+08	4.44107e+08	1.48461e+09	4.37931e+08	6.13462e+08	3.43218e+08	5.15262e+08	3.62841e+08	2.98592e+08	2.59283e+08	2.58863e+08	4.17385e+08	2.92059e+08	3.1582e+08	1.8045e+08	2.61892e+08	2.83301e+08	2.77833e+08	2.30409e+08	3.99673e+08	3.04031e+08	2.5997e+08	3.05833e+08	3.06485e+08	2.88651e+08	2.64904e+08
NEG7571	Unknown	1.334	346.053	[M-H]-	Unknown	Unknown	Unknown	Unknown	---	Unknown	---	Unknown	Unknown	1.66674e+08	7.80984e+08	1.42406e+08	7.15771e+08	9.7527e+08	4.59446e+08	2.33279e+08	1.00266e+09	3.94122e+08	1.80497e+08	5.96377e+08	4.77271e+07	2.86507e+08	5.99504e+08	3.1655e+08	4.3267e+08	5.17882e+08	7.98351e+08	1.19679e+08	7.64447e+07	3.24963e+07	4.30498e+07	5.36476e+07	5.98154e+07	7.83529e+07	3.25505e+07	2.98016e+07	5.08287e+07	5.54424e+07	9.60819e+06	1.05943e+07	1.3359e+07	2.6086e+07	1.25278e+08	5.54979e+07	9.61129e+07
NEG2379	4-Pyridoxate	4.893	182.044	[M-H]-	C8H9NO4	Pyridinecarboxylic acids	HXACOUQIXZGNBF-UHFFFAOYSA-N	Cc1ncc(CO)c(C(=O)O)c1O	C00847	6723	HMDB0000017	Organoheterocyclic compounds	Pyridines and derivatives	7.08567e+07	5.49858e+07	3.71741e+07	5.02286e+07	4.27673e+07	3.8538e+07	6.76278e+07	2.8149e+07	4.65664e+07	5.35694e+07	4.49134e+07	5.31373e+07	3.42663e+07	3.96297e+07	3.19268e+07	4.3064e+07	6.20418e+07	5.16124e+07	6.30808e+06	170344	463042	996043	410644	826088	300806	1.02568e+06	3.26959e+06	1.49813e+06	1.72179e+06	2.01305e+06	2.43767e+06	1.67522e+06	1.26428e+06	2.54406e+06	3.52871e+06	1.0701e+06
POS749	Unknown	1.785	112.05	[M+H]+	Unknown	Unknown	Unknown	Unknown	---	Unknown	---	Unknown	Unknown	2.3439e+09	3.07835e+09	2.12655e+09	2.99408e+09	3.12392e+09	2.39525e+09	1.98447e+09	2.38752e+09	2.03075e+09	2.42764e+09	2285221345	2104521701	2.30546e+09	2.09875e+09	2.14473e+09	1.72251e+09	2.28637e+09	2.11881e+09	2.05254e+09	2.29451e+09	1.24522e+09	1.45093e+09	2.17199e+09	1.93959e+09	7.36043e+08	1.88804e+09	2.03153e+09	9.22292e+08	1.87456e+09	2.44545e+09	1.15021e+09	2.01661e+09	1.60327e+09	1.88674e+09	2.47027e+09	2.28237e+09
POS746	Unknown	5.489	112.05	[M+H]+	Unknown	Unknown	Unknown	Unknown	---	Unknown	---	Unknown	Unknown	3.59436e+07	3.53419e+07	2.59465e+07	1.33804e+07	3.98405e+07	3.12083e+07	2.40076e+07	3.54598e+07	3.04235e+07	5.61429e+08	4.81691e+07	2.24887e+07	4.19833e+07	2.8208e+07	3.18178e+07	1.95822e+07	1.89331e+07	5.56071e+07	2.68694e+07	2.71478e+07	2.17865e+07	3.71212e+07	4.12408e+07	2.70868e+07	1.81389e+07	1.90843e+07	3.22833e+07	4.25448e+07	3.37217e+07	2.94816e+07	2.97584e+07	2.33245e+07	3.26096e+07	4.298e+07	4.5349e+07	4.92114e+07
POS12542	Unknown	1.5	664.113	[M]+	Unknown	Unknown	Unknown	Unknown	---	Unknown	---	Unknown	Unknown	2.49235e+07	1.8339e+07	2.06032e+07	1.06136e+07	2.26535e+07	1.5962e+07	1.9263e+07	1.11895e+07	1.81157e+07	1.55162e+07	3.28702e+07	1.18165e+07	2.51467e+07	1.29378e+07	4.09537e+07	1.85e+07	2.51945e+07	2.51872e+07	1.85781e+07	1.41562e+07	1.05284e+07	2.12153e+07	1.87627e+07	3.08881e+07	1.72832e+07	1.90249e+07	2.00112e+07	2.54483e+07	1.11033e+07	1.49522e+07	7.27144e+06	1.7856e+07	1.77942e+07	1.89355e+07	3.71018e+07	3.53978e+07
POS2861	Indole-3-Lactic Acid	5.335	188.07	[M+H-H2O]+	C11H11NO3	Indolyl carboxylic acids and derivatives	XGILAAMKEQUXLS-UHFFFAOYSA-N	C1=CC=C2C(=C1)C(=CN2)CC(C(=O)O)O	C02043	92904	HMDB0000671	Organoheterocyclic compounds	Indoles and derivatives	5.05549e+09	4.63491e+09	4.35296e+09	4.52573e+09	6.0335e+09	4.84559e+09	4.2642e+09	4.60328e+09	3.90964e+09	5.76025e+09	5.66258e+09	3.87631e+09	3.76436e+09	4.52283e+09	3.85565e+09	4493162198	4.77837e+09	4.30635e+09	3.93823e+09	3.67238e+09	4.41445e+09	7.29325e+09	4.11654e+09	3.03553e+09	2.98414e+09	4.08397e+09	4.12657e+09	3.59614e+09	3.56543e+09	3.77528e+09	4.19534e+09	4.94425e+09	3.14871e+09	4.06807e+09	4.1757e+09	3.54264e+09
NEG7607	Unknown	3.276	347.037	[M-H]-	Unknown	Unknown	Unknown	Unknown	---	Unknown	---	Unknown	Unknown	1.2695e+07	1.43484e+07	1.33503e+07	1.40543e+07	8.87059e+06	4.79893e+06	1.86448e+07	1.60266e+07	7.53801e+06	6.78004e+06	1.88926e+07	8.77202e+06	1.40182e+07	7.24412e+06	8.36229e+06	6.97869e+06	1.1953e+07	9.02266e+06	2.59737e+08	2.99467e+08	2.02317e+08	1.02158e+08	1.16083e+08	7.29316e+07	2.61338e+08	2.08733e+08	3.28058e+08	4.96646e+08	2.95153e+08	4.25317e+08	4.95562e+08	2.40097e+08	9.99957e+07	1.89469e+08	1.3862e+08	3.99311e+08
NEG4373	Glycerophosphoglycerol	0.885	245.042	[M-H]-	C6H15O8P	Organic phosphoric acids and derivatives	LLCSXHMJULHSJN-OLQVQODUSA-N	OC[C@H](O)COP(O)(=O)OC[C@H](O)CO	C03274	54575349	HMDB0240316	Organic acids and derivatives	Organic phosphoric acids and derivatives	7.37172e+08	8.69426e+08	7.47232e+08	8.84305e+08	6.40841e+08	7.41612e+08	9.56552e+08	8.6668e+08	1.31723e+09	8.37101e+08	1.21764e+09	9.40082e+08	8.98543e+08	1.11875e+09	8.63703e+08	1.11427e+09	1.37263e+09	1732878767	6.50533e+07	4.9008e+07	3.12523e+07	61515740	6.12308e+07	7.04706e+07	1.07288e+08	5.00049e+07	3.38251e+07	1.03563e+08	5.28548e+07	4.30075e+07	1.03834e+08	7.39606e+07	1.46347e+08	5.01811e+07	4.88619e+07	5.22291e+07
POS5991	Epigallocatechin	4.905	307.082	[M+H]+	C15H14O7	Catechins	XMOCLSLCDHWDHP-IUODEOHRSA-N	OC=1C=C(O)C2=C(OC(C3=CC(O)=C(O)C(O)=C3)C(O)C2)C1	C12136	72277	HMDB0038361	Phenylpropanoids and polyketides	Flavonoids	3.61854e+08	4.6799e+08	2.61109e+08	2.48123e+08	3.9312e+08	3.57139e+08	3.6963e+08	6.17283e+08	5.94227e+08	5.39267e+08	4.61993e+08	2.41186e+08	5.27669e+08	4.48471e+08	3.89267e+08	3.84843e+08	3.88804e+08	4.30664e+08	1.77681e+08	2.22343e+08	1.84241e+08	3.67468e+07	1.62473e+08	1.92391e+08	2.35774e+08	1.71462e+08	2.28191e+08	1.4156e+08	1.07036e+08	9.95102e+07	9.95388e+07	1.33685e+08	2.51258e+08	2.72676e+08	2.56796e+08	173656190
POS3972	Ergothioneine	0.963	230.095	[M+H]+	C9H15N3O2S	Amino acids and derivatives	SSISHJJTAXXQAX-ZETCQYMHSA-N	O=C(O)C(CC1=CN=C([S-])N1)[N+](C)(C)C	C05570	5351619;57509571	HMDB0003045	Organic acids and derivatives	Carboxylic acids and derivatives	6.11708e+08	1.90629e+08	4.20789e+08	4.05829e+08	1.06575e+08	1.56147e+08	2.82577e+08	4.12676e+08	1.08231e+08	7.93099e+08	5.23287e+08	5.07801e+08	9.31443e+07	1.40214e+08	1.10553e+08	1.61818e+08	4.68308e+08	1.78886e+08	1.9591e+07	1.05451e+07	1.17216e+07	7.70236e+06	0	0	8.02917e+06	2.25434e+06	407037	8.38381e+06	1.76979e+07	1.56999e+07	0	4.82999e+06	926354	1.85983e+06	0	2.26347e+06
POS1690	Deoxycarnitine	0.939	146.117	[M+H]+	C7H15NO2	Straight chain fatty acids	JHPNVNIEXXLNTR-UHFFFAOYSA-N	O=C([O-])CCC[N+](C)(C)C	C01181	725	HMDB0001161	Lipids and lipid-like molecules	Fatty Acyls	5.37651e+08	5.93877e+08	4.94559e+08	5.51313e+08	6.26741e+08	5.24558e+08	5.00985e+08	5.85955e+08	4.63349e+08	5.21948e+08	5.59798e+08	4.7934e+08	5.35605e+08	6.97365e+08	5.58622e+08	5.94944e+08	7.09365e+08	5.77792e+08	4.76953e+08	6.78276e+08	4.45263e+08	5.75502e+08	3.69159e+08	3.04925e+08	3.27194e+08	4.79531e+08	3.99388e+08	3.47544e+08	5.10177e+08	4.76975e+08	3.91839e+08	476722127	3.106e+08	5.88387e+08	4.65102e+08	5.26372e+08
POS4716	Unknown	6.044	260.184	[M+H]+	Unknown	Unknown	Unknown	Unknown	---	Unknown	---	Unknown	Unknown	2.11499e+07	1.18564e+07	1.70024e+07	1.58961e+07	1.61499e+07	6.03518e+07	1.33622e+07	8.89632e+06	8.70388e+06	1.94898e+07	1.05498e+07	1.01163e+07	9.50316e+07	1.21485e+07	1.47283e+07	1.03224e+07	1.12563e+07	1.5138e+07	1.792e+06	4.77772e+06	3.53507e+06	2.17471e+06	5.77957e+06	3.41286e+06	5.14551e+06	6.29179e+06	4.83828e+06	5.94725e+06	7.0063e+06	5.37869e+06	4.80006e+06	5.15716e+06	9.20842e+06	5.18566e+06	5.11194e+06	8.86011e+06
NEG3893	Dodecanedioic acid	8.071	229.143	[M-H]-	C12H22O4	Medium-chain fatty acids	TVIDDXQYHWJXFK-UHFFFAOYSA-N	C(CCCCCC(=O)O)CCCCC(=O)O	C02678	12736	HMDB0000623	Lipids and lipid-like molecules	Fatty Acyls	2.84806e+07	1.72066e+07	1.76227e+07	3.33005e+07	2.2699e+07	3.30248e+07	1.66294e+07	1.96706e+07	1.36984e+07	6.17319e+06	8.84915e+06	1.74569e+07	1.5378e+07	1.38394e+07	2.45581e+07	8.32167e+06	1.90338e+07	1.33169e+07	5.2241e+06	5.21226e+06	3.93697e+06	5.02408e+06	4.14486e+06	2.87398e+06	4.09035e+06	5.19505e+06	6.13904e+06	7.8346e+06	4.05142e+06	4.76146e+06	6.92376e+06	4.43888e+06	3.60067e+06	2.95193e+06	5.54956e+06	4.46194e+06
NEG1595	Unknown	1.069	154.06	[M-H]-	Unknown	Unknown	Unknown	Unknown	---	Unknown	---	Unknown	Unknown	2.53831e+07	2.30705e+07	1.40931e+07	1.83089e+07	2.60032e+07	1.67806e+07	2.6144e+07	2.80338e+07	1.49118e+07	1.87754e+07	2.25627e+07	1.89103e+07	2.19807e+07	2.36625e+07	1.8261e+07	1.77471e+07	1.93473e+07	2.22779e+07	2.08896e+07	3.90244e+07	2.71166e+07	4.2713e+07	1.98812e+07	1.50325e+07	1.03301e+07	2.8046e+07	1.91351e+07	1.63151e+07	1.79867e+07	2.99703e+07	2.01525e+07	3.60451e+07	1.09237e+07	3.3494e+07	4.38045e+07	2.88945e+07
POS964	Unknown	5.502	120.081	[M+NH4]+	Unknown	Unknown	Unknown	Unknown	---	Unknown	---	Unknown	Unknown	1.89046e+08	2.42334e+08	2.28369e+08	2.27098e+08	1.99938e+08	1.52857e+08	2.01371e+08	1.80314e+08	1.6707e+08	1.64872e+08	2.88322e+08	2.4405e+08	2.19218e+08	2.40335e+08	2.1275e+08	2.46403e+08	2.72352e+08	2.07522e+08	3.38361e+07	2.28983e+07	2.34166e+07	3.8303e+07	4.1346e+07	7.45508e+07	2.11759e+07	4.39809e+07	7.16957e+07	3.0549e+07	2.4032e+07	4.45143e+07	7.56446e+07	7.69135e+07	2.3922e+07	5.59187e+07	5.59966e+07	3.56802e+07
POS9925	Unknown	11.094	496.338	[M+H]+	Unknown	Unknown	Unknown	Unknown	---	Unknown	---	Unknown	Unknown	6.47938e+07	3.57089e+08	5.15379e+08	2.17396e+08	3.55901e+08	3.72925e+08	1.59268e+08	1.19514e+08	2.06288e+08	1.37711e+08	6.28435e+08	8.48939e+08	2.67729e+08	7.91772e+07	1.23314e+08	3.36717e+08	1.46615e+08	6.71703e+08	7.59227e+07	1.41608e+07	2.83888e+07	1.47165e+07	2.77356e+07	4.75855e+07	2.20786e+07	2.29293e+07	1.76597e+07	1.23049e+07	4.98137e+07	1.39405e+07	1.66907e+07	1.23303e+07	1.82043e+07	1.74276e+07	4.15995e+07	1.57365e+07
POS12544	Unknown	2.666	664.114	[M]+	Unknown	Unknown	Unknown	Unknown	---	Unknown	---	Unknown	Unknown	1.10703e+08	7.24004e+07	2.8366e+08	1.86404e+08	9.80498e+07	3.84231e+08	1.47009e+08	4.28422e+07	1.31613e+08	1.03508e+08	3.66367e+08	6.83683e+07	8.12853e+07	7.15354e+07	7.86631e+07	1.09169e+08	2.45028e+08	6.98747e+07	9.81527e+07	3.96653e+07	1.75753e+08	6.03801e+07	1.58677e+08	7.13164e+07	2.88071e+07	3.56139e+07	1.12052e+08	1.49539e+08	2.7563e+07	2.92627e+07	3.23481e+07	1.11574e+08	8.08164e+07	4.74765e+07	2.20921e+07	1.39278e+08
NEG1064	Malic acid	0.99	133.012	[M-H]-	C4H6O5	Beta hydroxy acids and derivatives	BJEPYKJPYRNKOW-REOHCLBHSA-N	O=C(O)C[C@@H](O)C(=O)O	C00149	222656;138628585	HMDB0000156	Organic acids and derivatives	Hydroxy acids and derivatives	1.96989e+09	1.52163e+09	5.26529e+09	3.69092e+09	1.45597e+09	1.76317e+09	1.70099e+09	1.6417e+09	1.1389e+09	1.55761e+09	2.41465e+09	2.29245e+09	1.43301e+09	1.19527e+09	1.05509e+09	1.75008e+09	1.69698e+09	1.82709e+09	2.51694e+09	2.62916e+09	2.6033e+09	2.19835e+09	2.54269e+09	3.375e+09	3.98978e+09	2.53133e+09	2.7855e+09	3.23179e+09	2.17349e+09	1.92802e+09	2.20272e+09	2.98102e+09	3.4912e+09	2.26465e+09	2.33385e+09	2.40814e+09
POS7258	Cholic acid	8.577	355.262	[M+H-3H2O]+	C24H40O5	Hydroxy bile acids, alcohols and derivatives	BHQCQFFYRZLCQQ-OELDTZBJSA-N	C[C@H](CCC(=O)O)[C@H]1CC[C@@H]2[C@@]1([C@H](C[C@H]3[C@H]2[C@@H](C[C@H]4[C@@]3(CC[C@H](C4)O)C)O)O)C	C00695	221493	HMDB0000619	Lipids and lipid-like molecules	Steroids and steroid derivatives	8.46573e+07	2.03679e+07	8.704e+07	2.58944e+06	10483090	5.88113e+06	3.55681e+06	574395	5.31323e+06	1.14987e+08	2.24603e+06	2.46419e+06	982210	2.04831e+07	5.10016e+08	1.8813e+07	7.9978e+06	3.29057e+06	1.73969e+07	8.59938e+06	2.91853e+06	1.00643e+06	0	0	1.16885e+06	408070	645283	3.55744e+06	722510	336567	414876	3.49532e+06	1.9438e+07	185560	0	220116
NEG3006	Sebacic acid	7.244	201.111	[M-H]-	C10H18O4	Medium-chain fatty acids	CXMXRPHRNRROMY-UHFFFAOYSA-N	OC(=O)CCCCCCCCC(O)=O	C08277	5192	HMDB0000792	Lipids and lipid-like molecules	Fatty Acyls	4.07797e+07	3.61796e+07	3.36949e+07	4.472e+07	5.56331e+07	4.84283e+07	3.09921e+07	3.28017e+07	2.84971e+07	1.27035e+07	2.97522e+07	3.3273e+07	2.39714e+07	3.41087e+07	5.59675e+07	2.19883e+07	3.318e+07	2.54188e+07	1.69499e+07	1.67413e+07	1.27381e+07	9.47858e+06	1.11146e+07	1.22643e+07	1.39641e+07	1.44608e+07	1.26961e+07	1.75935e+07	1.28967e+07	1.7146e+07	2.49268e+07	1.7739e+07	1.35693e+07	8.98438e+06	1.75917e+07	1.56054e+07
POS9547	Unknown	9.263	474.356	[M+H]+	Unknown	Unknown	Unknown	Unknown	---	Unknown	---	Unknown	Unknown	1.59956e+06	2.15074e+06	2.50881e+06	9.54164e+06	1.1198e+06	2.94973e+06	2009568	3.56197e+06	743412	3.13557e+06	1.32387e+06	5.80341e+06	1.35869e+06	1.8989e+06	3.23868e+06	2.70821e+06	2.7657e+06	5.76378e+06	1.47663e+08	7.52722e+07	4.50718e+07	1.12557e+08	2.24825e+08	8.51955e+07	6.40405e+08	5.84885e+07	1.63375e+08	3.79804e+08	8.58105e+07	1.54685e+08	6.36546e+07	1.01185e+08	1.3515e+08	1.68835e+08	8.49816e+07	1.65967e+08
POS8418	3-Hydroxyhexadecadienoylcarnitine	8.181	412.304	[M+CH3OH+H]+	C23H41NO5	Fatty Acyls	CPHHQDCIGLXPCO-IMMUWJHFSA-N	CCC\C=C/C\C=C/CCCCC[C@@H](O)CC(=O)O[C@H](CC([O-])=O)C[N+](C)(C)C	---	156908017	HMDB0013335	Lipids and lipid-like molecules	Fatty Acyls	5.50857e+07	1.7586e+07	4.6826e+07	8.02683e+07	2.40181e+07	1.199e+08	4.70899e+07	3.17237e+07	9.8778e+06	1.31931e+07	1.48044e+07	2.97597e+07	1.67877e+07	2.35607e+07	1.23843e+07	2.57923e+07	21271602	3.67907e+07	1.18868e+08	1.18595e+08	1.18098e+08	1.39658e+08	2.36906e+08	1.22642e+08	4.24261e+08	6.27962e+07	9.49428e+07	1.26203e+08	6.48175e+07	1.02211e+08	1.44456e+08	1.09796e+08	2.98722e+08	1.07011e+08	1.21393e+08	1.21162e+08
POS9928	Unknown	8.802	496.338	[M+H]+	Unknown	Unknown	Unknown	Unknown	---	Unknown	---	Unknown	Unknown	5.66975e+06	2.52869e+07	3.55892e+07	4.13565e+07	2.5417e+07	2.2029e+07	1.93572e+06	3.16796e+07	2.51211e+07	3.98921e+07	6.17182e+07	4.20539e+07	8.1396e+06	4.15934e+07	7.21366e+07	3.09196e+07	6.09452e+07	4.48744e+07	1.75766e+06	1.22633e+07	5.69438e+06	3.54766e+06	1.04243e+07	5.54944e+06	8.90925e+06	1.15184e+07	5.41361e+06	8.59194e+06	1.26637e+07	9.65392e+06	4.44895e+06	7.76622e+06	7.58355e+06	1.04539e+07	1.33726e+07	9.85816e+06
POS6252	7-Methylnonanoylcarnitine	7.573	316.251	[M+H]+	C17H33NO4	Fatty Acyls	MTPSYDDQPQURAJ-UHFFFAOYSA-N	CCC(C)CCCCCC(=O)OC(CC([O-])=O)C[N+](C)(C)C	---	156960941	HMDB0240789	Lipids and lipid-like molecules	Fatty Acyls	4.77778e+06	2.85953e+06	6.15391e+06	819835	1.10107e+07	3.62296e+06	1.39599e+06	2.59618e+07	2.07971e+06	1.50148e+06	3.39856e+06	5.49805e+06	1.17811e+06	1.623e+07	6.14112e+06	3.99332e+06	1.89077e+06	1.77797e+06	129120	8.68251e+08	137316	8.65604e+08	443071	6.03259e+08	757735	4.5669e+08	2.29236e+08	8.00811e+08	4.47981e+08	215203	4.91267e+08	8.43946e+08	3.37208e+08	104175	102291	7.93781e+08
POS10574	LPC(20:5)	9.354	542.322	[M+H]+	C28H48NO7P	Glycerophospholipids	PDIGSOAOQOXRDU-WJPZTBRDSA-N	CC\C=C/C\C=C/C\C=C/C\C=C/C\C=C/CCCC(=O)OC[C@](O)([H])COP([O-])(=O)OCC[N+](C)(C)C	---	11757087	HMDB0010397	Lipids and lipid-like molecules	Glycerophospholipids	1.25179e+08	1.14295e+08	1.59909e+08	8.59767e+07	1.45274e+08	2.06876e+08	9.13307e+07	5.94167e+07	1.53432e+08	1.14738e+08	1.39656e+08	1.18867e+08	1.43729e+08	7.99698e+07	5.2536e+07	1.18272e+08	1.5241e+08	1.23914e+08	6.40387e+06	5.71916e+06	2.58134e+06	240614	2.89044e+06	3.06732e+06	2.32081e+06	2.69685e+06	2.51055e+06	3.05733e+06	5.29169e+06	3.10935e+06	6.93643e+06	4.03967e+06	2.36211e+06	4.43414e+06	3.39121e+06	2.80797e+06
POS7061	Corticosterone	7.992	347.22	[M+H]+	C21H30O4	21-hydroxysteroids	OMFXVFTZEKFJBZ-HJTSIMOOSA-N	O=C1C=C2CCC3C4CCC(C(=O)CO)C4(C)CC(O)C3C2(C)CC1	C02140	5753	HMDB0001547	Lipids and lipid-like molecules	Steroids and steroid derivatives	3.97792e+06	3.31038e+06	3.75229e+06	6.69538e+06	1.36913e+07	5.39797e+06	3.90453e+06	5.9431e+06	2.18266e+06	4.62139e+06	3.31695e+06	2.62028e+06	4.39222e+06	3.76185e+06	9.3671e+06	5.87948e+06	7.20309e+06	2.22466e+06	1.95345e+07	9.23695e+06	2.09638e+07	2.1958e+07	2.14797e+07	1.72223e+07	1.60265e+07	9.27162e+06	8.71284e+06	1.59592e+07	4.78939e+06	1.54661e+07	1.72449e+07	9.67732e+06	1.90658e+07	1.50782e+07	33541497	1.32276e+07
NEG5639	Unknown	1.822	288.119	[M-H]-	Unknown	Unknown	Unknown	Unknown	---	Unknown	---	Unknown	Unknown	4.99483e+07	7.44454e+07	2.66618e+07	3.83519e+08	1.30174e+08	5.52966e+07	7.58501e+07	1.40641e+08	4.10541e+07	6.03338e+07	7.48517e+07	1.73005e+08	6.94212e+07	5.67343e+07	1.53312e+07	8.09335e+07	1.04206e+08	4.43316e+07	5.13892e+06	6.9269e+06	1.0765e+07	2.01571e+06	2.29502e+06	4.57068e+06	6.44106e+06	3.74386e+06	2.48466e+06	1.6685e+07	4.56566e+06	3.55294e+06	698534	1.05001e+07	1.02668e+07	3.9504e+06	2.17383e+07	2.6755e+06
POS5320	Unknown	8.741	282.277	[M+NH4]+	Unknown	Unknown	Unknown	Unknown	---	Unknown	---	Unknown	Unknown	4.07647e+07	8.32398e+07	6.06701e+07	4.8276e+07	5.66867e+07	1.05968e+08	3.72815e+07	2.35753e+07	8.10904e+06	3.83128e+07	3.091e+07	3.89357e+07	4.28099e+07	1.53835e+07	2.39328e+07	5.86701e+07	6.77046e+07	1.2405e+08	3.5635e+06	668256	1.57905e+06	3.07788e+06	2.72832e+06	1.31801e+06	5.9156e+06	3.44865e+06	2.5936e+06	3.5868e+06	8.4072e+06	513854	2.6792e+06	1.28956e+06	8.06181e+06	5.97658e+06	1.74316e+06	2.48648e+06
NEG7572	Unknown	2.579	346.053	[M-H]-	Unknown	Unknown	Unknown	Unknown	---	Unknown	---	Unknown	Unknown	1.21942e+08	3.95513e+08	1.31594e+08	3.26759e+08	2.96817e+08	1.79437e+08	3.80327e+07	3.95912e+08	2.81041e+08	1.9401e+08	1.84369e+08	4.19654e+07	9.3785e+07	2.38587e+08	9.15115e+07	3.43454e+08	2.85005e+08	3.74612e+08	1.79448e+07	1.10171e+07	4.98957e+06	6.00446e+06	7.10919e+06	1.4364e+07	1.0746e+07	3.61321e+06	1.66003e+07	5.00534e+06	1.30248e+07	6.93707e+06	1.96915e+06	1.74103e+06	8.87129e+06	1.402e+07	1.30738e+07	1.26157e+07
POS11541	Unknown	2.345	613.156	[M+H]+	Unknown	Unknown	Unknown	Unknown	---	Unknown	---	Unknown	Unknown	1.11361e+08	4.85234e+08	2.1668e+08	5.55749e+07	2.94222e+08	1.20244e+08	2.38263e+08	121132782	3.6786e+08	357699502	1.09568e+09	3.92158e+08	1.24262e+08	4.2037e+08	3.08117e+08	2.35977e+08	2.7624e+08	1.43354e+08	2.6144e+07	3.98769e+07	5.26377e+07	4.71043e+06	1.76799e+07	2.91206e+07	3.22919e+07	3.88801e+07	2.11745e+07	3.42335e+07	1.60918e+07	1.69266e+07	4.19448e+07	1.79497e+07	5.50228e+07	6.53396e+07	4.58287e+07	5.36622e+07
POS1446	Unknown	0.972	137.045	[M+H]+	Unknown	Unknown	Unknown	Unknown	---	Unknown	---	Unknown	Unknown	1.29079e+08	2.73847e+08	2.63862e+08	2.44238e+08	2.48568e+08	2.42818e+08	1.24085e+08	2.07613e+08	2.43659e+08	1.84429e+08	1.61971e+08	1.21517e+08	1.96701e+08	2.2897e+08	2.37217e+08	1.823e+08	1.88593e+08	2.41989e+08	3.79938e+08	2.14667e+08	2.18667e+08	1.88432e+08	6.05618e+08	2.71508e+08	4.3351e+08	4.0053e+08	2.81698e+08	2.92691e+08	5.27158e+08	3.0946e+08	5.62018e+08	1.78228e+08	3.48676e+08	2.77968e+08	1.59088e+08	3.33376e+08
POS1286	1-Hydroxypyrrolidine-3-carboxylic acid	13.815	132.065	[M+Na]+	C5H9NO3	Pyrrolidines	JZXANYITMLZXFM-UHFFFAOYSA-N	ON1CCC(C1)C(O)=O	---	53983521	HMDB0243902	Organoheterocyclic compounds	Pyrrolidines	5.76373e+08	4.94974e+08	3.32196e+08	3.33304e+08	3.04439e+08	3.66015e+08	4.87067e+08	1.12149e+09	7.57493e+08	7.13847e+08	5.26971e+08	3.41343e+08	4.05388e+08	6.06465e+08	3.23397e+08	5.47706e+08	2.99912e+08	2.9895e+08	1.03271e+09	3.61444e+08	4.22288e+08	4.77386e+08	1.02705e+09	8.42764e+08	1.07696e+09	8.37761e+08	1.13233e+09	6.07809e+08	9.33839e+08	7.05841e+08	1.08908e+09	8.67076e+08	4.54588e+08	9.80534e+08	6.58603e+08	8.29891e+08
NEG2200	2-Isopropylmalic acid	5.673	175.059	[M-H]-	C7H12O5	Fatty Acyls	BITYXLXUCSKTJS-UHFFFAOYSA-N	O=C(O)CC(O)(C(=O)O)C(C)C	C02504	5280523	HMDB0000402	Lipids and lipid-like molecules	Fatty Acyls	5.00895e+06	5.00891e+06	4.08448e+06	846776	4.77024e+06	2.66096e+06	1.25816e+06	3.36769e+06	2.2106e+06	4.72952e+06	705985	1.7589e+07	1621007	5.4781e+06	963783	2.56105e+06	2.03918e+06	1.36288e+06	877279	1.64927e+06	1.19261e+06	920661	1.27226e+06	1.57786e+06	750492	913998	854740	1.2653e+06	492282	671214	613554	492357	439268	1.76466e+06	919471	1.17962e+06
POS1025	Unknown	5.943	123.056	[M+H]+	Unknown	Unknown	Unknown	Unknown	---	Unknown	---	Unknown	Unknown	1.21251e+09	1.08437e+09	1.00251e+09	1.49664e+09	8.87826e+08	9.4339e+08	9.86224e+08	6.91795e+08	1.1839e+09	1.15141e+09	9.2835e+08	2.09713e+09	1.55045e+09	8.87169e+08	1.68525e+09	1.22738e+09	7.58918e+08	1.68665e+09	2.33828e+08	3.86893e+08	3.76308e+08	8.12174e+08	5.48771e+08	6.83056e+08	2.81662e+08	7.37804e+08	5.36238e+08	4.95351e+08	3.25139e+08	5.7415e+08	3.3053e+08	2.82482e+08	7.3931e+08	6.58263e+08	4.92769e+08	7.57596e+08
POS59	Unknown	1	81.0702	[M+H]+	Unknown	Unknown	Unknown	Unknown	---	Unknown	---	Unknown	Unknown	4.1421e+07	1.79478e+08	4.79147e+07	5.4017e+07	1.06834e+08	5.33862e+07	7.44654e+07	5.62102e+07	6.47405e+07	7.88502e+07	3.30199e+07	1.67369e+08	8.29325e+07	6.19027e+07	1.11346e+08	1.29582e+08	4.90863e+07	7.01683e+07	7.44189e+07	3.03312e+07	5.80776e+07	4.49274e+07	1.04067e+08	6.35731e+07	4.38867e+07	1.25967e+08	5.75189e+07	3.74473e+07	6.42565e+07	8.27686e+07	1.26198e+07	1.37089e+07	2.91856e+07	6.5218e+07	2.39764e+07	1.23221e+07
NEG1023	Aspartate	0.834	132.028	[M-H]-	C4H7NO4	Amino acids and derivatives	CKLJMWTZIZZHCS-REOHCLBHSA-N	O=C(O)CC(N)C(=O)O	C00049	5960;44367445;139060126	HMDB0000191	Organic acids and derivatives	Carboxylic acids and derivatives	6.97453e+08	6.28489e+08	7.10415e+08	8.65116e+08	6.6336e+08	8.47139e+08	6.4318e+08	8.27249e+08	4.17755e+08	6.58205e+08	5.49375e+08	6.37795e+08	6.34086e+08	6.21272e+08	4.42657e+08	5.45376e+08	4.96424e+08	7.43394e+08	6.53975e+07	7.25389e+07	5.98088e+07	2.50558e+07	2.98747e+07	8.27257e+07	1.12088e+08	6.39403e+07	4.18748e+07	7.40651e+07	5.27012e+07	4.41689e+07	4.54633e+07	6.36487e+07	5.65346e+07	4.40723e+07	3.72048e+07	1.7158e+07
NEG6222	Unknown	2.136	306.074	[M-H]-	Unknown	Unknown	Unknown	Unknown	---	Unknown	---	Unknown	Unknown	1.90268e+08	2.52685e+08	3.41043e+08	2.54249e+08	1.79458e+08	2.87435e+08	2.27735e+08	1.65459e+08	2.88476e+08	1.13041e+08	2.23896e+08	1.35754e+09	2.29718e+08	1.73878e+08	1.01943e+09	2.27601e+08	2.47515e+08	1.41733e+09	4.12384e+07	2.29142e+07	1.0813e+08	7.87638e+07	4.85297e+06	4.95195e+06	8.44691e+06	6.11882e+07	2.45262e+07	6.776e+07	3.40835e+07	4.6629e+07	4.91771e+07	5.7785e+07	4.85404e+07	2.32949e+06	3.91097e+06	1.43593e+07
POS2024	2,2,6,6-Tetramethylpiperidin-1-ol	8.565	158.153	[M+H]+	C9H19NO	Piperidines	VUZNLSBZRVZGIK-UHFFFAOYSA-N	CC1(C)CCCC(C)(C)N1O	---	549976	HMDB0245345	Organoheterocyclic compounds	Piperidines	1.99154e+08	2.31139e+08	1.93387e+08	2.04276e+08	2.32055e+08	1.77559e+08	1.862e+08	2.00145e+08	1.80083e+08	2.00318e+08	1.77951e+08	1.51402e+08	1.89931e+08	1.97569e+08	2.13289e+08	1.79584e+08	1.68746e+08	1.95582e+08	2.56482e+08	1.82261e+08	1.97038e+08	1.55871e+08	2.28227e+08	1.97834e+08	1.57183e+08	2.0593e+08	2.05147e+08	1.86673e+08	2.45664e+08	2.05004e+08	2.0456e+08	1.93765e+08	1.86245e+08	2.09141e+08	2.20685e+08	2.09455e+08
POS3973	Unknown	1.226	230.095	[M+H]+	Unknown	Unknown	Unknown	Unknown	---	Unknown	---	Unknown	Unknown	2.08574e+08	3.43958e+07	6.27541e+07	5.71272e+07	3.54162e+07	6.00118e+07	5.23846e+07	6.31536e+07	2.87453e+07	1.07925e+08	1.16366e+08	9.69107e+07	1.60957e+07	1.69076e+07	1.23115e+07	2.2284e+07	7.49475e+07	2.35349e+07	1.59125e+06	464563	401965	911419	499187	453908	857579	277115	132087	252634	1.63595e+06	1.10465e+06	603423	260822	71772.3	295403	347386	82271.2
POS1485	Urocanic acid	1.614	139.05	[M+H]+	C6H6N2O2	Imidazoles	LOIYMIARKYCTBW-OWOJBTEDSA-N	O=C(O)C=CC1=CN=CN1	C00785	---	HMDB0000301	Organoheterocyclic compounds	Azoles	4.36414e+07	5.5449e+07	1.13362e+07	6.43758e+06	2.37745e+07	1.28605e+07	8.06868e+06	1.80119e+07	3.81954e+07	4.06716e+07	8.35895e+06	7.74315e+07	9.06923e+07	2.23458e+07	1.4858e+07	1.00703e+07	1.24421e+07	1.89871e+07	1.2666e+08	2.59994e+08	5.59425e+07	9.32152e+06	7.4301e+07	1.11192e+08	2.63306e+07	8.43765e+07	3.86368e+08	1.95303e+08	1.60382e+08	3.46234e+08	3.81065e+08	3.46176e+07	8.54938e+07	7.04237e+07	1.18885e+08	1.19513e+08
NEG6223	Unknown	5.536	306.075	[M-H]-	Unknown	Unknown	Unknown	Unknown	---	Unknown	---	Unknown	Unknown	3.0129e+07	3.44824e+07	5.89445e+07	4.80124e+07	3.46552e+07	5.12158e+07	3.05564e+07	2.1357e+07	49312833	2.55037e+07	3.11799e+07	3.17562e+07	3.09325e+07	4.96474e+07	1.93575e+07	4.4161e+07	3.4118e+07	4.76886e+07	1.04288e+07	1.05235e+07	1.75815e+07	9.54974e+06	3.17283e+06	6.58333e+06	1.19691e+07	1.39796e+07	1.1612e+07	1.88688e+07	1.41228e+07	1.73832e+07	1.05662e+07	2.13071e+07	1.72049e+07	857060	212245	5.59031e+06
POS9923	Unknown	11.59	496.337	[M+H]+	Unknown	Unknown	Unknown	Unknown	---	Unknown	---	Unknown	Unknown	3.09472e+07	1.10501e+07	4.1774e+07	3.00335e+07	2.77112e+07	4.2438e+07	3.1699e+07	1.41651e+07	2.11062e+07	2.05728e+07	3.60412e+07	5.80436e+07	4.97272e+07	1.44004e+07	1.29503e+07	3.68388e+07	3.99438e+07	2.9727e+07	3.88219e+06	2.29304e+06	2.07218e+06	2.03212e+06	1.75528e+06	1.00028e+06	1.23377e+06	668442	539810	1.16202e+06	3906111	765427	569537	457581	1.66483e+06	1.10847e+06	903112	2.5053e+06
POS7911	Pentadecanoylcarnitine	9.021	386.325	[M+Na]+	C22H43NO4	Fatty Acyls	MDDWQHVKSHTZTD-UHFFFAOYSA-N	CCCCCCCCCCCCCCC(=O)OC(CC([O-])=O)C[N+](C)(C)C	---	123132011	HMDB0062517	Lipids and lipid-like molecules	Fatty Acyls	9.56866e+06	7.27062e+06	1.02393e+07	3.21016e+07	9.47417e+06	3.26883e+07	1.5454e+07	1.42672e+07	3.36866e+06	1.31365e+07	3.62024e+06	1.05603e+07	5.17979e+06	6.30371e+06	7.3467e+06	1.18518e+07	4.25789e+06	1.16377e+07	9.27016e+07	1.17516e+08	1.49174e+08	1.99042e+08	1.47338e+08	2.15965e+08	2.9618e+08	4.78331e+07	7.05215e+07	1.73254e+08	6.94486e+07	1.04937e+08	7.22077e+07	8.28448e+07	8.50542e+07	1.40469e+08	9.04807e+07	9.69656e+07
NEG13176	Unknown	8.641	571.287	[M-H]-	Unknown	Unknown	Unknown	Unknown	---	Unknown	---	Unknown	Unknown	1.10563e+07	2.37754e+06	2.31995e+07	5.78876e+06	2.52764e+07	9.2212e+06	922454	1.04132e+06	1.74488e+07	8.87459e+06	2.51166e+07	1.74075e+07	2.25187e+06	3.34752e+06	1.4457e+07	3.66442e+07	4.87803e+07	9.26167e+06	786662	922108	1.69744e+06	609318	730595	652890	3.31259e+06	1.79596e+06	1.30783e+06	866885	950707	861500	426888	1.03286e+06	422694	679209	1.29336e+06	1.64503e+06
NEG13630	GDP-mannose	1.48	604.067	[M-H]-	C16H25N5O16P2	Purine nucleotide sugars	MVMSCBBUIHUTGJ-GDJBGNAASA-N	N=c1nc(O)c2ncn([C@@H]3O[C@H](COP(=O)(O)OP(=O)(O)O[C@H]4O[C@H](CO)[C@@H](O)[C@H](O)[C@@H]4O)[C@@H](O)[C@H]3O)c2[nH]1	C00096	135398627	HMDB0001163	Nucleosides, nucleotides, and analogues	Purine nucleotides	5.40532e+06	8.21408e+06	3.62952e+06	3.94152e+06	6.93017e+06	6.59047e+06	2.03286e+06	3.50763e+06	1.5448e+07	5.89556e+06	1.03584e+07	822572	1.12974e+07	8.81053e+06	2.47564e+06	2.33744e+06	6.23611e+06	5.86587e+06	2.05538e+06	2.00111e+06	4.14509e+06	1.29445e+06	1.84824e+06	2.74689e+06	1.63198e+06	1.84222e+06	1.47752e+06	5.98259e+06	2.40903e+06	3.20446e+06	1.38123e+06	6.22153e+06	2537797	1.17009e+06	1.38835e+06	214217
NEG15002	Unknown	9.519	738.506	[M-H]-	Unknown	Unknown	Unknown	Unknown	---	Unknown	---	Unknown	Unknown	5.3049e+06	1.29751e+07	4.13386e+06	9.60423e+06	7.75722e+06	7.0578e+06	813393	471279	332591	36131.2	279260	280200	702471	440806	543900	1.26548e+06	2.79934e+06	5.24975e+06	2.37949e+06	1.639e+06	784207	622660	550826	606465	1.05396e+07	1.47363e+07	1.46421e+07	7.08977e+06	3.96496e+06	5.82696e+06	1.1635e+07	1.55235e+07	2.74058e+06	1.82216e+06	3.11195e+06	1.47204e+06
NEG1972	Uric acid	1.873	167.019	[M-H]-	C5H4N4O3	Xanthines	LEHOTFFKMJEONL-UHFFFAOYSA-N	OC=1N=C(O)C=2N=C(O)NC2N1	C00366	---	HMDB0000289	Organoheterocyclic compounds	Imidazopyrimidines	4.68522e+09	3.11897e+09	3.40466e+09	3.17163e+09	4.86874e+09	3.07388e+09	5.37058e+09	3.68917e+09	3.70404e+09	4.099e+09	4.28781e+09	4.09847e+09	3.50872e+09	3.88489e+09	5.05259e+09	3.39199e+09	3.13657e+09	4.10584e+09	5.44592e+08	2.20699e+08	1.88903e+08	1.71609e+08	6.45431e+07	1.16107e+08	8.85543e+07	2.0757e+08	2.40829e+08	1.6391e+08	2.52273e+08	2.6188e+08	1.63688e+08	276349791	8.4493e+07	2.09258e+08	1.93054e+08	1.69298e+08
POS5993	Unknown	1.037	307.082	[M+H]+	Unknown	Unknown	Unknown	Unknown	---	Unknown	---	Unknown	Unknown	5.46478e+08	4.95822e+08	5.05434e+08	3.20984e+08	2.96578e+08	4.41042e+08	8.14111e+08	3.42751e+08	6.24513e+08	5.62476e+08	3.12206e+08	3.85242e+08	9.97232e+08	583520707	1.21129e+06	4.54701e+08	5.50265e+08	3.61303e+08	1.45954e+08	9.37358e+06	1.11893e+07	7161688	8.40162e+07	7.71456e+07	8.22435e+07	5.86587e+07	3.28567e+06	4.21807e+07	3.21922e+07	1.67629e+07	4.42881e+07	3.58442e+07	6.32497e+07	9.45181e+07	1.90084e+07	9.52305e+07
POS4928	Adenosine	4.873	268.103	[M+H]+	C10H13N5O4	Purine nucleosides	OIRDTQYFTABQOQ-KQYNXXCUSA-N	OCC1OC(N2C=NC=3C(=NC=NC32)N)C(O)C1O	C00212	60961	HMDB0000050	Nucleosides, nucleotides, and analogues	Purine nucleosides	1.20488e+10	2.56791e+09	1.57069e+08	5.60973e+08	1.15199e+10	2.09966e+08	8.05315e+09	1.61338e+10	5.36042e+08	9.08418e+09	1.88763e+10	1.6811e+08	8.33408e+09	3.01619e+08	8.20046e+08	1.25273e+10	1.33827e+09	1.01518e+10	2.07086e+08	2.05742e+08	1.10127e+08	1.72044e+08	2.15849e+08	2.36619e+08	1.17699e+08	8.7977e+07	1.37579e+08	1.13098e+08	1.45704e+08	2.06959e+08	1.56198e+08	1.81999e+08	1.34656e+08	3.20908e+08	3.06464e+08	3.68114e+08
POS1604	Ectoine	0.965	143.081	[M+H]+	C6H10N2O2	Amino acids and derivatives	WQXNXVUDBPYKBA-UHFFFAOYSA-N	CC1=NCC[C@@H](C(=O)O)N1	C06231	126041	HMDB0240650	Organic acids and derivatives	Carboxylic acids and derivatives	1.71051e+08	4.41715e+08	1.08436e+08	3.52967e+08	6.09475e+07	4.55448e+07	2.78718e+07	6.04433e+08	5.1553e+07	4.63268e+08	5.36446e+08	3.28798e+08	2.82013e+07	4.36924e+08	3.26719e+07	4.46313e+08	4.56025e+07	6.00428e+08	1.65257e+08	3.23119e+08	2.8555e+08	1.89193e+08	6.83142e+07	3.2262e+07	3.29254e+07	1.7891e+08	3.69805e+07	1.02909e+08	2.69885e+08	2.31017e+08	1.88761e+07	1.58157e+08	3.29017e+07	4.90795e+08	3.93826e+07	1.93505e+08
POS747	Unknown	5.305	112.05	[M+H]+	Unknown	Unknown	Unknown	Unknown	---	Unknown	---	Unknown	Unknown	1.85855e+07	3.83288e+07	2.62001e+07	2.07129e+07	4.02411e+07	1.98055e+07	2.7526e+07	3.66563e+07	3.60394e+07	5.24362e+08	2.57939e+07	1.85999e+07	2.56777e+07	2.0789e+07	2.49993e+07	1.95069e+07	3.03966e+07	2.14046e+07	2.70255e+07	1.44476e+07	3.05482e+07	2.34332e+07	5.38637e+07	2.64186e+07	2.21811e+07	3.16088e+07	2.64817e+07	2.57325e+07	2.71865e+07	2.313e+07	2.96226e+07	2.52649e+07	1.80766e+07	2.1688e+07	4.10378e+07	3.65186e+07
NEG4184	Unknown	1.712	239.113	[M-H]-	Unknown	Unknown	Unknown	Unknown	---	Unknown	---	Unknown	Unknown	0	0	0	0	0	0	163014	197308	0	0	0	174934	0	0	0	0	0	0	1.45942e+07	2.39195e+07	7.45255e+06	1.28903e+07	7520827	1.17373e+07	1.56776e+07	1.4284e+07	1.85164e+07	1.33897e+07	6.40384e+06	1.4763e+07	3.13864e+06	2.93702e+07	9.14379e+06	11059735	4.5004e+07	1.1341e+07
NEG5001	Unknown	13.952	266.088	[M-H]-	Unknown	Unknown	Unknown	Unknown	---	Unknown	---	Unknown	Unknown	2.6072e+07	6.87757e+07	3.74907e+07	3.1483e+07	2.13638e+07	3.47794e+07	2.99818e+07	6.40407e+07	5.58431e+07	4.72179e+07	5.43232e+07	1.12938e+07	1.91859e+07	7.03357e+07	2.14969e+07	4.26371e+07	1.91322e+07	5.27202e+07	4.67187e+07	6.50314e+07	3.0074e+07	2.93178e+07	1.88977e+07	2.91627e+07	3.6215e+07	2.57456e+07	3.24889e+07	7.09899e+07	3.23131e+07	4.27913e+07	2.3466e+07	3.78278e+07	5.53887e+07	2.42587e+07	3.52407e+07	1.45671e+07
POS4927	Unknown	0.556	268.103	[M+H]+	Unknown	Unknown	Unknown	Unknown	---	Unknown	---	Unknown	Unknown	2.93793e+08	2.23656e+08	3.63662e+08	3.14512e+08	219221703	3.34375e+08	1.12994e+08	1.66837e+08	1.59904e+08	3.45124e+08	2.87116e+08	2.55788e+08	2.02879e+08	1.34003e+08	3.35818e+08	2.74538e+08	2.80954e+08	3.21791e+08	2.12419e+08	1.59383e+08	1.58666e+08	2.26054e+08	2.9442e+08	2.13471e+08	9.61238e+07	5.39728e+07	1.33421e+08	2.32707e+08	3.62474e+08	2.53692e+08	1.97148e+08	1.15851e+08	1.20098e+08	2.16071e+08	1.99179e+08	1.49369e+08
POS8095	(3Z,9Z)-Hexadecadienoylcarnitine	8.669	396.309	[M+H]+	C23H41NO4	Acyl carnitines	DIQVNBQNZYWXJS-UHFFFAOYSA-N	CCCCCCC=CCCCCC=CCC(=O)OC(CC([O-])=O)C[N+](C)(C)C	---	---	HMDB0241481	Lipids and lipid-like molecules	Fatty Acyls	6.36218e+07	3.03187e+07	5.90194e+07	8.58996e+07	3.62945e+07	1.55957e+08	4.00362e+07	6.11949e+07	2.31054e+07	6.65172e+07	3.10339e+07	5.98802e+07	3.59183e+07	3.00995e+07	2.96528e+07	3.4709e+07	3.44367e+07	6.2091e+07	1.42926e+09	2.07448e+09	2.1915e+09	2.85563e+09	1.95955e+09	2.1645e+09	3.41016e+09	9.86526e+08	1.04162e+09	2.73943e+09	8.79291e+08	2.2713e+09	1.24449e+09	1.60258e+09	1.49628e+09	2.21754e+09	2.05425e+09	1.53619e+09
NEG13881	LPI(20:4)	9.613	619.285	[M-H]-	C29H49O12P	Glycerophospholipids	LXUGKKVCSTYZFK-YPTWYXPQSA-N	CCCCC\C=C/C\C=C/C\C=C/C\C=C/CCCC(=O)OC[C@@H](O)COP(O)(=O)O[C@H]1[C@H](O)[C@@H](O)[C@H](O)[C@@H](O)[C@H]1O	---	---	HMDB0061690	Lipids and lipid-like molecules	Glycerophospholipids	1.85337e+07	6.87012e+07	1.14617e+08	1.48192e+08	1.36666e+08	2.46641e+07	2.04352e+06	5.98919e+07	5.81934e+07	1.14239e+08	8.53709e+07	5.30672e+07	4.83174e+07	6.86868e+07	1.03676e+08	1.41692e+08	7.37043e+07	1.22749e+08	2.71637e+06	4.58221e+06	3.16064e+06	3.38609e+06	8.76936e+06	2.98917e+06	1.45205e+07	5.57149e+06	1.65333e+07	4.5406e+06	5.46056e+06	3.09061e+06	1.61563e+06	7.88968e+06	2.84523e+06	8.5745e+06	3.5325e+06	2.32416e+06
NEG1973	Unknown	1.632	167.019	[M-H]-	Unknown	Unknown	Unknown	Unknown	---	Unknown	---	Unknown	Unknown	8.60215e+08	5.14998e+08	5.45389e+08	5.25862e+08	3.00834e+08	4.82681e+08	8.93081e+08	6.47217e+08	6.40086e+08	8.64719e+08	6.76429e+08	7.06543e+08	5.42534e+08	6.17287e+08	2.09864e+08	5.88753e+08	5.02725e+08	6.50831e+08	1.64694e+08	7.25867e+07	1.84072e+07	1.07517e+08	1.09624e+08	3.96196e+07	4.11399e+07	6.69719e+07	9.62806e+07	7.99838e+07	2.89271e+07	1.06821e+08	7.5843e+07	7.11872e+07	3.68834e+07	5.75262e+07	1.02029e+08	6.8243e+07
NEG2015	3-Methylhistidine	0.818	168.076	[M-H]-	C7H11N3O2	Amino acids and derivatives	JDHILDINMRGULE-LURJTMIESA-N	CN1C=NC=C1C[C@@H](C(=O)O)N	C01152	64969;6971061	HMDB0000479	Organic acids and derivatives	Carboxylic acids and derivatives	7.20129e+06	5.89703e+06	5.16177e+06	9.50589e+06	6.45453e+06	5.0729e+06	1.29661e+07	1.22488e+07	7.6193e+06	7.61434e+06	6.68109e+06	5.59171e+06	4.99053e+06	6.7284e+06	6.30729e+06	6.44834e+06	4.98283e+06	8.17732e+06	1.04488e+08	1.5841e+08	1.34783e+08	1.70864e+08	1.11726e+08	1.12017e+08	6.48678e+07	113357381	1.30224e+08	9.29437e+07	7.67078e+07	1.15628e+08	6.64801e+07	1.68686e+08	7.71569e+07	1.34027e+08	1.74812e+08	1.59627e+08
NEG4316	Unknown	2.633	243.065	[M-H]-	Unknown	Unknown	Unknown	Unknown	---	Unknown	---	Unknown	Unknown	4.40905e+08	2.56521e+08	1.07313e+09	1.01035e+09	2.90596e+08	6.91179e+08	4.48342e+08	2.55487e+08	2.66665e+08	1.28626e+08	7.41281e+08	3.80626e+08	3.31e+08	1.2069e+09	9.97277e+08	8.21341e+08	3.33046e+08	5.94863e+08	5.30505e+07	1.37726e+07	8.61767e+06	1.95663e+07	1.26657e+07	2.01148e+07	2.11355e+07	8.78769e+07	1.83394e+07	3.87637e+07	2.99101e+07	2.77294e+07	3.64515e+07	3.71966e+07	4.50698e+07	2.54792e+07	2.54513e+07	2.03961e+07
POS2900	Homoarginine	0.843	189.134	[M+H]+	C7H16N4O2	Amino acids and derivatives	QUOGESRFPZDMMT-UHFFFAOYSA-N	O=C(O)C(N)CCCCNC(=N)N	C01924	9085	HMDB0000670	Organic acids and derivatives	Carboxylic acids and derivatives	1.12109e+08	8.76517e+07	5.09602e+07	4.04749e+07	6.40295e+07	7.54586e+07	6.30497e+07	7.25435e+07	3.62009e+07	2.87999e+07	5.5786e+07	5.21385e+07	4.82154e+07	5.65898e+07	4.98492e+07	5.748e+07	4.89973e+07	4.29034e+07	7.82225e+07	3.24267e+07	2.21253e+07	2.15115e+07	3.73332e+07	3.30528e+07	1.96135e+07	3.85014e+07	1.28477e+07	2.76378e+06	4.85293e+07	3.89675e+07	3.05446e+07	1.90808e+07	1.66574e+07	3.69532e+07	1.75312e+07	2.27893e+07
POS9921	Unknown	10.754	496.337	[M+H]+	Unknown	Unknown	Unknown	Unknown	---	Unknown	---	Unknown	Unknown	3.53332e+08	5.04656e+08	3.43397e+08	4.05572e+08	5.38614e+08	8.94814e+08	3.14634e+08	2.09876e+08	1.92274e+08	2.32713e+08	4.34405e+08	4.27767e+08	3.5579e+08	3.19403e+08	3.54664e+08	3.9072e+08	1.40989e+09	1.09283e+09	1.52497e+08	4.54877e+07	5.24853e+07	6.7612e+07	4.03932e+07	5.54406e+07	2.39885e+07	3.05788e+07	4.2015e+07	6.80197e+07	9.43755e+07	16299787	3.79654e+07	3.3828e+07	7.90378e+07	5.00585e+07	6.90855e+07	6.91279e+07
POS4930	Unknown	13.808	268.103	[M+H]+	Unknown	Unknown	Unknown	Unknown	---	Unknown	---	Unknown	Unknown	4.55331e+08	6.66347e+08	4.79922e+08	4.49451e+08	4.41828e+08	5.02792e+08	2.18819e+08	2.47957e+08	4.17826e+08	4.6892e+08	1.85834e+08	4.12353e+08	4.62649e+08	4.38818e+08	5.47271e+08	3.38484e+08	8.37719e+08	6.50959e+08	2.6702e+08	2.53548e+08	5.62146e+08	3.74796e+08	4.56348e+08	3.40183e+08	3.1021e+08	2.41231e+08	3.19621e+08	2.23224e+08	6.26307e+08	3.45432e+08	2.53224e+08	2.73802e+08	4.08103e+08	3.64705e+08	3.8761e+08	7.12151e+08
POS7910	3-Hydroxy-cis-5-tetradecenoylcarnitine	8.012	386.288	[M+H-H2O]+	C21H39NO5	Fatty Acyls	CJMUXNONVZSQIX-ZDOLJLSUSA-N	CCCCCCCC\C=C/CC(O)CC(=O)O[C@H](CC([O-])=O)C[N+](C)(C)C	---	156908008	HMDB0013330	Lipids and lipid-like molecules	Fatty Acyls	1.93185e+07	9.86763e+06	1.98022e+07	5.33185e+07	1.6743e+07	8.0045e+07	1.92343e+07	2.43403e+07	5.79995e+06	1.00337e+07	1.04936e+07	1.20926e+07	1.22133e+07	1.33883e+07	1.15616e+07	2.0866e+07	1.30078e+07	2.21645e+07	7.83238e+07	5.75115e+07	7.32855e+07	1.26735e+08	2.76821e+08	9.39892e+07	2.97518e+08	5.48902e+07	9.03576e+07	8.2713e+07	5.22845e+07	6.22356e+07	1.51174e+08	7.2755e+07	2.25818e+08	4.97088e+07	7.04949e+07	1.04714e+08
NEG3402	sn-Glycerol-3-phosphoethanolamine	1.013	214.046	[M-H]-	C5H14NO6P	Glycerophospholipids	JZNWSCPGTDBMEW-YFKPBYRVSA-N	NCCO[P@@](O)(=O)OC[C@@H](O)CO	C01233	5459861;49791955	HMDB0059660	Lipids and lipid-like molecules	Glycerophospholipids	2.77525e+08	2.63879e+08	2.18551e+08	3.04648e+08	1.30275e+08	1.83104e+08	3.17839e+08	2.35462e+08	1.96048e+08	9.74572e+07	2.78141e+08	1.79385e+08	2.21437e+08	2.22292e+08	2.09451e+08	2.72204e+08	1.83492e+08	1.99964e+08	6.57429e+06	1.09779e+06	241624	3.97661e+06	964108	1.49787e+06	4.71323e+06	755984	1.10111e+06	933241	1.09216e+06	696928	1.36647e+06	359539	3.18717e+06	353285	1.07383e+06	763179
POS2323	Unknown	1.621	169.035	[M+H]+	Unknown	Unknown	Unknown	Unknown	---	Unknown	---	Unknown	Unknown	4.00043e+08	2.43745e+08	2.47463e+08	2.73088e+08	3.62675e+08	2.32243e+08	3.80617e+08	3.14185e+08	3.09558e+08	4.55617e+08	3.10965e+08	2.93758e+08	2.66147e+08	3.54349e+08	3.15494e+08	2.90487e+08	2.79052e+08	2.96928e+08	1.46083e+08	4.66433e+07	3.25262e+07	5.57122e+07	4.58928e+07	3.41935e+07	2.94407e+07	5.45974e+07	6.68658e+07	3.95733e+07	5.20307e+07	7.21904e+07	7.62108e+07	4.73724e+07	2.41289e+07	5.38842e+07	5.46064e+07	6.52817e+07
POS8013	DEHP	13.044	391.284	[M+H]+	C24H38O4	Benzoic acid esters	BJQHLKABXJIVAM-UHFFFAOYSA-N	CCCCC(CC)COC(=O)C1=CC=CC=C1C(=O)OCC(CC)CCCC	C03690	8343	HMDB0249243	Benzenoids	Benzene and substituted derivatives	5.26118e+07	1.3479e+07	1.23328e+07	2.58206e+07	1.12243e+07	2.12798e+07	1.13421e+07	2.12817e+07	1.02151e+07	1.07078e+07	9.62233e+06	2.49693e+07	1.6523e+07	1.04616e+07	2.07343e+07	8.59887e+06	2.21226e+07	1.74205e+07	2.60066e+07	1.83567e+07	1.0412e+07	1.23882e+07	1.87434e+07	2.30012e+07	1.37698e+07	7.22081e+06	2.22342e+07	8.10209e+06	1.33212e+07	1.96419e+07	2.12446e+07	8.27659e+06	1.43208e+07	1.09904e+07	1.6928e+07	1.66578e+07
NEG4311	Unknown	5.263	243.061	[M-H]-	Unknown	Unknown	Unknown	Unknown	---	Unknown	---	Unknown	Unknown	4.57669e+07	2.95189e+07	3.3803e+07	6.06672e+07	3.75939e+07	4.91356e+07	1.9429e+07	3.21206e+07	2.56783e+07	1.91629e+07	3.37442e+07	3.50623e+07	3.82791e+07	5.335e+07	4.4531e+07	3.53011e+07	3.61291e+07	4.53762e+07	1.0513e+07	7.01502e+06	6.36296e+06	8.82503e+06	6.82207e+06	1.01187e+07	2.34779e+07	1.65264e+07	1.54842e+07	1.68601e+07	1.62524e+07	1.23298e+07	1.30996e+07	1.20537e+07	9.27353e+06	8.4668e+06	1.46891e+07	1.2852e+07
POS8976	Unknown	9.011	440.335	[M+H-H2O]+	Unknown	Unknown	Unknown	Unknown	---	Unknown	---	Unknown	Unknown	5.20667e+06	4.01262e+06	4.58165e+06	1.83493e+07	3.45077e+06	9.91877e+06	3.8592e+06	575486	463500	523564	2.30461e+06	3.69307e+06	2.07891e+06	1.59462e+06	1559383	2.40901e+06	3.26987e+06	2.0594e+06	9.15802e+06	1.88548e+07	1.58784e+07	3.83521e+07	5.039e+07	3.07609e+07	1.38801e+08	1.09236e+07	3.05071e+07	2.82858e+07	9.05348e+06	9.17217e+06	1.84147e+07	9.83322e+06	4.71108e+07	1.31083e+07	1.29983e+07	3.56316e+07
POS7826	3-Hydroxytetradeca-6,8,10-trienoylcarnitine	7.474	382.256	[M+H]+	C21H35NO5	Fatty Acyls	BYHUXRAVIYPPGC-UHFFFAOYSA-N	CCCC=CC=CC=CCCC(O)CC(=O)OC(CC([O-])=O)C[N+](C)(C)C	---	---	HMDB0241411	Lipids and lipid-like molecules	Fatty Acyls	2.03228e+06	1.33636e+06	1.51515e+06	5.4355e+06	1.18115e+06	7.42764e+06	2.20948e+06	3.60714e+06	897073	1.20726e+06	1.15959e+06	1.4927e+06	0	2.15881e+06	1.78519e+06	1.74837e+06	1.77986e+06	3.30598e+06	8.42231e+06	9.70592e+06	8.61063e+06	1.2679e+07	2.83451e+07	1.00141e+07	2.81999e+07	5.74137e+06	9.51587e+06	8.22316e+06	5.66125e+06	5.84205e+06	1.31833e+07	6.07798e+06	2.42235e+07	8.49218e+06	6.78133e+06	9973083
NEG13886	Unknown	9.43	619.286	[M-H]-	Unknown	Unknown	Unknown	Unknown	---	Unknown	---	Unknown	Unknown	3.2288e+07	1.68515e+08	1.14617e+08	4.24041e+07	4.50066e+07	8.80139e+07	3.08306e+06	1.49038e+08	1.4704e+08	3.75813e+07	1.40928e+08	1.48216e+08	1.09843e+08	2.06839e+07	3.26902e+07	1.38583e+07	2.28274e+07	3.65709e+07	2.83856e+06	6.67703e+06	4.1261e+06	3.61859e+06	3.02593e+06	7.14721e+06	1.77083e+07	1.0681e+07	5.61831e+06	3.25693e+06	3.55458e+06	2.04481e+06	1.82785e+06	5.88012e+06	4.62365e+06	1.83918e+07	4.05201e+06	2.35846e+06
NEG3401	Unknown	0.838	214.046	[M-H]-	Unknown	Unknown	Unknown	Unknown	---	Unknown	---	Unknown	Unknown	8.63027e+08	8.84882e+08	8.14607e+08	9.93711e+08	6.59623e+08	6.71054e+08	1.05427e+09	7.84247e+08	7.00411e+08	2.95251e+08	1.04255e+09	5.60163e+08	7.28002e+08	7.35169e+08	7.64816e+08	1.01388e+09	6.42642e+08	7.44731e+08	2.59935e+07	9.91278e+06	8.10718e+06	1.22028e+07	8227868	8.8601e+06	1.57218e+07	7.23937e+06	6.69583e+06	1.07527e+07	8.48931e+06	3.63401e+06	5.68942e+06	5.70729e+06	1.66354e+07	8.9351e+06	3.7255e+06	8.36778e+06
POS11542	Unknown	3.701	613.156	[M+H]+	Unknown	Unknown	Unknown	Unknown	---	Unknown	---	Unknown	Unknown	1.76096e+09	1.80908e+09	1.56299e+09	1.23957e+09	1.23387e+09	1.76316e+09	9.88593e+08	1.53843e+09	2.30733e+09	2.1872e+09	1.91077e+09	1.68253e+09	1.81037e+09	2.17509e+09	1.84723e+09	1.9744e+09	2.02559e+09	1.62389e+09	1.40621e+08	1.35917e+08	2.77006e+08	2.85817e+07	2.25092e+08	3.0024e+08	2.4397e+08	1.26448e+08	2.1294e+08	2.1814e+08	1.28245e+08	1.34012e+08	6.77917e+07	1.04738e+08	2.78827e+08	4.34606e+08	3.66021e+08	2.24249e+08
POS5470	(2E)-Hexenedioylcarnitine	4.925	288.142	[M+H]+	C13H21NO6	Fatty Acyls	XBOISISLTCYSPV-FNORWQNLSA-N	[H]\C(CCC(O)=O)=C(\[H])C(=O)OC(CC([O-])=O)C[N+](C)(C)C	---	71464489	HMDB0240749	Lipids and lipid-like molecules	Fatty Acyls	9.27432e+07	1.84229e+08	1.54757e+08	2.84807e+08	1.31273e+08	6.01447e+07	1.11009e+08	1.72875e+08	1.11761e+08	7.08646e+07	2.20041e+08	2.99899e+08	1.34011e+08	2.2694e+08	4.10891e+08	2.47895e+08	2.33904e+08	1.72645e+08	262065	360263	323487	310665	615896	1.64652e+06	1.83706e+06	292884	468785	1.00284e+06	303495	242669	121870	726527	1.99623e+06	387760	265813	114194
POS6576	Docosahexaenoic acid	11.365	329.246	[M+H]+	C22H32O2	Very long-chain fatty acids	MBMBGCFOFBJSGT-KUBAVDMBSA-N	CC/C=C\C/C=C\C/C=C\C/C=C\C/C=C\C/C=C\CCC(=O)O	C06429	445580	HMDB0002183	Lipids and lipid-like molecules	Fatty Acyls	8.44512e+07	5.59272e+07	7.17963e+07	7.32012e+07	6.48311e+07	4.78081e+07	5.69872e+07	5.39619e+07	5.62261e+07	44943759	3.18816e+07	5.17182e+07	6.00783e+07	4.98415e+07	7.86671e+07	4.49821e+07	8.05722e+07	6.81622e+07	4.10087e+06	1.9549e+06	855290	5.56512e+06	4.18239e+06	2.50238e+06	2.36621e+06	391221	1.40337e+06	333362	0	0	200491	0	5.2519e+06	856898	1.02359e+06	328172
POS1594	Kojic acid	0.961	143.033	[M+H]+	C6H6O4	Pyranones and derivatives	BEJNERDRQOWKJM-UHFFFAOYSA-N	C1=C(OC=C(C1=O)O)CO	C14516	3840	HMDB0032923	Organoheterocyclic compounds	Pyrans	2.5253e+08	2.51491e+08	5.08585e+08	1.93735e+08	1.92036e+08	2.36016e+08	4.55687e+08	4.61677e+08	6.34496e+08	4.12275e+08	6.24063e+08	4.55984e+08	6.62906e+08	2.10155e+08	4.36947e+08	8.76531e+08	4.03719e+08	7.55558e+08	1.41901e+07	1.76741e+06	3.04611e+06	1.35867e+07	1.88768e+07	1.38049e+06	6.37827e+06	1.33865e+07	8.17442e+06	3.25467e+06	1.41928e+07	3196678	2.95107e+07	3.83833e+06	2.78071e+06	8.96447e+06	3.98295e+06	3.33498e+06
POS2090	2-Ethyl-3-hydroxy-2,4,4-trimethyloxazolidine	1.409	160.133	[M+H]+	C8H17NO2	Azolidines	WZZOSBRJFGEGCU-UHFFFAOYSA-N	CCC1(C)OCC(C)(C)N1O	---	125626	HMDB0245114	Organoheterocyclic compounds	Azolidines	9.0316e+07	9.32821e+07	6.3363e+07	8.18335e+07	6.91269e+07	7.21316e+07	6.9948e+07	7.27509e+07	4.69145e+07	3.62544e+07	1.04337e+08	5.71052e+07	4.74327e+07	7.70385e+07	9.25822e+07	5.38075e+07	9.08591e+07	9.29513e+07	2.65587e+08	3.32042e+08	2.19159e+08	1.98509e+08	2.39078e+08	2.12924e+08	3.5797e+08	2.37782e+08	2.02558e+08	1.2747e+08	2.65715e+08	1.71211e+08	1.49769e+08	2.26722e+08	1.43494e+08	1.59248e+08	1.74753e+08	3.53913e+08
POS4433	Unknown	0.971	248.112	[M+H]+	Unknown	Unknown	Unknown	Unknown	---	Unknown	---	Unknown	Unknown	1.42815e+07	1.17611e+07	1.20849e+07	1.40221e+07	8.83322e+06	1.19974e+07	1.55722e+07	1.69212e+07	1.81328e+07	1.99228e+07	2.39806e+07	1.41865e+07	1.65356e+07	1.15862e+07	1.44243e+07	1.502e+07	2.7615e+07	2.02087e+07	3.87515e+07	3.01346e+07	2.8969e+07	3.52371e+07	7.02245e+07	6.96964e+07	8.87767e+07	3.25776e+07	4.90043e+07	6.80097e+07	3.76197e+07	2.23487e+07	2.24403e+07	4.91363e+07	7.15994e+07	3.01072e+07	1.77574e+07	3.43837e+07
POS6339	Methyl arachidonate	12.502	319.262	[M+H]+	C21H34O2	Fatty acid methyl esters	OFIDNKMQBYGNIW-ZKWNWVNESA-N	CCCCC/C=C\C/C=C\C/C=C\C/C=C\CCCC(=O)OC	---	6421258	HMDB0062594	---	Fatty Acyls	8.97644e+06	1.72786e+07	1.85252e+07	9.85439e+06	4.8924e+06	2.81752e+07	1.19524e+07	5975540	6.38278e+06	4.68826e+06	7.64012e+06	5.30693e+07	1.08975e+07	6.20487e+06	2.3843e+07	1.5511e+07	3.30532e+07	3.89669e+07	130409	0	0	0	0	0	0	96624.1	0	0	0	0	0	0	52261.5	0	0	0
NEG5331	Dibutyl phthalate	9.819	277.143	[M-H]-	C16H22O4	Benzoic acid esters	DOIRQSBPFJWKBE-UHFFFAOYSA-N	CCCCOC(=O)C1=CC=CC=C1C(=O)OCCCC	C14214	3026	HMDB0033244	Benzenoids	Benzene and substituted derivatives	1.39417e+07	1.0633e+07	7.85387e+06	1.52401e+07	1.19541e+07	7.45768e+06	1.62469e+07	1.59499e+07	1.28335e+07	1.18955e+07	1.09824e+07	1.06374e+07	9.75251e+06	1.11965e+07	1.11319e+07	1.15964e+07	1.16236e+07	1.14195e+07	1.81363e+07	2.07133e+07	1.58571e+07	1.59663e+07	1.52907e+07	1.31929e+07	1.24547e+07	1.72263e+07	1.38229e+07	1.5783e+07	1.61846e+07	1.39697e+07	1.40517e+07	1.87373e+07	1.24845e+07	1.66152e+07	1.72569e+07	1.34518e+07
POS3074	Tyrosine methyleste	5.1	196.096	[M+H]+	C10H13NO3	Amino acids and derivatives	MWZPENIJLUWBSY-VIFPVBQESA-N	COC(=O)C(N)Cc1ccc(O)cc1	C03404	70652	HMDB0029217	Organic acids and derivatives	Carboxylic acids and derivatives	4.46362e+07	4.62332e+07	2.09422e+07	1.72772e+07	3.47839e+07	2.43461e+07	3.86841e+07	3.51054e+07	2.47994e+07	2.6017e+07	2.86879e+07	2.76698e+07	4.89071e+07	2.18752e+07	3.12217e+07	3.93332e+07	4.08134e+07	2.81169e+07	1.63708e+06	3.3854e+06	2.36732e+06	1.1958e+06	2.21936e+06	2.62911e+06	2.82557e+06	2.94843e+06	970824	2.74843e+06	2.21983e+06	1.98732e+06	1.39755e+06	3.17589e+06	2.35316e+06	2532788	3.55116e+06	2.42445e+06
NEG4186	Unknown	4.578	239.113	[M-H]-	Unknown	Unknown	Unknown	Unknown	---	Unknown	---	Unknown	Unknown	44367.3	84915.6	44834.2	32336.5	0	0	463062	207436	101579	124986	51267.1	25784.3	121702	35010.8	45409.3	73228.7	32688.5	55037.3	4.92298e+06	2.71774e+07	1.32871e+07	1.52562e+07	1.52817e+07	8.72707e+06	2.51608e+07	1.07522e+07	5.92858e+06	1.82241e+07	1.53867e+07	1.11371e+07	1.1931e+07	2.09579e+07	1.90304e+07	1.12042e+07	1.07931e+07	2.54626e+07
POS8664	Linoleoylcarnitine	9.1	424.34	[M+H]+	C25H45NO4	Acyl carnitines	MJLXQSQYKZWZCB-DQFWFXSYSA-N	O=C([O-])CC(OC(=O)CCCCCCCC=CCC=CCCCCC)C[N+](C)(C)C	---	6450015	HMDB0006469	Lipids and lipid-like molecules	Fatty Acyls	6.99341e+08	4.85377e+08	9.29911e+08	9.10416e+08	4.56077e+08	1.35193e+09	5.30616e+08	5.67384e+08	3.14224e+08	6.89591e+08	3.23148e+08	1.1952e+09	3.49652e+08	3.883e+08	4.74774e+08	4.90305e+08	5.48649e+08	5.91013e+08	8.13489e+09	8.53311e+09	8.71384e+09	1.73343e+10	1.68815e+10	2.18046e+10	2.7709e+10	4.69862e+09	1.17047e+10	1.65151e+10	8.15189e+09	9.16871e+09	5.28414e+09	6.69651e+09	1.23859e+10	1.23197e+10	7.45915e+09	1.04554e+10
POS10905	LPC(22:6)	9.68	568.337	[M+H]+	C30H50NO7P	Glycerophospholipids	LSOWKZULVQWMLY-APPDJCNMSA-N	[H][C@@](O)(COC(=O)CC\C=C/C\C=C/C\C=C/C\C=C/C\C=C/C\C=C/CC)COP([O-])(=O)OCC[N+](C)(C)C	---	10415542	HMDB0010404	Lipids and lipid-like molecules	Glycerophospholipids	3.80612e+08	5.43466e+08	5.83891e+08	9.40233e+08	5.9746e+08	4.40051e+08	3.80194e+08	5.76481e+08	4.64149e+08	5.21855e+08	6.96919e+08	8.07734e+08	4.38086e+08	6.19019e+08	6.10247e+08	6.24848e+08	8.05347e+08	9.26632e+08	4.05645e+07	2.5519e+07	2.41532e+07	1.87492e+07	3.77089e+07	4.03782e+07	3.99017e+07	3.35692e+07	3.81642e+07	3.39983e+07	4.47184e+07	2.40769e+07	1.16043e+07	2.38558e+07	5.6121e+07	2.96835e+07	2.36997e+07	2.86524e+07
POS9883	LPC(16:1)	9.459	494.322	[M+NH4]+	C24H48NO7P	Glycerophospholipids	LFUDDCMNKWEORN-ZXEGGCGDSA-N	CCCCCC\C=C/CCCCCCCC(=O)OC[C@@H](O)COP([O-])(=O)OCC[N+](C)(C)C	---	24779461	HMDB0010383	Lipids and lipid-like molecules	Glycerophospholipids	1.86483e+08	2.70211e+08	3.43021e+08	3.95296e+08	2.82257e+08	3.03008e+08	1.73853e+08	2.14019e+08	3.4547e+08	2.37327e+08	4.91458e+08	4.35347e+08	2.97486e+08	1.91473e+08	2.07589e+08	4.53402e+08	3.5247e+08	3.21625e+08	1.06723e+08	4.05948e+07	3.06413e+07	4.72105e+07	3.99505e+07	4.0738e+07	3.03042e+07	4.38355e+07	5.738e+07	3.43653e+07	6.91042e+07	4.94658e+07	6.11611e+07	4.83238e+07	3.61589e+07	5.62815e+07	5.1472e+07	6.12585e+07
NEG13884	Unknown	7.846	619.285	[M-H]-	Unknown	Unknown	Unknown	Unknown	---	Unknown	---	Unknown	Unknown	1.33241e+08	3.89565e+06	1.67094e+07	1.70275e+07	9.76445e+06	1.00158e+07	2.24094e+06	961259	1.27518e+07	4.88721e+06	1.25533e+07	8116040	9.26057e+07	3.49273e+06	5.01667e+06	2.41692e+07	1.50069e+07	1.86339e+07	4.09725e+06	645399	2.39386e+06	820380	893749	837567	2.07786e+07	3.2632e+06	2.27905e+06	1.46262e+06	1.38671e+06	1.18295e+06	3.60053e+06	827609	824851	961672	1.11393e+06	849823
NEG11826	Unknown	9.07	507.271	[M-H]-	Unknown	Unknown	Unknown	Unknown	---	Unknown	---	Unknown	Unknown	5.49531e+06	6.36379e+06	4.52493e+07	2.75137e+07	1.60455e+08	8.10989e+07	2.63296e+06	1.40406e+06	1.96876e+07	1.60993e+07	6.7681e+07	5.7337e+07	5.69483e+06	5.95186e+06	7.5808e+07	4.80607e+07	2.31737e+07	7.66642e+07	2.68432e+06	686948	3.64944e+06	3.91371e+06	2.24394e+06	8.32105e+06	1.07374e+07	1.92725e+06	6.36069e+06	3.88449e+06	8.26383e+06	6.26391e+06	871458	1.00437e+06	5.24265e+06	3.59311e+06	2.03242e+07	4.10692e+06
NEG2061	Glycerol 3-phosphate	1.014	171.004	[M-H]-	C3H9O6P	Glycerophosphates	AWUCVROLDVIAJX-GSVOUGTGSA-N	O=P(O)(O)OCC(O)CO	C00093	439162	HMDB0000126	Lipids and lipid-like molecules	Glycerophospholipids	1.09056e+09	7.85468e+08	7.3902e+08	7.58387e+08	8.34164e+08	6.97571e+08	1.12974e+09	9.8905e+08	1.01562e+09	9.77532e+08	1.00077e+09	9.16233e+08	9.36939e+08	8.93819e+08	1.07431e+09	8.9606e+08	9.45834e+08	9.7732e+08	7.88246e+08	7.78861e+08	6.17932e+08	4.27434e+08	6.58694e+08	7.18258e+08	6.25349e+08	4.95326e+08	4.31567e+08	7.45576e+08	6.11659e+08	6.13553e+08	3.07818e+08	944664977	7.81939e+08	6.41445e+08	8.58149e+08	7.19934e+08
NEG2436	Unknown	1.056	184.983	[M-H]-	Unknown	Unknown	Unknown	Unknown	---	Unknown	---	Unknown	Unknown	7.83617e+06	5.16244e+06	9.12627e+06	1.5408e+07	9.49524e+06	1.37874e+07	5.31126e+06	2.6271e+06	1.84465e+06	2.38618e+07	3.18593e+06	4.69183e+06	6.905e+06	3.49816e+06	5.21488e+07	2.22301e+06	8.40052e+06	2.58938e+06	1.61847e+08	1.99133e+08	2.36598e+08	9.10684e+07	1.19929e+08	2.10832e+08	7.03534e+07	2.04847e+08	1.53897e+08	2.53673e+08	1.84855e+08	1.9884e+08	9.02233e+07	2.4821e+08	1.07173e+08	1.83561e+08	2.41348e+08	1.50223e+08
POS5943	Arachidonic acid	11.499	305.246	[M+H]+	C20H32O2	Long-chain fatty acids	YZXBAPSDXZZRGB-UHFFFAOYSA-N	CCCCC/C=C\C/C=C\C/C=C\C/C=C\CCCC(=O)O	C00219	444899	HMDB0001043	Lipids and lipid-like molecules	Fatty Acyls	2.22372e+08	1.36992e+08	1.72019e+08	1.32524e+08	1.36724e+08	1.27845e+08	1.36825e+08	9.16692e+07	1.0988e+08	1.20175e+08	9.16929e+07	1.39083e+08	1.31222e+08	1.16391e+08	1.70993e+08	7.96102e+07	1.79331e+08	1.50374e+08	1.52079e+07	2.9469e+06	2.2479e+06	6.64179e+06	5.05234e+06	4.43034e+06	1.51586e+06	1.82407e+06	2.35983e+06	247851	3.64841e+06	1.84094e+06	1.95229e+06	1.77706e+06	4.78852e+06	2.63638e+06	3.42274e+06	5.23537e+06
POS15509	PC(18:0/18:2)	11.52	786.597	[M+H]+	C44H84NO8P	Phosphatidylcholines	FORFDCPQKJHEBF-VPUSDGANSA-N	CCCCCCCCCCCCCCCCCC(=O)OC[C@H](COP(=O)([O-])OCC[N+](C)(C)C)OC(=O)CCCCCCC/C=C\C/C=C\CCCCC	---	6441487	HMDB0008039	Lipids and lipid-like molecules	Glycerophospholipids	2.93605e+07	4.02556e+07	2.78103e+07	4.45114e+07	2.77681e+07	1.51906e+07	6.57706e+07	7.1816e+07	3.84957e+07	5.10764e+07	7.21712e+07	4.62011e+07	5.97151e+07	8.559e+07	1.83673e+08	2.97169e+07	6.13756e+07	2.74392e+07	1.42834e+08	8.42822e+07	1.49814e+08	1.08599e+08	9.38966e+07	1.19817e+08	4.38153e+07	1.15985e+08	6.33552e+07	5.82612e+07	9.23203e+07	1.50259e+08	7.96099e+07	6.11971e+07	4.50072e+07	9.80754e+07	8.58601e+07	6.33426e+07
POS2633	Maltoxazine	8.766	180.101	[M+H]+	C10H13NO2	Pyrrolidines	MTHASAHNRVFFOM-UHFFFAOYSA-N	O=C1CCC2=C1N1CCCC1OC2	---	13875298	HMDB0030372	Organoheterocyclic compounds	Pyrrolidines	1.7855e+07	2.26487e+08	2.13308e+07	5.05662e+07	1.72082e+08	2.25803e+08	8.92586e+06	4.17929e+06	2.0969e+06	2.14443e+07	6.88984e+06	7.41942e+06	4169280	6744775	1.07816e+07	4.94157e+06	1.19712e+07	1.63213e+07	249144	224057	239022	260960	481142	569812	522714	891625	201864	294219	284788	312822	317867	651432	179430	188598	1.00867e+06	0
NEG9803	Unknown	1.388	426.02	[M-H]-	Unknown	Unknown	Unknown	Unknown	---	Unknown	---	Unknown	Unknown	6.38668e+08	8.92575e+08	7.48765e+08	1.06778e+09	8.46818e+08	8.66906e+08	5.94625e+08	6.43506e+08	7.92006e+08	8.32474e+08	5.18552e+08	7.79543e+08	5.95596e+08	1.06837e+09	1.03156e+09	6.08196e+08	7.78775e+08	5.96922e+08	1.31252e+09	1.56632e+09	1.09291e+09	797670190	4.51993e+08	1.13853e+09	1.18445e+09	6.48914e+08	1.03243e+09	9.04851e+08	1.07166e+09	7.96297e+08	2.28716e+08	6.44189e+08	1.04539e+09	8.93504e+08	2.07273e+09	1.10129e+09
POS14774	PC(16:0/18:1)	13.668	760.583	[M+H]+	C42H82NO8P	Phosphatidylcholines	WTJKGGKOPKCXLL-VYOBOKEXSA-N	CCCCCCCCCCCCCCCC(=O)OC[C@H](COP(=O)([O-])OCC[N+](C)(C)C)OC(=O)CCCCCCC/C=C\CCCCCCCC	---	5497103	HMDB0007972	Lipids and lipid-like molecules	Glycerophospholipids	9.39631e+06	7.89342e+06	8.37585e+06	8.39526e+06	9.72346e+06	6.55758e+06	2.19229e+07	3.22506e+07	1.63693e+07	1.40412e+07	1.35518e+07	1.1523e+07	1.64349e+07	1.06388e+07	1.91188e+07	1.7944e+07	9.36716e+06	8.39975e+06	1.79429e+08	8.91854e+07	6.73038e+07	4.66644e+07	2.93447e+07	4.05257e+07	6.00148e+07	1.20824e+08	7.9082e+07	1.43142e+08	9.95458e+07	1.16802e+08	7.42181e+07	5.48553e+07	9.1002e+07	1.26929e+08	6.43853e+07	1.68349e+08
POS9413	-Henicosa-11,14-dienoylcarnitine	9.836	466.388	[M+CH3OH+H]+	C28H51NO4	Fatty Acyls	BSMGLDUXGGPTQC-UHFFFAOYSA-N	CCCCCCC=CCC=CCCCCCCCCCC(=O)OC(CC([O-])=O)C[N+](C)(C)C	---	---	HMDB0241598	Lipids and lipid-like molecules	Fatty Acyls	2.4395e+07	1.83083e+07	6.94824e+07	3.4051e+07	2.54898e+07	2.37912e+08	1.72425e+07	1.36814e+07	4.70975e+06	3.07707e+07	1.08637e+07	2.87324e+07	4.26629e+06	6.23662e+06	9.23144e+06	1.84735e+07	2.69007e+07	4.20452e+07	0	0	0	0	0	0	552112	0	0	0	0	0	0	0	1.9818e+06	0	0	0
POS9929	Unknown	9.584	496.338	[M+H]+	Unknown	Unknown	Unknown	Unknown	---	Unknown	---	Unknown	Unknown	3.21724e+07	7.11089e+07	4.23631e+07	1.14188e+08	1.03949e+08	7.07317e+07	2.5782e+07	9.9633e+07	7.6789e+07	1.13263e+08	8.30866e+07	1.14453e+08	1.46138e+07	5.79011e+07	9.35953e+07	9.10256e+07	6.86982e+07	1.20655e+08	1.15557e+07	1.49224e+07	1.33733e+07	6.10023e+06	1.10573e+07	1.01799e+07	6.46714e+06	1.5839e+07	9.00314e+06	8.80696e+06	1.38106e+07	1.24918e+07	5.21574e+06	8.04497e+06	1.87551e+07	2.11838e+07	8.9595e+06	9.33104e+06
POS8456	Unknown	8.78	414.299	[M-2H2O+H]+	Unknown	Unknown	Unknown	Unknown	---	Unknown	---	Unknown	Unknown	7.64223e+07	2.94999e+07	1.59404e+07	2.61776e+07	1.70706e+07	3.15505e+07	1.71551e+07	2.68076e+07	9.66272e+06	2.94927e+07	1.20773e+07	2.20112e+07	1.27723e+07	1.32381e+07	3.28598e+07	1.73829e+07	8.91743e+06	1.04761e+07	26647.8	0	0	0	0	0	0	0	0	0	0	0	0	0	7824.36	0	0	0
POS1974	Histidine	0.832	156.076	[M+H]+	C6H9N3O2	Amino acids and derivatives	HNDVDQJCIGZPNO-IFJFHIPQNA-N	N[C@@H](CC1=CN=CN1)C(O)=O	C00135	6274;6971009	HMDB0000177	Organic acids and derivatives	Carboxylic acids and derivatives	6.31499e+08	9.07066e+08	7.18323e+08	7.38881e+08	4.846e+08	9.28641e+08	6.03707e+08	6.60019e+08	8.753e+08	7.38716e+08	7.34041e+08	8.23645e+08	8.76928e+08	1.01931e+09	5.4507e+08	7.00788e+08	7.94258e+08	8.36278e+08	869756940	1.05532e+09	8.68157e+08	5.74957e+08	5.31914e+08	6.37402e+08	5.42837e+08	1.05579e+09	4.94775e+08	6.5827e+08	9.81857e+08	8.44488e+08	5.89637e+08	9.72652e+08	5.47435e+08	9.97487e+08	9.11397e+08	7.46071e+08
POS135	Cyclopentylamine	2.574	86.0968	[M+H]+	C5H11N	Organonitrogen compounds	NISGSNTVMOOSJQ-UHFFFAOYSA-N	NC1CCCC1	---	2906	HMDB0250671	Organic nitrogen compounds	Organonitrogen compounds	3.21444e+09	5.68591e+09	2.79189e+09	2.95576e+09	1.09659e+09	2.48661e+09	1.36306e+09	2.56667e+09	2.41428e+09	1.43371e+09	3.0101e+09	2.57398e+09	2.52088e+09	2.96574e+09	2.87704e+09	2.52212e+09	1.66701e+09	2.50218e+09	1.00012e+09	1.10748e+09	1.30731e+09	1.99482e+09	1.104e+09	1.58007e+09	2.06124e+09	1.92237e+09	1.84827e+09	1.78347e+09	1.40373e+09	9.89027e+08	1.09772e+09	1.61676e+09	1.93949e+09	1.14192e+09	1.3119e+09	8.37626e+08
POS4443	Unknown	1.455	248.148	[M+H]+	Unknown	Unknown	Unknown	Unknown	---	Unknown	---	Unknown	Unknown	7.11756e+06	6.11202e+06	1.87832e+06	5.21555e+06	5.33605e+06	7.1663e+06	2.56426e+06	5.17324e+06	4.42219e+06	2.88805e+06	4.90649e+06	4.63657e+06	3.69817e+06	7.18661e+06	667878	4.0864e+06	3.46316e+06	2.82375e+06	2.73836e+07	7.67104e+06	8.19188e+06	1.78915e+07	8.13265e+07	2.50483e+07	3.09141e+07	1.25453e+07	1.91105e+07	2.25594e+07	1.60381e+07	9.61759e+06	1.86027e+07	1.4555e+07	3.3806e+08	1.27886e+07	1.00626e+07	3.42892e+07
POS1217	Unknown	1.754	130.049	[M+H]+	Unknown	Unknown	Unknown	Unknown	---	Unknown	---	Unknown	Unknown	5.67571e+08	6.29858e+08	5.9017e+08	7.27169e+08	7.32076e+08	4.9322e+08	3.69873e+08	8.2701e+08	6.40085e+08	4.78812e+08	8.31371e+08	3.49298e+08	5.63485e+08	4.13362e+08	3.24914e+08	6.12931e+08	8.40651e+08	1.08721e+09	4.21157e+08	3.73407e+08	3.26058e+08	2.20479e+08	4.22452e+08	483062956	252447299	2.4083e+08	4.20423e+08	2.98987e+08	2.26454e+08	3.87062e+08	4.13745e+08	3.83705e+08	7.2921e+08	4.2944e+08	2.96861e+08	4.35657e+08
NEG3012	Alanylisoleucine	5.124	201.123	[M-H]-	C9H18N2O3	Peptides	ZSOICJZJSRWNHX-ACZMJKKPSA-N	O=C(O)C(N=C(O)C(N)C)C(C)CC	---	7408078;7408079	HMDB0028690	Organic acids and derivatives	Carboxylic acids and derivatives	1.26083e+06	1.02931e+06	1.75228e+06	1.53752e+06	4.34884e+06	1.35513e+06	308974	1.70674e+06	232787	819208	1.16326e+06	162251	2.84348e+06	156011	695458	1.41135e+06	1.5727e+06	4.55109e+06	2.2705e+06	2.74246e+06	2.23861e+06	1.08504e+07	1.56204e+07	3.26336e+06	5.87643e+06	6.97409e+06	1.12379e+07	2.74253e+06	4.14556e+06	2.86366e+06	3.00669e+07	2.61356e+06	1.07723e+07	2.52917e+06	3.83444e+06	3.84605e+06
NEG13879	Unknown	9.972	619.285	[M-H]-	Unknown	Unknown	Unknown	Unknown	---	Unknown	---	Unknown	Unknown	1.37783e+07	4.48335e+08	8.56116e+07	1.67998e+08	4.6695e+08	4.77259e+07	3.93388e+06	2.34933e+08	1.57492e+08	2.01066e+08	1.42936e+08	1.75274e+08	3.85958e+07	1.34325e+08	3.54397e+08	1.31009e+08	1.47882e+08	2.16396e+08	1.62714e+06	1.86903e+07	5.72613e+06	4.10902e+06	1.23936e+07	4.45396e+06	2.63967e+07	7.30881e+06	1.34252e+07	2.68178e+06	7.77033e+06	1.13238e+07	1.57135e+06	5.30626e+06	3.94615e+06	2.35609e+07	1.67873e+07	1.73372e+06
POS7341	Tridecanoylcarnitine	8.493	358.293	[M+H]+	C20H39NO4	Fatty Acyls	OLAOWMDKXPIITQ-UHFFFAOYSA-N	CCCCCCCCCCCCC(=O)OC(CC([O-])=O)C[N+](C)(C)C	---	3072472	HMDB0241308	Lipids and lipid-like molecules	Fatty Acyls	7.51873e+06	1.04916e+07	8.39126e+06	1.09797e+07	9.57033e+06	1.26486e+07	4.78451e+06	1.35889e+07	3.43841e+06	9.13349e+06	5.31128e+06	1.09469e+07	5.94108e+06	6.07955e+06	7.20808e+06	4.45428e+06	6898550	8.05502e+06	3.75374e+07	5.06883e+07	5.83609e+07	4.83017e+07	2.9061e+07	4.19821e+07	5.31492e+07	1.74043e+07	1.65256e+07	5.10444e+07	1.61091e+07	4.33847e+07	1.97329e+07	3.63326e+07	1.94057e+07	4.47827e+07	4.06393e+07	3.26154e+07
POS872	Proline	0.965	116.07	[M+H]+	C5H9NO2	Amino acids and derivatives	ONIBWKKTOPOVIA-BYPYZUCNSA-N	O=C(O)C1NCCC1	C00148	145742;6971047	HMDB0000162	Organic acids and derivatives	Carboxylic acids and derivatives	5.40271e+09	4.63543e+09	4.57293e+09	4.96139e+09	4.81356e+09	4.35833e+09	3.6579e+09	4.1746e+09	3.5472e+09	5.3354e+09	5.14219e+09	4.20165e+09	3.82292e+09	4.68537e+09	4.52353e+09	3.44882e+09	4.92349e+09	3.7145e+09	1.97296e+09	2.21325e+09	1.63221e+09	1.44443e+09	1.65225e+09	2.14146e+09	1.09315e+09	1.49033e+09	1.52395e+09	1.11046e+09	1.63508e+09	2.08304e+09	2662891162	1.7529e+09	1.41012e+09	1.50974e+09	1.27516e+09	1.49388e+09
POS5886	Abietic acid	9.943	303.23	[M+H]+	C20H30O2	Diterpenoids	RSWGJHLUYNHPMX-ONCXSQPRSA-N	CC(C)C1=CC2=CCC3C(C)(C(=O)O)CCCC3(C)C2CC1	C06087	---	HMDB0247751	Lipids and lipid-like molecules	Prenol lipids	1.39052e+07	1.09869e+07	2.10439e+07	1.39355e+07	1.32677e+07	1.00646e+07	1.11273e+07	1.02914e+07	1.93132e+07	8.21775e+06	2.75218e+07	4.80984e+07	1.19449e+07	1.38071e+07	1.55906e+07	1.70967e+07	2.03951e+07	3.11279e+07	862350	229365	0	920736	956769	1.90719e+06	505222	0	4.2474e+07	0	0	811694	302728	0	2.41444e+06	411240	1.8133e+06	1.31644e+06
POS5990	Unknown	4.529	307.082	[M+H]+	Unknown	Unknown	Unknown	Unknown	---	Unknown	---	Unknown	Unknown	4.15817e+08	1.50715e+09	4.2609e+08	7.77175e+08	5.74281e+08	9.80744e+08	9.37206e+08	1.63238e+09	7.54171e+08	1.11084e+09	1.50727e+09	1.24253e+09	7.64885e+08	7.40574e+08	2.09466e+09	6.98597e+08	1.09332e+09	1.34984e+09	1.09427e+08	1.15871e+08	1.25954e+08	4.71287e+07	9.89761e+07	4.38811e+08	4.67709e+08	5.63337e+07	1.04075e+08	1.35178e+08	4.38334e+07	1.21212e+08	4.84522e+07	1.77251e+08	5.33959e+08	2.58882e+08	1.13714e+08	8.75106e+07
NEG4403	Pyridoxal phosphate	2.12	246.016	[M-H]-	C8H10NO6P	Pyridoxals and derivatives	NGVDGCNFYWLIFO-UHFFFAOYSA-N	O=Cc(c(O)1)c(cnc(C)1)COP(O)(O)=O	C00018	1051	HMDB0001491	Organoheterocyclic compounds	Pyridines and derivatives	3.73608e+07	4.27016e+07	4.91692e+07	4.42879e+07	4.05825e+07	3.77038e+07	2.95051e+07	3.34897e+07	4.39617e+07	3.76855e+07	3.73972e+07	4.21832e+07	3.13684e+07	4.86041e+07	3.92037e+07	3.70887e+07	4.84248e+07	3.1646e+07	3.64755e+07	1.04127e+08	6.29293e+07	5.83135e+06	1.48311e+07	6.55618e+07	1.25232e+07	3.35854e+07	2.01207e+07	4.27152e+07	2.23067e+07	2.44661e+07	2.73137e+06	4.28477e+07	1.92494e+07	5.05736e+07	5.07392e+07	3.77161e+07
POS15503	Unknown	11.161	786.597	[M+H]+	Unknown	Unknown	Unknown	Unknown	---	Unknown	---	Unknown	Unknown	4.69258e+07	6.8861e+07	1.13456e+08	5.89807e+07	4.92743e+07	3.28112e+07	1.15348e+08	1.81745e+08	1.59562e+08	7.68677e+07	1.33325e+08	1.37205e+08	1.85582e+08	1.16066e+08	3.9213e+08	8.92979e+07	8.67102e+07	5.60788e+07	1.53898e+08	1.60211e+08	2.41978e+08	2.89304e+08	2.53921e+08	3.10112e+08	3.46539e+08	1.47036e+08	2.09336e+08	1.46325e+08	1.10675e+08	2.53708e+08	1.39351e+08	3.05036e+08	3.89121e+08	9.9254e+07	1.16861e+08	2.06097e+08
POS6152	2-trans,4-cis-Decadienoylcarnitine	7.133	312.215	[M+H]+	C17H29NO4	Fatty Acyls	URTBCBICNCMCPB-CWUOWYQYSA-N	CCCCC\C=C/C=C/C(=O)O[C@H](CC([O-])=O)C[N+](C)(C)C	---	155906470	HMDB0013325	Lipids and lipid-like molecules	Fatty Acyls	2.612e+07	2.65077e+07	2.10721e+07	2.53851e+07	2.35424e+07	2.28416e+07	2.17552e+07	3.47589e+07	2.07125e+07	2.73007e+07	2.24189e+07	2.57282e+07	2.49793e+07	1.96576e+07	1.59253e+07	2.61846e+07	1.51688e+07	2.67291e+07	4.30459e+07	1.68032e+08	1.58526e+08	8.69341e+07	6.7296e+07	3.39117e+07	2.62254e+07	3.67166e+07	2.2012e+07	3.97135e+07	4.3137e+07	1.12645e+08	4.80077e+07	3.90043e+07	2.23106e+07	1.07295e+08	9.77165e+07	6.19924e+07
POS4202	Unknown	2.88	240.108	[M+H]+	Unknown	Unknown	Unknown	Unknown	---	Unknown	---	Unknown	Unknown	6.8566e+07	6.44661e+07	3.12866e+07	4.83509e+07	6.38265e+07	2.94664e+07	2.32301e+07	6.42749e+07	5.55946e+07	5.18199e+07	49045992	4.83425e+07	4.70726e+07	5.50556e+07	4.6652e+07	4.18207e+07	4.97973e+07	4.6291e+07	288254	0	268828	297538	264959	0	0	358898	225580	0	0	0	282395	249352	0	0	226169	255173
POS11546	Unknown	2.469	613.156	[M+H]+	Unknown	Unknown	Unknown	Unknown	---	Unknown	---	Unknown	Unknown	4.54218e+08	1.82594e+08	2.41806e+08	2.98093e+08	2.72934e+08	2.40456e+08	1.03812e+08	4.97004e+08	6.88253e+08	7.43144e+08	4.25006e+08	2.20618e+08	4.81052e+08	2.23792e+08	1.7563e+08	6.069e+08	2.88675e+08	195327460	1.01566e+07	1.23001e+07	4.04544e+07	4.06861e+06	2.22799e+07	8.14104e+07	9.52851e+07	1.06711e+07	4.4594e+07	2.25243e+07	3.51212e+07	1.09486e+07	4.19448e+07	1.14237e+07	1.4906e+07	7.50474e+07	7.72202e+07	4.12472e+07
NEG5333	Isoleucylphenylalanine	5.999	277.154	[M-H]-	C15H22N2O3	Carboxylic acids and derivatives	WMDZARSFSMZOQO-DRZSPHRISA-N	CCC(C)C(N)C(=O)NC(CC1=CC=CC=C1)C(O)=O	---	435728	HMDB0028914	Organic acids and derivatives	Carboxylic acids and derivatives	811505	380398	946864	456014	1.62105e+06	309230	910195	1.25916e+06	384956	807858	896653	380635	1.25646e+06	340320	708290	1.17768e+06	752153	2.10995e+06	1.92576e+06	1.38189e+06	932072	3.91543e+06	4.41268e+06	1.58559e+06	3.54659e+06	3.20088e+06	4.03358e+06	1.17571e+06	1.51799e+06	1.30417e+06	9.56735e+06	1.42458e+06	3.17908e+06	1.19172e+06	1.65251e+06	2.14258e+06
NEG12512	Unknown	0.967	535.035	[M-H]-	Unknown	Unknown	Unknown	Unknown	---	Unknown	---	Unknown	Unknown	2.08249e+07	2.46603e+07	2.36417e+07	2.77611e+07	2.34658e+07	3.88904e+07	2.03593e+07	1.67903e+07	3.77869e+07	1.36105e+07	2.09081e+07	1.14785e+07	2.47591e+07	2.50975e+07	1.54967e+07	1.31688e+07	2.67696e+07	1.98129e+07	987606	441670	648188	291526	151172	1.29449e+06	345081	538115	767288	1.16384e+06	560201	414809	515525	1.19966e+06	560721	412081	622766	0
POS9550	Unknown	9.308	474.361	[M+H]+	Unknown	Unknown	Unknown	Unknown	---	Unknown	---	Unknown	Unknown	1.25104e+06	1.35245e+06	2.07374e+06	6.48645e+06	896128	2.07417e+06	813104	2.7798e+06	683147	2.27026e+06	1.13873e+06	5.10758e+06	653384	686887	1.36035e+06	1863086	2.00196e+06	4.09247e+06	3.20352e+07	7.08072e+07	3.05669e+07	3.38703e+07	1.6003e+08	3.65213e+07	4.05681e+07	1.38319e+07	2.98923e+07	4.13002e+07	1.44221e+07	1.50665e+07	1.24347e+07	1.96421e+07	3.12673e+07	1.46112e+08	2.32643e+07	3.15871e+07
POS8712	Cholic acid	8.562	426.32	[M+NH4]+	C24H40O5	Hydroxy bile acids, alcohols and derivatives	BHQCQFFYRZLCQQ-OELDTZBJSA-N	C[C@H](CCC(=O)O)[C@H]1CC[C@@H]2[C@@]1([C@H](C[C@H]3[C@H]2[C@@H](C[C@H]4[C@@]3(CC[C@H](C4)O)C)O)O)C	C00695	221493	HMDB0000619	Lipids and lipid-like molecules	Steroids and steroid derivatives	1.99609e+07	3.42824e+06	1.81403e+07	206247	947088	280531	465071	225496	902845	2.31754e+07	180624	0	0	4.86457e+06	1.22029e+08	3.82927e+06	1.13657e+06	179682	3.99057e+06	1.41158e+06	973338	660276	638334	901786	2.34381e+06	199917	279351	893795	0	316110	0	608873	4.13583e+06	0	201648	397164
NEG11824	Unknown	9.233	507.271	[M-H]-	Unknown	Unknown	Unknown	Unknown	---	Unknown	---	Unknown	Unknown	9.95698e+06	3.93557e+06	4.86857e+07	4.27869e+07	1.2782e+08	3.67786e+07	1.79379e+06	1.23734e+06	5.45756e+07	1.25482e+07	2.97581e+07	1.85829e+07	7.37027e+06	3.92319e+06	7.97316e+07	8.60245e+07	3.05916e+07	6.65085e+07	3.67964e+06	1.25304e+06	8.24339e+06	5.97049e+06	3.03219e+06	4.41813e+06	1.69613e+07	2.92474e+06	8.12786e+06	2.84951e+06	2.91143e+06	3.89601e+06	5.24849e+06	540976	2.92244e+06	1.1612e+07	1.51877e+07	8.38731e+06
NEG1389	Glutamic acid	0.861	146.044	[M-H]-	C5H9NO4	Amino acids and derivatives	WHUUTDBJXJRKMK-UHFFFAOYSA-N	N[C@@H](CCC(=O)O)C(=O)O	C00025	---	HMDB0000148	Organic acids and derivatives	Carboxylic acids and derivatives	1.36683e+09	1.41299e+09	1.05273e+09	1.24811e+09	1.20412e+09	1.23952e+09	1.38138e+09	1.23478e+09	9.2569e+08	1.29477e+09	1.01863e+09	1.14178e+09	9.33345e+08	8.84869e+08	9.70861e+08	1.00709e+09	8.63343e+08	1.32325e+09	7.30498e+08	6.52914e+08	4.90292e+08	2.85486e+08	4.34128e+08	7.44781e+08	7.65123e+08	3.9968e+08	4.14385e+08	6.44313e+08	5.4393e+08	3.31013e+08	4.47254e+08	4.73687e+08	5.92436e+08	4.20179e+08	3.77713e+08	3.48334e+08
POS5882	Unknown	10.209	303.23	[M+H]+	Unknown	Unknown	Unknown	Unknown	---	Unknown	---	Unknown	Unknown	2.65208e+07	1.98526e+07	4.55971e+07	3.22143e+07	3.1657e+07	9.44284e+06	1.43666e+07	3.13756e+07	9.37312e+06	7.43821e+06	1.955e+07	8.03442e+07	9.2777e+06	4.26521e+07	1.94108e+07	3.38298e+07	8.78954e+06	2.73981e+07	1.1742e+06	7.3448e+06	0	1.07461e+06	513248	1.78829e+06	317352	3.05367e+06	3.85305e+07	1.05373e+06	1.79642e+06	3.71264e+06	631456	307371	1.2282e+06	949151	1.71184e+06	552270
NEG4891	9-(2,3-dihydroxypropoxy)-9-oxononanoic acid	6.541	261.133	[M-H]-	C12H22O6	Medium-chain fatty acids	BQRISQXLSXCXSC-UHFFFAOYSA-N	O=C(O)CCCCCCCC(=O)OCC(O)CO	---	45783154	---	Lipids and lipid-like molecules	Fatty Acyls	3.28949e+06	9.69232e+06	2.87575e+06	3.92849e+06	4.37915e+06	3.01207e+06	4.88496e+06	3.61117e+06	6.23004e+06	3.76653e+06	3.64647e+06	5.09246e+06	4149482	4.26909e+06	3.60631e+06	3.37739e+06	4.71465e+06	2.70986e+06	5.84599e+06	7.54313e+06	5.00424e+06	3.80495e+06	4.21477e+06	6.05167e+06	1.72167e+07	1.00882e+07	1.13707e+07	7.17043e+06	4.74163e+06	6.45473e+06	1.92619e+07	3.66467e+06	8.65062e+06	4.59547e+06	8.79179e+06	4.70289e+06
NEG13878	Unknown	10.165	619.285	[M-H]-	Unknown	Unknown	Unknown	Unknown	---	Unknown	---	Unknown	Unknown	2.61203e+07	1.62048e+08	1.74045e+08	1.66722e+08	5.13666e+08	2.07525e+08	2.36875e+06	2.96428e+08	2.5789e+08	4.00566e+08	2.57512e+08	8.9427e+07	1.51243e+07	2.88915e+08	3.12913e+08	3.64612e+08	2.79055e+08	5.88582e+08	1.50869e+06	4.4246e+06	3.34495e+06	5.30815e+06	9.51642e+06	3.20585e+06	7.70707e+06	3.8756e+06	6.9102e+06	7.82846e+06	4.84175e+06	5.87531e+06	2.62042e+06	1.81222e+06	2.9499e+06	3.0548e+06	2.92987e+06	5.13938e+06
NEG7005	9,10,13-TriHOME	7.85	329.232	[M-H]-	C18H34O5	Fatty Acyls	NTVFQBIHLSPEGQ-SYMVGPSASA-N	CCCCC[C@H](O)\C=C\[C@@H](O)[C@@H](O)CCCCCCCC(O)=O	C14835	14968868	HMDB0004710	Lipids and lipid-like molecules	Fatty Acyls	1.12006e+07	1.24236e+07	8.6978e+06	7.15351e+06	7.58539e+06	6.37532e+06	7.24187e+06	7.65298e+06	1.06284e+07	592392	3.69865e+06	1.66009e+07	2.98731e+06	7.99311e+06	6.43584e+06	5.70601e+06	9.20195e+06	4.71421e+06	1.19488e+07	1.18129e+07	4.26595e+06	6.64454e+06	1.02199e+07	1.15754e+07	2.12681e+07	1.37302e+07	1.35522e+07	2.26956e+07	6.40215e+06	1.33224e+07	1.61557e+07	5.66927e+06	2.23469e+07	6.75046e+06	1.3037e+07	7.38045e+06
NEG7937	Pantetheine 4'-phosphate	5.199	357.087	[M-H]-	C11H23N2O7PS	Carboxylic acids and derivatives	JDMUPRLRUUMCTL-VIFPVBQESA-N	CC(C)(COP(O)(O)=O)[C@@H](O)C(=O)NCCC(=O)NCCS	C01134	115254	HMDB0001416	Organic acids and derivatives	Carboxylic acids and derivatives	2.30269e+09	2.30312e+09	2.96062e+09	2.76375e+09	1.52061e+09	2.20143e+09	2.35072e+09	1.13151e+09	2.13102e+09	6.76654e+08	1.68776e+09	3.07309e+09	2.36007e+09	1.87464e+09	1.6671e+09	1.65895e+09	2.72067e+09	1.81871e+09	2.30259e+07	3.66044e+07	5.17987e+07	9.10756e+07	1.82869e+07	8.82051e+07	2.69889e+07	3.6266e+07	3.64077e+07	5.42976e+07	2.64608e+07	6.47072e+07	4.49083e+07	4.27775e+07	5.19564e+07	8.57636e+06	857694	1.13604e+07
NEG2058	Unknown	0.88	171.004	[M-H]-	Unknown	Unknown	Unknown	Unknown	---	Unknown	---	Unknown	Unknown	1.73311e+09	1.4601e+09	1.53429e+09	1.30151e+09	1.15333e+09	1.30553e+09	1.95215e+09	1.71855e+09	1.82447e+09	1.62564e+09	1.64306e+09	1.63728e+09	1.65745e+09	1.63185e+09	2.43427e+09	1.59273e+09	1.67828e+09	1.78846e+09	1.26968e+09	1.13588e+09	9.32374e+08	4.91289e+08	9.30056e+08	1.06603e+09	1.11841e+09	7.8832e+08	5.68677e+08	1.15936e+09	1.15586e+09	9.16848e+08	4.88871e+08	1.25772e+09	1.15675e+09	8.78002e+08	1.02067e+09	9.01093e+08
POS3959	Prolylleucine	4.868	229.153	[M+H]+	C11H20N2O3	Peptides	ZKQOUHVVXABNDG-IUCAKERBSA-N	CC(C)CC(N=C(O)C1CCCN1)C(O)=O	---	3527720;44368932	HMDB0253028	Organic acids and derivatives	Carboxylic acids and derivatives	580446	1.11112e+06	743218	2.53907e+06	2.01001e+06	2.0342e+06	3.50938e+06	1.3703e+06	937227	3.46512e+06	912572	509135	1.22974e+06	771746	675086	1.00475e+06	1.4936e+06	2.60232e+06	1.44743e+09	1.61248e+09	1.59991e+09	1.42662e+09	1.06037e+09	9.92059e+08	8.92794e+08	1.56762e+09	1.80293e+09	1.09788e+09	1.31962e+09	1.3511e+09	1.40774e+09	1.72591e+09	1.12032e+09	1.24735e+09	1.3076e+09	1.72467e+09
NEG2295	Myoinositol	0.914	179.054	[M-H]-	C6H12O6	Organooxygen compounds	CDAISMWEOUEBRE-GPIVLXJGSA-N	O[C@H]1[C@H](O)[C@@H](O)[C@H](O)[C@@H](O)[C@@H]1O	C06153	---	HMDB0006088	Organic oxygen compounds	Organooxygen compounds	9.23428e+07	1.39185e+08	2.34089e+08	1.12264e+08	1.29286e+08	1.02688e+08	1.37118e+08	2.16515e+08	2.5211e+08	1.38987e+08	2.76191e+08	2.26687e+08	1.51009e+08	1.2328e+08	1.06859e+08	2.12468e+08	1.43443e+08	2.33245e+08	5.7322e+07	4.40758e+07	4.84222e+07	5.6936e+07	4.82366e+07	3.43149e+07	3.37892e+07	6.38657e+07	5.12176e+07	5.20254e+07	5.01161e+07	5.85975e+07	5.84338e+07	5.85013e+07	42600498	4.64964e+07	4.97088e+07	4.76167e+07
POS1001	4-Ethylaniline	13.527	122.096	[2M+H]+	C8H11N	Benzene and substituted derivatives	HRXZRAXKKNUKRF-UHFFFAOYSA-N	CCC1=CC=C(N)C=C1	---	11504	HMDB0246419	Benzenoids	Benzene and substituted derivatives	1.14385e+09	1.07789e+09	1.00062e+09	1.19362e+09	8.90089e+08	2.317e+09	1.60558e+09	1.3399e+09	1.77584e+09	1.49173e+09	9.58413e+08	1.19326e+09	1.50911e+09	1.22346e+09	1.66771e+09	1.09428e+09	1.27244e+09	1.26218e+09	1.90067e+09	1.3988e+09	1.73715e+09	5.0427e+08	2.25253e+09	1.29284e+09	6.23176e+08	1.5838e+09	1.13139e+09	1.61637e+09	2.00156e+09	1.78342e+09	1.31049e+09	1.4952e+09	1.10529e+09	2.02183e+09	1.15216e+09	1.3734e+09
NEG7936	Unknown	5.03	357.087	[M-H]-	Unknown	Unknown	Unknown	Unknown	---	Unknown	---	Unknown	Unknown	3.95088e+07	2.54067e+07	7.26674e+07	5.06526e+07	1.02961e+07	5.87004e+07	4.24149e+07	4.97617e+07	4.59105e+07	2.57691e+07	5.18397e+07	4.61878e+07	4.07914e+07	4.71414e+07	2.91197e+07	2.58351e+07	2.69566e+07	4.4874e+07	3.00344e+07	145911	448477	93873.3	120801	1.51565e+06	586887	166544	189243	397949	3.11063e+07	221848	5.59926e+07	102994	949731	9.02103e+06	74967.3	1.31716e+07
POS1976	Unknown	1.008	156.076	[M+H]+	Unknown	Unknown	Unknown	Unknown	---	Unknown	---	Unknown	Unknown	2.38608e+08	3.11614e+08	4.34967e+08	1.75751e+08	2.21e+08	2.21597e+08	1.91008e+08	4.57255e+08	2.19477e+08	4.48278e+08	2.53889e+08	2.67394e+08	3.24461e+08	2.84796e+08	1.57054e+08	2.44236e+08	2.80927e+08	2.72092e+08	2.14317e+08	2.63498e+08	2.49772e+08	2.75875e+08	1.40175e+08	141578246	1.1637e+08	3.53823e+08	1.48035e+08	1.68847e+08	2.07986e+08	2.49417e+08	1.74973e+08	2.72234e+08	1.25579e+08	2.46198e+08	2.77116e+08	2.65336e+08
NEG7130	Glycerophosphoinositol	0.806	333.058	[M-H2O-H]-	C9H19O11P	Glycerophospholipids	BMVUIWJCUQSHLZ-UJGXJMNGSA-N	OC[C@@H](O)COP(O)(=O)O[C@H]1[C@H](O)[C@@H](O)[C@H](O)[C@@H](O)[C@H]1O	C01225	---	HMDB0011649	Lipids and lipid-like molecules	Glycerophospholipids	1.29463e+07	1.62538e+07	1.28714e+07	2.1856e+07	1.38224e+07	1.35066e+07	2.04383e+07	2.52926e+07	1.17284e+08	2.52247e+07	2.81134e+07	1.91723e+07	1.24545e+07	2.36977e+07	9.78027e+07	1.86151e+07	27570051	2.77142e+07	822182	557844	383417	228084	423901	533743	1.47192e+06	251884	236928	369119	220278	510238	284844	221011	1.12911e+06	433035	423194	320442
POS11547	Unknown	1.568	613.156	[M+H]+	Unknown	Unknown	Unknown	Unknown	---	Unknown	---	Unknown	Unknown	3.35945e+08	1.89275e+08	1.53656e+08	7.12454e+07	1.27439e+08	1.22558e+08	7.10929e+07	2.04853e+08	2.24515e+08	2.7706e+08	2.38356e+08	2.67913e+08	9.5627e+07	1.91897e+08	1.17863e+07	1.57598e+08	2.92855e+08	1.32228e+08	2.4527e+07	3.08039e+07	2.74699e+07	7.53776e+06	2.78401e+07	1.62129e+07	4.25799e+07	2.34723e+07	1.59476e+07	1.97749e+07	1.80328e+07	3.08384e+07	1.97216e+07	2.49569e+07	4.54927e+07	1.065e+08	6.01867e+07	3.65342e+07
NEG5000	Unknown	5.185	266.088	[M-H]-	Unknown	Unknown	Unknown	Unknown	---	Unknown	---	Unknown	Unknown	3.15531e+07	2.23546e+07	1.1317e+07	1.82114e+07	1.43247e+07	1.63703e+07	2.49059e+07	2.06994e+07	1.88043e+07	1.98752e+07	1.31211e+07	1.97739e+07	1.16851e+07	1.38514e+07	1.4504e+07	1.32046e+07	1.01321e+07	4.02775e+07	1.1001e+07	1.4423e+07	1.96782e+07	1.62053e+07	2.54308e+07	1.64981e+07	1.43022e+07	1.6138e+07	1.65492e+07	1.84267e+07	2.57166e+07	2.89443e+07	7.98518e+06	1.73945e+07	1.58633e+07	1.3872e+07	1.35256e+07	1.41081e+07
POS8624	gamma-linolenyl carnitine	8.863	422.324	[M+H]+	C25H43NO4	Fatty Acyls	YCINYVPLUUGAJO-BAHSRKMSSA-N	CCCCC\C=C/C\C=C/C\C=C/CCCCC(=O)O[C@@H](CC([O-])=O)C[N+](C)(C)C	---	134812245	HMDB0006318	Lipids and lipid-like molecules	Fatty Acyls	5.85107e+07	3.91894e+07	4.5158e+07	6.48726e+07	2.53603e+07	1.0879e+08	2.88691e+07	4.42049e+07	2.69533e+07	6.13869e+07	2.93071e+07	6.76691e+07	2.48359e+07	2.17576e+07	3.8677e+07	3.94995e+07	3.81076e+07	5.36528e+07	7.93232e+08	1.18875e+09	1.52048e+09	2.25884e+09	1.48255e+09	3.54179e+09	2.33461e+09	6.08539e+08	1.64945e+09	2.33861e+09	1.02461e+09	1.17795e+09	4.72401e+08	7.68587e+08	1.0343e+09	1.70074e+09	1.05607e+09	1.10973e+09
POS9242	FMN	5.606	457.111	[M+H]+	C17H21N4O9P	Flavin nucleotides	FVTCRASFADXXNN-SCRDCRAPSA-N	CC1=CC2=C(C=C1C)N(C3=NC(=O)NC(=O)C3=N2)C[C@@H]([C@@H]([C@@H](COP(=O)(O)O)O)O)O	C00061	643976	HMDB0001520	Nucleosides, nucleotides, and analogues	Flavin nucleotides	7.41207e+07	9.74922e+07	8.67446e+07	8.60666e+07	9.38303e+07	8.13035e+07	6.35423e+07	6.1671e+07	1.1917e+08	9.29191e+07	7.25998e+07	8.22087e+07	7.65687e+07	1.01999e+08	9.52838e+07	8.14633e+07	8.28825e+07	6.3992e+07	8.42393e+06	6.49284e+06	7.26285e+06	4.84051e+06	1.45674e+07	2.43537e+07	1.10759e+07	5.50704e+06	1.27158e+07	1.45361e+07	6.17938e+06	4.905e+06	2.68764e+06	7.473e+06	1.90771e+07	7.36523e+06	5.79927e+06	8.57256e+06
POS1289	Creatine	0.936	132.076	[M+H]+	C4H9N3O2	Amino acids and derivatives	CVSVTCORWBXHQV-UHFFFAOYSA-N	CN(CC(=O)O)C(=N)N	C00300	586	HMDB0000064	Organic acids and derivatives	Carboxylic acids and derivatives	2.96941e+09	2.8791e+09	2.31665e+09	2.66867e+09	2.65746e+09	2.4269e+09	7.81235e+09	3.10773e+09	5.90763e+09	7.11027e+09	2.68304e+09	3.19512e+09	1.84333e+09	3.89998e+09	3.23849e+09	4.55294e+09	7.64622e+09	2.96903e+09	1.68408e+11	2.27921e+11	1.7955e+11	2.19386e+11	1.52605e+11	1.5628e+11	1.38419e+11	1.61824e+11	1.57306e+11	1.46936e+11	1.768e+11	1.68821e+11	1.62765e+11	1.57398e+11	1.35044e+11	1.59802e+11	1.83087e+11	1.61657e+11
POS3954	Prolylleucine	0.923	229.153	[M+NH4]+	C11H20N2O3	Peptides	ZKQOUHVVXABNDG-IUCAKERBSA-N	CC(C)CC(N=C(O)C1CCCN1)C(O)=O	---	3527720;44368932	HMDB0253028	Organic acids and derivatives	Carboxylic acids and derivatives	1.21756e+07	1.85543e+07	8.54895e+06	1.04828e+07	7.66829e+06	1.00306e+07	1.38062e+07	1.64715e+07	1.04913e+07	1.4076e+07	1.00189e+07	5.77759e+06	1.27365e+07	1.18637e+07	1.76043e+07	1.46777e+07	1.23854e+07	1.76576e+07	3.0765e+09	3.14396e+09	3.26621e+09	3.3328e+09	2.2424e+09	2.37481e+09	1.74033e+09	3.16725e+09	2.92879e+09	2.51033e+09	2.95857e+09	2.97167e+09	2.69729e+09	3.51837e+09	1.87836e+09	3.20182e+09	3.58808e+09	4.25968e+09
NEG670	Succinic acid	2.396	117.017	[M-H]-	C4H6O4	Dicarboxylic acids and derivatives	KDYFGRWQOYBRFD-UHFFFAOYSA-N	C(CC(=O)O)C(=O)O	C00042	---	HMDB0000254	Organic acids and derivatives	Carboxylic acids and derivatives	2.70024e+09	3.94664e+09	2.7809e+09	4.98935e+09	4.55948e+09	5.96563e+09	4.87208e+09	4.02358e+09	4.73634e+09	6.29858e+09	4.39666e+09	3683822511	2.95555e+09	3.12305e+09	2.31395e+09	4.39269e+09	3.29697e+09	4.55056e+09	3.91605e+09	3.45428e+09	3.12264e+09	2.53893e+09	3.6737e+09	3.7095e+09	2.11967e+09	1.20831e+09	3.71569e+09	4.50775e+09	2.53061e+09	2.24441e+09	2.03835e+09	3.75113e+09	6.26686e+09	2.74803e+09	2.2363e+09	3.55965e+09
NEG1392	Unknown	1.031	146.044	[M-H]-	Unknown	Unknown	Unknown	Unknown	---	Unknown	---	Unknown	Unknown	3.13348e+08	2.82484e+08	1.71444e+08	3.08177e+08	2.7802e+08	2.15998e+08	2.63894e+08	2.80981e+08	1.71849e+08	2.8866e+08	1.73178e+08	2.42278e+08	1.82802e+08	2.14503e+08	1.86665e+08	1.975e+08	1.7369e+08	2.363e+08	1.75018e+08	1.96594e+08	1.23641e+08	1.09893e+08	1.20215e+08	1.88553e+08	1.52505e+08	1.28121e+08	1.26746e+08	1.61862e+08	1.43272e+08	1.09561e+08	1.14227e+08	1.02382e+08	1.31895e+08	1.33322e+08	1.3606e+08	1.19523e+08
POS822	Creatinine	1.247	114.066	[M+H]+	C4H7N3O	Amino acids and derivatives	DDRJAANPRJIHGJ-GLFQYTTQNA-N	N=C1N=C(O)CN1C	C00791	588	HMDB0000562	Organic acids and derivatives	Carboxylic acids and derivatives	6.31256e+08	5.96113e+08	4.41397e+08	2.77532e+08	2.7846e+08	4.58872e+08	1.31736e+09	1.59928e+09	1.34296e+09	2.52709e+09	1.97095e+09	5.57013e+08	8.50519e+08	7.28627e+08	5.31552e+08	1.04555e+09	1.89734e+09	6.64642e+08	2.80244e+10	3.80333e+10	5.23309e+10	2.50638e+10	2.01872e+10	3.53433e+10	2.37995e+10	1.47998e+10	2.06665e+10	4.75242e+10	1.44094e+10	1.71265e+10	1.53412e+10	5.81188e+10	5.19144e+10	3.51989e+10	5.52391e+10	2.96764e+10
POS1005	4-Ethylaniline	10.794	122.096	[M+H-H2O]+	C8H11N	Benzene and substituted derivatives	HRXZRAXKKNUKRF-UHFFFAOYSA-N	CCC1=CC=C(N)C=C1	---	11504	HMDB0246419	Benzenoids	Benzene and substituted derivatives	6.93672e+08	7.76163e+08	5.19177e+08	5.46488e+08	8.10065e+08	5.82625e+08	5.19563e+08	7.88071e+08	5.32512e+08	2.17634e+08	8.60259e+08	3.3346e+08	3.21835e+08	6.2136e+08	2.2357e+08	4.85271e+08	2.18749e+08	3.49726e+08	9.23688e+08	9.73103e+08	4.16674e+08	1.70326e+08	4.4178e+08	5.11208e+08	3.56905e+08	1.6839e+08	7.10389e+08	1.53557e+08	2.92223e+08	7.72426e+08	3.55069e+08	3.23388e+08	1.8774e+08	3.89665e+08	6.72284e+08	5.43431e+08
POS269	Dimethylethanolamine	13.823	90.0916	[M+H]+	C4H11NO	Organonitrogen compounds	UEEJHVSXFDXPFK-UHFFFAOYSA-N	CN(C)CCO	C21521	7902	HMDB0032231	Organic nitrogen compounds	Organonitrogen compounds	2.72578e+08	4.14149e+08	3.12333e+08	1.54498e+08	3.54716e+08	4.11815e+08	1.30521e+08	1.49266e+08	164875417	2.66254e+08	1.27649e+08	2.36732e+08	3.36793e+08	2.86284e+08	3.55365e+08	3.60942e+08	3.55592e+08	2.73911e+08	1.7419e+08	5.87114e+07	1.61626e+08	6.57007e+07	1.51024e+08	9.02585e+07	1.37527e+08	3.3919e+08	4.08198e+08	1.52809e+08	3.81318e+08	3.30091e+08	1.92286e+08	266417394	9.54109e+07	2.02125e+08	1.02442e+08	9.52278e+07
POS15380	PC(18:2/18:2)	9.043	782.567	[M+H]+	C44H80NO8P	Phosphatidylcholines	FVXDQWZBHIXIEJ-LNDKUQBDSA-N	CCCCC/C=C\C/C=C\CCCCCCCC(=O)OC[C@H](COP(=O)([O-])OCC[N+](C)(C)C)OC(=O)CCCCCCC/C=C\C/C=C\CCCCC	---	5288075	HMDB0008138	Lipids and lipid-like molecules	Glycerophospholipids	1.38284e+08	1.90081e+08	1.67264e+08	3.47037e+08	2.58145e+08	231637007	3.39389e+07	4.18595e+07	8.78536e+07	2.09019e+08	1.57738e+08	1.22865e+08	6.05319e+07	6.90404e+07	1.65278e+08	1.49678e+08	8.80472e+07	1.33506e+08	1.78595e+08	1.32863e+08	9.60247e+07	1.82224e+08	1.98989e+08	9.66812e+07	1.68474e+08	2.19212e+08	8.73032e+08	4.11852e+08	4.29015e+08	1.67621e+08	2.09762e+08	1.05206e+08	8.90047e+07	1.8463e+08	9.6172e+07	3.11097e+08
POS7860	-Pentadec-9-enoylcarnitine	8.777	384.309	[M+H]+	C22H41NO4	Fatty Acyls	ZERSBOACINXREU-UHFFFAOYSA-N	CCCCCC=CCCCCCCCC(=O)OC(CC([O-])=O)C[N+](C)(C)C	---	---	HMDB0241437	Lipids and lipid-like molecules	Fatty Acyls	4.56391e+06	4.05849e+06	5.40545e+06	9.56956e+06	4.51342e+06	2.20786e+07	2.37661e+06	4.28467e+06	592076	6.50952e+06	2.41915e+06	3.85688e+06	2.44245e+06	1.53823e+06	1.78531e+06	2.64683e+06	3.0992e+06	4.01674e+06	2.0733e+07	3.10129e+07	2.57247e+07	3.57605e+07	3.02149e+07	4.66125e+07	5.94794e+07	1.51685e+07	2.23674e+07	4.5792e+07	1.54342e+07	3.55476e+07	2.39748e+07	2.32708e+07	2.11977e+07	3.92939e+07	2.53829e+07	1.96403e+07
NEG7841	Prostaglandin F2b	7.845	353.232	[M-H]-	C20H34O5	Fatty Acyls	PXGPLTODNUVGFL-JZFBHDEDSA-N	CCCCC[C@H](O)\C=C\[C@H]1[C@H](O)C[C@@H](O)[C@@H]1C\C=C/CCCC(O)=O	C02314	5280506	HMDB0001483	Lipids and lipid-like molecules	Fatty Acyls	2.82627e+07	3.94016e+06	1.69718e+07	1.42049e+07	2.02962e+07	6.65426e+06	1.6342e+07	8.84824e+06	5.50095e+06	1.54945e+06	3.88186e+06	1.14537e+07	4.38945e+06	1.01484e+07	1.69622e+07	3.59001e+06	1.11915e+07	6.87639e+06	1.07514e+06	649016	0	758461	183954	724856	128290	1.89106e+06	1.62931e+06	0	207906	1.07529e+06	315711	853095	324760	429107	1.33149e+06	323727
POS5995	Unknown	3.701	307.082	[M+H]+	Unknown	Unknown	Unknown	Unknown	---	Unknown	---	Unknown	Unknown	5.09714e+10	4.75009e+10	4.78215e+10	3.90798e+10	5.81545e+10	4.96654e+10	5.0534e+10	4.90296e+10	6.89446e+10	5.30998e+10	5.14558e+10	3.95915e+10	6.36657e+10	5.76707e+10	5.61546e+10	5.45497e+10	4.84875e+10	4.39377e+10	7.24138e+09	8.6317e+09	1.08064e+10	1.95062e+09	9.73754e+09	1.09886e+10	1.16255e+10	5.91542e+09	7.63172e+09	7.68522e+09	6.61339e+09	5.86887e+09	5.49726e+09	4.95275e+09	9.067e+09	1.4099e+10	1.40012e+10	1.04049e+10
POS5530	3-Methylglutarylcarnitine	5.055	290.158	[M+H]+	C13H23NO6	Fatty Acyls	HFCPFJNSBPQJDP-NXEZZACHSA-N	C[C@H](CC(O)=O)CC(=O)O[C@H](CC([O-])=O)C[N+](C)(C)C	---	156907977	HMDB0000552	Lipids and lipid-like molecules	Fatty Acyls	1.0346e+08	1.62322e+08	6.88305e+07	1.3945e+08	9.72381e+07	1.14429e+08	1.60352e+08	1.17864e+08	1.20739e+08	1.02619e+08	1.14952e+08	1.19023e+08	1.45818e+08	7.91095e+07	1.25663e+08	1.0544e+08	1.77036e+08	1.42557e+08	18919.8	0	0	315274	0	0	236223	0	217360	0	0	158950	23969.7	0	0	166845	194581	416486
POS523	Di-N-propylamine	13.61	102.128	[M+H]+	C6H15N	Organonitrogen compounds	WEHWNAOGRSTTBQ-UHFFFAOYSA-N	CCCNCCC	---	8902	HMDB0302261	Organic nitrogen compounds	Organonitrogen compounds	4.00962e+07	3.62749e+07	8.04171e+07	8.40213e+07	5.05839e+07	4.58647e+07	8.22053e+07	5.14178e+07	7.57907e+07	2.97171e+07	6.22846e+07	2.54771e+07	3.84018e+07	3.26949e+07	3.98225e+07	5.50687e+07	2.98544e+07	2.2128e+07	3.18214e+07	1.95707e+07	3.81994e+07	3.99454e+07	2.65042e+07	1.82249e+07	3.00149e+07	5.30073e+07	1.14785e+07	1.80959e+07	1.42765e+07	1.91694e+07	2.75647e+07	1.75902e+07	2.95103e+07	7.46791e+07	3.15248e+07	2.0814e+07
POS3958	Unknown	3.723	229.153	[M+NH4]+	Unknown	Unknown	Unknown	Unknown	---	Unknown	---	Unknown	Unknown	3.97377e+06	2.21064e+06	3.54385e+06	5.50861e+06	4.71049e+06	4.72927e+06	4.02445e+06	2.17651e+06	3.51431e+06	4.63116e+06	1.3974e+06	1.27999e+06	2.37603e+06	4.38299e+06	3.30599e+06	1.27165e+06	2.70219e+06	3.91155e+06	1.18034e+09	1.37677e+09	8.35317e+08	1.14928e+09	8.75978e+08	1.10955e+09	8.3907e+08	1.27302e+09	9.18065e+08	6.11331e+08	7.93899e+08	9.02127e+08	7.57632e+08	1.12305e+09	3.59006e+08	1.41127e+09	2.49706e+09	1.28779e+09
POS875	Unknown	0.695	116.07	[M+H]+	Unknown	Unknown	Unknown	Unknown	---	Unknown	---	Unknown	Unknown	1.94552e+08	1.44511e+08	1.34625e+08	1.45758e+08	1.53657e+08	1.45825e+08	1.54758e+08	1.5304e+08	1.03744e+08	2.25453e+08	1.59788e+08	1.41861e+08	1.65401e+08	1.72088e+08	1.82891e+08	1.32136e+08	1.28552e+08	1.50586e+08	2.56633e+07	2.50402e+07	2.62969e+07	1.79168e+07	2.9059e+07	2.32643e+07	2.68905e+07	2.54608e+07	2.58103e+07	2.61505e+07	3.54128e+07	3.08177e+07	3.73151e+07	2.47973e+07	2.341e+07	2.42377e+07	2.6314e+07	2.42839e+07
POS588	Serine	1.05	106.05	[M+H]+	C3H7NO3	Amino acids and derivatives	MTCFGRXMJLQNBG-UHFFFAOYSA-N	C(C(C(=O)O)N)O	C00065	---	HMDB0000188	Organic acids and derivatives	Carboxylic acids and derivatives	2.46074e+07	5.32277e+07	2.51715e+07	1.38333e+08	6.98416e+07	1.04588e+08	2.05997e+07	1.70343e+08	3.34331e+07	2.76081e+07	5.86639e+07	5.94574e+07	7.27247e+07	8.92994e+07	5.45946e+07	2.30369e+07	4.5631e+07	3.84875e+07	4.23263e+07	2.78916e+07	4.70226e+07	3.73493e+07	3.95719e+07	8.89471e+07	3.17635e+07	2.63151e+07	5.12911e+07	2.94612e+07	8.7754e+07	5.55392e+07	8.76314e+07	5.20228e+07	2.14885e+07	6.08195e+07	3.41329e+07	3.84517e+07
POS14685	PC(16:0/18:2)	8.626	758.568	[M+H]+	C42H80NO8P	Phosphatidylcholines	JLPULHDHAOZNQI-AKMCNLDWSA-N	CCCCCCCCCCCCCCCC(=O)OC[C@H](COP(=O)([O-])OCC[N+](C)(C)C)OC(=O)CCCCCCC/C=C\C/C=C\CCCCC	---	5287971	HMDB0007973	Lipids and lipid-like molecules	Glycerophospholipids	1.62448e+07	4.06062e+07	1.18635e+07	3.15013e+07	5.2251e+07	6.11045e+07	6.31269e+07	4.40192e+07	9.16799e+07	1.54921e+07	3.70849e+07	2.49413e+07	6.23332e+07	7.76531e+07	3.61428e+07	2.30007e+07	1.19672e+07	2.03539e+07	4.06925e+07	4.48716e+07	2.1754e+07	2.63341e+07	3.68186e+07	2.10262e+07	3.14405e+07	4.35307e+07	5.55137e+07	1.21489e+08	7.45144e+07	7.33118e+07	5.4695e+07	2.48466e+07	1.23456e+07	3.61134e+07	2.72831e+07	5.53489e+07
NEG13880	Unknown	8.183	619.285	[M-H]-	Unknown	Unknown	Unknown	Unknown	---	Unknown	---	Unknown	Unknown	1.85313e+08	4.7201e+06	4.48054e+06	1.35341e+07	1.80745e+07	2.08229e+07	2.49167e+06	977635	1.08706e+07	8.90118e+06	1.13575e+07	4.89878e+06	1.90839e+08	1.37264e+07	1.27639e+07	1.38391e+07	1.60516e+07	3.85967e+07	3.71855e+06	1.16227e+06	1.50493e+06	1.43559e+06	2.94306e+06	3.54609e+06	1.14906e+08	3.53949e+06	1.22283e+06	2.19253e+06	2.36434e+06	1.8292e+06	1.64355e+06	1.41331e+06	649935	3.45787e+06	1.55747e+06	1.2617e+06
NEG5878	18-Hydroxyoctadecadienoic acid	10.02	295.225	[M-H]-	C18H32O3	Fatty Acyls	LSFQETKRPYYPIB-UHFFFAOYSA-N	OCCCCCCCCCCCCCC=CC=CC(O)=O	---	54050040	HMDB0244806	Lipids and lipid-like molecules	Fatty Acyls	1.54297e+07	6.62463e+06	1.04861e+07	1.07337e+07	9.55732e+06	8.80447e+06	7.16383e+06	5.60756e+06	5.24144e+06	4.88272e+06	4.55447e+06	7.44183e+06	4.90288e+06	5.54729e+06	5.08563e+06	5.63473e+06	6.27364e+06	5.77549e+06	2.80517e+07	8.71227e+06	3.64339e+06	2.13366e+07	6.33755e+06	1.27034e+07	6.30803e+06	1.87775e+07	1.34983e+07	4.04753e+06	3.58882e+06	7.76794e+06	7.82149e+06	5.33914e+06	5.45408e+06	6.12397e+06	1.53764e+07	2.6964e+06
POS7793	Sphingosine 1-phosphate	9.092	380.254	[M+H]+	C18H38NO5P	Phosphosphingolipids	DUYSYHSSBDVJSM-KRWOKUGFSA-N	CCCCCCCCCCCCC/C=C/[C@H]([C@H](COP(=O)(O)O)N)O	C06124	5283560	HMDB0000277	Lipids and lipid-like molecules	Sphingolipids	855518	3.34104e+06	1.97934e+06	5.02595e+06	6.19905e+06	5.98209e+06	277756	1.354e+06	1.32308e+06	2.74496e+06	717747	1.33993e+06	2.43734e+06	1.97099e+06	2.89701e+06	2.94757e+06	2.21705e+06	3.02017e+06	2.70771e+07	3.55342e+06	3.13538e+06	740001	2.06616e+06	7.43797e+06	1.88212e+06	935420	656541	8.93641e+06	1.0327e+07	2.22863e+06	368084	3.38227e+06	5.30946e+06	5.28586e+06	2.60233e+06	3.01633e+06
POS6653	Unknown	7.047	332.246	[M+H]+	Unknown	Unknown	Unknown	Unknown	---	Unknown	---	Unknown	Unknown	1.45474e+07	7.76215e+06	9.91386e+06	2.36142e+07	1.20716e+07	4.65285e+07	2.18867e+07	1.4118e+07	4.0225e+06	9.78143e+06	6.124e+06	8.22023e+06	2.81839e+06	9.90179e+06	1.0547e+07	1.09181e+07	7.11884e+06	1.33428e+07	1.46636e+08	1.27264e+08	1.40871e+08	1.25654e+08	1.69408e+08	1.08087e+08	1.64743e+08	1.01716e+08	6.26898e+07	1.18997e+08	1.06852e+08	1.01088e+08	1.38906e+08	1.61577e+08	1.57922e+08	1.7151e+08	1.35162e+08	1.52382e+08
NEG4901	Epinephrine 3-sulfate	5.059	262.037	[M-H2O-H]-	C9H13NO6S	Organic sulfuric acids and derivatives	UVOUYHHCKBJLOS-UHFFFAOYSA-N	CNCC(O)C1=CC(OS(O)(=O)=O)=C(O)C=C1	---	22634790	HMDB0240733	Organic acids and derivatives	Organic sulfuric acids and derivatives	1.38583e+07	1.19518e+07	96093.2	1.51418e+06	3.51792e+07	1.34141e+06	1.80693e+07	2.67767e+07	1.01789e+06	6.45991e+06	1.456e+07	131212	2.54011e+07	4.9015e+06	1.31807e+07	1.65577e+07	3.8273e+06	1.21263e+07	3.54507e+06	3.07235e+06	1.9935e+06	3.93459e+06	2.16213e+06	1.01393e+06	1.32454e+06	1.88097e+06	2.93116e+06	1.80311e+06	3.56719e+06	3.85787e+06	947817	4.6813e+06	1.49303e+06	2.53689e+06	3.41737e+06	4.24953e+06
POS1006	4-Ethylaniline	13.639	122.096	[M+H]+	C8H11N	Benzene and substituted derivatives	HRXZRAXKKNUKRF-UHFFFAOYSA-N	CCC1=CC=C(N)C=C1	---	11504	HMDB0246419	Benzenoids	Benzene and substituted derivatives	8.01979e+08	6.73432e+08	4.54303e+08	5.95397e+08	7.26274e+08	2.31769e+09	6.21452e+08	1.17265e+09	1.78286e+09	6.4762e+08	4.53515e+08	4.88143e+08	6.50413e+08	6.20303e+08	6.96798e+08	7.79226e+08	1.27253e+09	5.71805e+08	9.43786e+08	5.74083e+08	5.60604e+08	6.21295e+08	2.27902e+09	5.55537e+08	8.98262e+08	1.63088e+09	5.38387e+08	1.61664e+09	5.84771e+08	1.81655e+09	6.85363e+08	5.66516e+08	7.00257e+08	2.03631e+09	7.47584e+08	6.90604e+08
NEG1360	Adipic acid	5.383	145.048	[M-H]-	C6H10O4	Medium-chain fatty acids	WNLRTRBMVRJNCN-UHFFFAOYSA-N	OC(=O)CCCCC(O)=O	C06104	---	HMDB0000448	Lipids and lipid-like molecules	Fatty Acyls	4.6089e+08	5.75305e+08	3.41599e+08	4.54102e+08	5.1332e+08	3.84896e+08	4.9594e+08	5.41116e+08	4.1673e+08	3.4095e+08	3.58216e+08	3.27614e+08	3.95873e+08	4.06228e+08	4.53248e+08	4.20197e+08	3.84433e+08	4.51527e+08	5.19386e+08	5.58717e+08	4.62145e+08	4.28445e+08	4.63389e+08	4.35023e+08	4.38664e+08	5.44937e+08	4.2547e+08	5.33855e+08	5.32647e+08	4.54195e+08	4.33788e+08	5.56307e+08	3.77499e+08	4.6638e+08	5.29098e+08	4.3171e+08
POS6153	Unknown	7.277	312.215	[M+H]+	Unknown	Unknown	Unknown	Unknown	---	Unknown	---	Unknown	Unknown	9.8408e+06	2.14174e+07	2.7489e+07	1.33833e+07	1.58852e+07	8.04787e+06	1.159e+07	2.18464e+07	8.56952e+06	1.81431e+07	1.27311e+07	1.29242e+07	10337951	1.55282e+07	7.39575e+06	1.79563e+07	2.41553e+07	2.25153e+07	2.3931e+07	7.66455e+07	1.72576e+08	4.63734e+07	3.21014e+07	6.4771e+07	4.58762e+07	1.86706e+07	3.42239e+07	2.92038e+07	4.69964e+07	3.16222e+07	3.32155e+07	3.73786e+07	3.31455e+07	2.86037e+07	2.25091e+07	3.7875e+07
POS8827	Chenodeoxyglycocholic acid	8.639	432.309	[M-H2O+H]+	C26H43NO5	Glycinated bile acids and derivatives	GHCZAUBVMUEKKP-AFQLCFGXSA-N	CC(CCC(=O)NCC(=O)O)C1CCC2C1(CCC3C2C(CC4C3(CCC(C4)O)C)O)C	C05466	22833540	HMDB0006898	Lipids and lipid-like molecules	Steroids and steroid derivatives	5.99513e+07	6.23805e+06	1.34282e+07	7.8929e+06	8.7639e+06	1.35652e+07	1.8215e+07	1.1965e+07	6.45011e+06	1.75553e+07	1.21314e+07	6.57896e+06	1.48029e+07	8.08179e+06	2.48976e+07	8.65755e+06	6.65778e+06	5.86967e+06	0	0	0	0	0	0	0	0	0	0	0	0	0	0	0	0	0	0
POS7259	Unknown	8.185	355.262	[M+H-3H2O]+	Unknown	Unknown	Unknown	Unknown	---	Unknown	---	Unknown	Unknown	1.14248e+07	5.61862e+06	1.84905e+07	2.71371e+06	1.17504e+07	1.62996e+07	3.08689e+06	2.92875e+06	3.1136e+06	1.65873e+07	2.13462e+06	6.78242e+06	4.19391e+06	1.0316e+07	3.41596e+07	8.43913e+06	5.26497e+06	6.04674e+06	911109	228322	1.01808e+06	0	0	0	0	0	166876	0	0	278304	170093	0	137499	198781	0	0
NEG4977	Dodecyl sulfate	7.302	265.146	[M-H]-	C12H26O4S	Sulfuric acid monoesters	MOTZDAYCYVMXPC-UHFFFAOYSA-N	CCCCCCCCCCCCOS(O)(=O)=O	---	8778	---	Organic acids and derivatives	Organic sulfuric acids and derivatives	3.66954e+06	4.85846e+07	2.24013e+07	5.68015e+07	8.79514e+07	4.09311e+07	4.5981e+06	2.04819e+07	1.73105e+07	1.50206e+07	4.24651e+07	9.03036e+06	5.29866e+06	3.02245e+07	4.92116e+07	1.33495e+07	1.32491e+07	2.23387e+07	8.6946e+06	3.3102e+07	1.32507e+07	3.11776e+07	1.82371e+07	6.09806e+07	7.65262e+06	3.22274e+07	3.58421e+07	6.24942e+07	2.73321e+07	3.02323e+08	6.41241e+06	1.85823e+08	3.42578e+07	2.29753e+07	4.68843e+07	3.8828e+07
NEG9806	Unknown	3.14	426.021	[M-H]-	Unknown	Unknown	Unknown	Unknown	---	Unknown	---	Unknown	Unknown	4.43912e+06	1.20573e+07	1.13019e+07	5.43162e+06	1.00493e+07	5.86342e+06	4.53087e+06	7.68245e+06	8.7866e+06	1.1499e+07	1.27727e+07	6.38258e+06	7.59597e+06	5.90337e+06	1.01778e+07	5.51507e+06	1.5035e+07	1.15581e+07	1.10056e+07	1.05884e+07	4.84166e+06	6.10341e+06	3.80226e+06	10516314	7.99092e+06	3.38411e+06	6.63159e+06	8.38099e+06	4.56206e+06	6.16698e+06	1.00346e+07	5.75333e+06	7.64181e+06	5.27371e+06	1.93938e+07	1.32208e+07
POS8462	Heptadecanoyl carnitine	9.496	414.356	[M+H]+	C24H47NO4	Fatty Acyls	DWSFAVOTORHAAL-UHFFFAOYSA-N	CCCCCCCCCCCCCCCCC(=O)OC(CC([O-])=O)C[N+](C)(C)C	---	53477803	HMDB0006210	Lipids and lipid-like molecules	Fatty Acyls	1.80255e+07	3.01914e+07	3.18331e+07	3.27289e+07	3.165e+07	4.14091e+07	2.44208e+07	1.64147e+07	8.48222e+06	1.34923e+07	6.22276e+06	2.95112e+07	7.32473e+06	1.38781e+07	1.72484e+07	2.33018e+07	2.55769e+07	4.68054e+07	5.8052e+07	8.12401e+07	7.94507e+07	1.68872e+08	1.1388e+08	1.42148e+08	3.19024e+08	2.95737e+07	5.45808e+07	1.81616e+08	6.98497e+07	6.07109e+07	2.99192e+07	4.53255e+07	7.08723e+07	1.28705e+08	5.61927e+07	7.11455e+07
POS9042	12-Hydroxy-12-octadecanoylcarnitine	9.243	444.366	[M+NH4]+	C25H49NO5	Fatty Acyls	QAIWREXEZLJMTC-UHFFFAOYSA-N	CCCCCCC(O)CCCCCCCCCCC(=O)OC(CC([O-])=O)C[N+](C)(C)C	---	53481632	HMDB0013154	Lipids and lipid-like molecules	Fatty Acyls	2.50759e+07	3.00026e+07	3.25425e+07	5.07089e+07	2.91975e+07	5.84988e+07	2.89102e+07	2.07415e+07	7.15175e+06	1.48912e+07	1.30986e+07	3.64491e+07	1.25545e+07	1.34306e+07	2.30965e+07	2.30933e+07	2.81403e+07	3.73307e+07	4.64006e+07	3.70617e+07	3.22034e+07	7.96008e+07	9.84519e+07	4.60831e+07	1.88068e+08	2.30239e+07	3.6693e+07	8.63728e+07	4.87571e+07	2.6655e+07	3.23323e+07	2.85119e+07	1.02801e+08	5.6099e+07	3.34113e+07	5.5225e+07
NEG13885	Unknown	13.677	619.285	[M-H]-	Unknown	Unknown	Unknown	Unknown	---	Unknown	---	Unknown	Unknown	6.66616e+06	3.01176e+07	1.81234e+07	3.25049e+07	3.67594e+07	2.12155e+07	497268	2.25088e+07	1.68187e+07	2.44114e+07	2.17763e+07	2.30368e+07	7.75236e+06	2.04214e+07	2.72439e+07	2.17498e+07	2.36768e+07	3.52756e+07	521275	1.58357e+06	768351	862135	666931	2.25933e+06	3.11799e+06	3.66803e+06	2.64652e+06	3.2975e+06	2.61591e+06	750226	590097	918758	867968	2.86696e+06	1.74017e+06	691771
POS14681	Unknown	9.304	758.568	[M+H]+	Unknown	Unknown	Unknown	Unknown	---	Unknown	---	Unknown	Unknown	9.3063e+07	2.23878e+08	5.10083e+07	1.1307e+08	8.63239e+07	1.93377e+08	9.84219e+07	2.03674e+08	1.04292e+08	4.778e+07	4.52486e+07	3.61427e+07	1.09539e+08	9.00605e+07	6.09903e+07	1.22757e+08	9.49123e+07	5.36897e+07	1.82412e+08	9.24606e+07	5.80764e+07	6.25303e+07	8.29371e+07	4.08189e+07	1.17722e+08	1.89016e+08	121698093	1.77785e+08	2.07452e+08	1.53456e+08	9.63399e+07	6.35465e+07	4.9134e+07	7.63849e+07	2.90118e+08	1.29547e+08
POS8785	Hexadecanedioic acid mono-L-carnitine ester	7.86	430.314	[M+H-H2O]+	C23H43NO6	Fatty Acyls	UNHCPLSWMNPZTD-UHFFFAOYSA-N	C[N+](C)(C)CC(CC([O-])=O)OC(=O)CCCCCCCCCCCCCCC(O)=O	C19615	566787	HMDB0000712	Lipids and lipid-like molecules	Fatty Acyls	4.67518e+07	4.3089e+07	1.95848e+07	3.27051e+07	4.39267e+07	4.57309e+07	3.47907e+07	7.16424e+07	2.89901e+07	1.66184e+07	1.65703e+07	4.50765e+07	4.81864e+07	6.5079e+07	4.65168e+07	3.50327e+07	3.14767e+07	2.29698e+07	1.91142e+06	1.22314e+06	380278	4.09157e+06	819548	1.87444e+06	1.58257e+06	368502	447798	1.64422e+06	160041	2.33744e+06	473514	380224	1.23736e+06	655465	730129	913150
POS7648	Myristoyllevocarnitine	8.794	372.309	[M+H]+	C21H41NO4	Acyl carnitines	PSHXNVGSVNEJBD-LJQANCHMSA-N	O=C([O-])CC(OC(=O)CCCCCCCCCCCCC)C[N+](C)(C)C	---	53477791	---	Lipids and lipid-like molecules	Fatty Acyls	1.24992e+08	6.47805e+07	6.31854e+07	3.08018e+08	8.56786e+07	3.88069e+08	1.07323e+08	1.76561e+08	4.87509e+07	1.4921e+08	4.11056e+07	7.62831e+07	5.07857e+07	7.80389e+07	1.09236e+08	1.09166e+08	6.90137e+07	1.37739e+08	1.72959e+09	2.33922e+09	2.37354e+09	4.43812e+09	2.14882e+09	2.61348e+09	3.64947e+09	1127225111	1.16083e+09	3.61638e+09	1.11434e+09	2.69187e+09	1.54597e+09	2.09601e+09	1.41778e+09	2.95032e+09	2.46865e+09	2.0361e+09
NEG5966	D-4'-Phosphopantothenate	4.903	298.069	[M-H]-	C9H18NO8P	Carboxylic acids and derivatives	XHFVGHPGDLDEQO-ZETCQYMHSA-N	CC(C)(COP(O)(O)=O)[C@@H](O)C(=O)NCCC(O)=O	C03492	41635	HMDB0001016	Organic acids and derivatives	Carboxylic acids and derivatives	7.3183e+08	5.56401e+08	4.8515e+08	5.03384e+08	4.33339e+08	3.91282e+08	6.47673e+08	3.50643e+08	5.01774e+08	3.11848e+08	2.75898e+08	6.3917e+08	5.65938e+08	5.66106e+08	4.71839e+08	4.02233e+08	5.64188e+08	3.64842e+08	7.01197e+06	4.60088e+06	5.44455e+06	7.54924e+06	1.74485e+06	8.38557e+06	4.21786e+06	3.20246e+06	3.72418e+06	6.89708e+06	1.6905e+06	6.54957e+06	2.11955e+06	5.02115e+06	8.19303e+06	5.51329e+06	3.57339e+06	3.84114e+06
NEG4980	Unknown	13.652	265.147	[M-H]-	Unknown	Unknown	Unknown	Unknown	---	Unknown	---	Unknown	Unknown	1.4115e+09	1.17576e+09	1.43174e+09	1.20198e+09	1.465e+09	1.63401e+09	1.36488e+09	1.30964e+09	1.75803e+09	1.63151e+09	1.62817e+09	1.327e+09	1.3293e+09	1.29225e+09	1.34393e+09	9.91572e+08	1.64651e+09	1.47025e+09	1.14274e+09	1.1871e+09	1.02254e+09	8.81052e+08	1.22288e+09	1.59388e+09	1.19346e+09	1.29021e+09	1.65009e+09	1.04999e+09	6.30874e+09	1.42077e+09	2.05519e+09	1.27585e+09	1.02631e+09	1.03421e+09	1.37647e+09	9.30031e+08
POS14683	Unknown	9.651	758.568	[M+H]+	Unknown	Unknown	Unknown	Unknown	---	Unknown	---	Unknown	Unknown	1.25889e+08	1.32319e+08	9.32714e+07	9.03678e+07	1.07891e+08	1.17406e+08	2.45612e+08	1.72786e+08	1.1963e+08	8.65676e+07	1.00782e+08	7.87789e+07	1.9641e+08	1.22892e+08	4.11878e+08	9.13381e+07	74314118	1.00705e+08	1.84474e+08	3.12258e+08	6.66904e+07	1.77967e+08	1.12139e+08	1.71344e+08	1.49618e+08	1.55437e+08	4.08226e+08	1.95689e+08	4.35925e+08	2.69076e+08	1.16083e+08	2.17047e+08	1.4738e+08	2.64885e+08	7.64654e+08	2.29286e+08
POS14684	Unknown	10.044	758.568	[M+H]+	Unknown	Unknown	Unknown	Unknown	---	Unknown	---	Unknown	Unknown	2.55541e+08	3.06442e+08	1.93791e+08	2.10405e+08	2.43821e+08	2.23945e+08	2.27258e+08	3.69523e+08	2.68198e+08	3.14956e+08	2.30214e+08	1.56852e+08	3.73141e+08	4.63411e+08	2.76471e+08	1.72009e+08	2.37175e+08	3.35294e+08	4.24439e+08	1.69954e+08	3.25724e+08	2.7195e+08	1.32747e+08	1.70687e+08	2.03368e+08	2.51499e+08	4.41229e+08	2.84513e+08	1.05494e+09	6.81004e+08	3.27458e+08	1.47183e+08	1.24851e+08	5.51385e+08	2.13826e+08	9.27913e+08
POS1003	Unknown	11.203	122.096	[M+H]+	Unknown	Unknown	Unknown	Unknown	---	Unknown	---	Unknown	Unknown	2.69995e+09	1.38384e+09	1.80569e+09	1.58155e+09	1.26288e+09	3.99308e+08	1.88938e+09	1.79367e+09	3.74449e+08	5.57206e+08	5.74859e+08	5.7151e+08	1.85065e+09	2.44292e+09	1.75022e+09	8.22296e+08	1.53996e+09	1.78922e+09	1.75883e+09	1.55899e+09	2.03013e+09	1.52605e+09	1.73945e+09	1.75293e+09	2.84358e+08	5.55684e+08	2.42497e+08	5.44375e+08	5.23664e+08	1.08476e+09	4.02089e+08	4.83474e+08	4.51919e+08	9.00073e+08	8.25373e+08	5.52255e+08
NEG675	Unknown	13.735	117.017	[M-H]-	Unknown	Unknown	Unknown	Unknown	---	Unknown	---	Unknown	Unknown	6.1434e+07	5.46194e+07	1.35051e+08	7.59403e+07	8.94295e+07	5.74766e+07	3.54405e+07	5.15184e+07	8.84502e+07	5.69066e+07	5.78482e+07	7.09773e+07	9.55204e+07	7.01136e+07	3.77432e+07	9.66016e+07	6.06666e+07	9.74616e+07	5.49652e+07	3.18825e+07	8.92517e+07	6.32355e+07	3.57478e+07	5.89763e+07	4.08955e+07	4.93937e+07	3.20482e+07	8.84327e+07	4.96174e+07	96146282	5.32521e+07	6.42504e+07	1.07006e+08	7.54672e+07	4.27824e+07	4.89866e+07
POS3678	Serylleucine	5.005	219.133	[M+H]+	C9H18N2O4	Peptides	NFDYGNFETJVMSE-UHFFFAOYSA-N	CC(C)C[C@@H](C(=O)O)NC(=O)[C@H](CO)N	---	7015695	HMDB0029043	Organic acids and derivatives	Carboxylic acids and derivatives	5.59968e+06	6.85647e+06	5.8695e+06	7.24381e+06	7.6974e+06	5.17764e+06	3.86233e+06	7.00709e+06	4.48791e+06	5.22683e+06	6.58546e+06	6.62395e+06	8.14912e+06	3.45603e+06	4.93144e+06	9.85502e+06	1.01058e+07	4.94196e+06	1.69375e+07	6.62084e+06	8.55058e+06	2.7566e+07	4.05115e+07	1.13874e+07	3.15201e+07	1.57073e+07	3.82675e+07	6.57088e+06	2.11277e+07	1.01115e+07	8.23915e+07	6.12874e+06	6.28332e+06	7.90389e+06	1.39498e+07	1.61556e+07
POS1596	Unknown	4.839	143.033	[M+H]+	Unknown	Unknown	Unknown	Unknown	---	Unknown	---	Unknown	Unknown	2.71357e+07	3.556e+07	9.26507e+07	6.26662e+07	7.21371e+07	9.40552e+07	4.89824e+07	3.9001e+07	2.05537e+08	1.35603e+08	1.9586e+08	1.31765e+08	1.02841e+08	7.28498e+07	5.68823e+07	1.37191e+08	1.39604e+08	1.18505e+08	1.2112e+07	5.6376e+06	7.61534e+06	2.64443e+07	2.83541e+07	8.01146e+06	1.09147e+07	6.91727e+06	1.27802e+07	1.35218e+07	1.19499e+07	1.83494e+07	1.59533e+07	1.60352e+07	9.00405e+06	2.24504e+07	9.72037e+06	2.69453e+07
POS11539	Unknown	1.339	613.155	[M+H]+	Unknown	Unknown	Unknown	Unknown	---	Unknown	---	Unknown	Unknown	5.5563e+07	6.67647e+07	8.21983e+07	4.17816e+07	1.60475e+08	1.35491e+08	8.91561e+07	9.97916e+07	8.37438e+07	1.26646e+08	2.20402e+08	7.90827e+07	5.11947e+07	9.98194e+07	5.39981e+06	7.80806e+07	6.08745e+07	3.29749e+07	1.43473e+07	2.37196e+07	2.95923e+06	5.76153e+06	8.50661e+06	54620248	1.67722e+07	8.90893e+06	2.26648e+07	1.13507e+07	5.54726e+06	6018431	7.39109e+06	1.45786e+07	1.39019e+07	1.62024e+07	3.25427e+07	1.19951e+07
NEG4972	Unknown	7.832	265.146	[M-H]-	Unknown	Unknown	Unknown	Unknown	---	Unknown	---	Unknown	Unknown	5.87966e+06	3.91181e+07	2.80091e+07	3.19253e+07	3.1205e+07	4.42699e+07	3.07011e+07	3.68142e+07	2.94139e+07	6.16707e+07	2.49944e+07	3.06766e+07	7.15573e+06	5.54212e+07	5.67694e+07	3.04261e+07	7.33766e+07	3.66202e+07	1.45381e+07	3.65314e+07	1.92715e+07	2.99141e+07	2.26753e+07	3.37278e+07	1.57411e+07	3.31623e+07	3.616e+07	5.9347e+07	2.02464e+07	9.84368e+07	2.00703e+07	5.76665e+07	2.86237e+07	2.71799e+07	3.49546e+07	3.6259e+07
POS10620	LPC(20:4)	9.72	544.337	[M+H]+	C28H50NO7P	Glycerophospholipids	GOMVPVRDBLLHQC-VEJNOCSESA-N	CC\C=C/C\C=C/C\C=C/C\C=C/CCCCCCC(=O)OC[C@](O)([H])COP([O-])(=O)OCC[N+](C)(C)C	---	53480469	HMDB0010396	Lipids and lipid-like molecules	Glycerophospholipids	7.87223e+09	8.5834e+09	1.08285e+10	7.23604e+09	8.83024e+09	1.20198e+10	7.04449e+09	8.81103e+09	1.03579e+10	8.51944e+09	8.6626e+09	9.75922e+09	8.05166e+09	8.77971e+09	7.99045e+09	8.64638e+09	1.14745e+10	1.05701e+10	582518351	3.66575e+08	3.30883e+08	2.31882e+08	3.84271e+08	4.09727e+08	3.56049e+08	3.50408e+08	3.41131e+08	3.81601e+08	6.3528e+08	5.21147e+08	3.0779e+08	4.73555e+08	4.73667e+08	4.92068e+08	3.94995e+08	4.18045e+08
POS7605	cis-5-Tetradecenoylcarnitine	8.518	370.293	[M+Na]+	C21H39NO4	Fatty Acyls	NNCBVXBBLABOCB-SEYXRHQNSA-N	CCCCCCCC\C=C/CCCC(=O)OC(CC([O-])=O)C[N+](C)(C)C	---	22833575	HMDB0002014	Lipids and lipid-like molecules	Fatty Acyls	5.90981e+07	2.72168e+07	4.6502e+07	1.27588e+08	4.41391e+07	1.17925e+08	3.30639e+07	6.78226e+07	2.87679e+07	6.30236e+07	3.15339e+07	6.3126e+07	4.68013e+07	3.33555e+07	4.79288e+07	5.32921e+07	3.97695e+07	6.04247e+07	1.39615e+09	2.00984e+09	2.34018e+09	2.96645e+09	1.58267e+09	1.75671e+09	2.06305e+09	1.08128e+09	6.95312e+08	2.22364e+09	9.90564e+08	2.34755e+09	1.26877e+09	1.75639e+09	1.10111e+09	2.80628e+09	2.31912e+09	1.84779e+09
POS15379	PC(16:0/18:1)	11.15	782.567	[M+Na]+	C42H82NO8P	Phosphatidylcholines	WTJKGGKOPKCXLL-VYOBOKEXSA-N	CCCCCCCCCCCCCCCC(=O)OC[C@H](COP(=O)([O-])OCC[N+](C)(C)C)OC(=O)CCCCCCC/C=C\CCCCCCCC	---	5497103	HMDB0007972	Lipids and lipid-like molecules	Glycerophospholipids	9.98038e+08	1.28366e+09	9.75821e+08	8.88219e+08	2.71175e+09	2.11743e+09	4.48488e+08	6.37803e+08	9.32086e+08	1.27279e+09	5.59809e+08	1.064e+09	1.1169e+09	1.34947e+09	3.44633e+09	1.45068e+09	7.66446e+08	1.58497e+09	1.2123e+09	4.86786e+08	4.78871e+08	4.85191e+09	1.71421e+09	1.162e+09	2.32512e+09	2.86663e+09	2.26423e+09	3.37752e+09	1.60339e+09	1.69061e+09	1.78536e+09	2.09167e+09	3.09664e+09	1.22483e+09	4.95149e+08	4.74772e+08
POS15384	Unknown	10.243	782.567	[M+H]+	Unknown	Unknown	Unknown	Unknown	---	Unknown	---	Unknown	Unknown	2.0585e+08	338689933	1.90786e+08	8.87906e+08	8.31411e+08	2.33857e+09	1.91543e+08	2.02549e+08	2.15262e+08	6.93162e+08	3.84006e+08	3.01596e+08	3.79643e+08	6.64102e+08	4.61599e+08	3.71524e+08	3.03811e+08	5.17205e+08	2.06651e+08	5.76183e+08	7.67976e+08	2.67142e+08	5.16953e+08	3.53773e+08	4.37564e+08	9.95137e+08	2.31862e+09	1.38181e+09	9.26746e+08	1.16879e+09	6.21384e+08	5.53103e+08	9.29348e+08	1.02788e+09	4.57761e+08	2.4189e+08
POS15381	Unknown	9.998	782.567	[M+H]+	Unknown	Unknown	Unknown	Unknown	---	Unknown	---	Unknown	Unknown	5.16658e+08	2.96694e+08	5.41674e+08	4.83347e+08	8.89787e+08	1.2838e+09	7.61709e+07	2.36364e+08	4.62557e+08	5.40656e+08	4.94742e+08	1.54717e+08	4.69425e+08	2.02845e+08	4.29911e+08	4.49736e+08	8.19642e+08	3.07617e+08	4.87334e+08	2.67427e+08	1.85842e+08	4.97759e+08	1.68022e+09	1.6633e+08	5.91959e+08	7.43089e+08	8.28363e+08	5.8343e+08	3.26389e+09	8.7428e+08	2.37912e+08	6.68451e+08	4.93114e+08	4.36234e+08	3.21005e+08	3.66909e+08
POS15382	Unknown	9.597	782.567	[M+Na]+	Unknown	Unknown	Unknown	Unknown	---	Unknown	---	Unknown	Unknown	1.40441e+08	143045129	1.50764e+08	1.98829e+08	2.40432e+08	3.53351e+08	8.28031e+07	1.04452e+08	6.28917e+07	3.78797e+08	3.64108e+08	4.3361e+08	1.52043e+08	1.07994e+08	2.34406e+08	2.08996e+08	3.58616e+08	3.118e+08	1.39284e+08	4.0108e+08	2.51568e+08	1.40547e+08	9.84313e+08	3.71895e+08	2.37312e+08	7.75216e+08	6.69164e+08	3.407e+08	3.61387e+08	3.31559e+08	2.67764e+08	1.65735e+08	3.08584e+08	3.33342e+08	4.94786e+08	2.8462e+08
NEG6742	CMP	1.398	322.042	[M-H]-	C9H14N3O8P	Pyrimidine ribonucleoside monophosphates	IERHLVCPSMICTF-KWRCWRNTNA-N	O=P(O)(O)OCC1OC(N2C=CC(=N)N=C2O)C(O)C1O	C00055	6131	HMDB0000095	Nucleosides, nucleotides, and analogues	Pyrimidine nucleotides	2.98138e+07	2.53501e+07	2.4256e+07	3.39089e+07	3.63434e+07	2.61132e+07	3.35007e+07	2.86843e+07	1.70344e+07	2.52367e+07	1.88416e+07	3.20248e+07	5.51332e+07	2.59373e+07	3.96255e+07	2.21139e+07	1.7166e+07	1.68154e+07	4.8198e+06	6.83216e+06	4.94806e+06	1.98327e+06	3.76442e+06	4.74892e+06	3.97517e+06	2.21727e+07	1.98061e+06	5.45629e+06	3.57014e+06	3.26186e+06	5.8659e+06	5.029e+06	1.75408e+06	3.013e+06	1.00893e+06	618921
NEG6743	3'-CMP	1.264	322.042	[M-H]-	C9H14N3O8P	Monosaccharides	UOOOPKANIPLQPU-XVFCMESISA-N	C1=CN([C@H]2[C@@H]([C@@H]([C@@H](CO)O2)OP(=O)(O)O)O)C(=NC1=N)O	C05822	6131	HMDB0240312	Organic oxygen compounds	Organooxygen compounds	4.30204e+07	5.44223e+07	1.78525e+07	4.24489e+07	4.0684e+07	3.6141e+07	3.70447e+07	4.62674e+07	1.89152e+07	2.6129e+07	2.81525e+07	3.44486e+07	2.3447e+07	2.44202e+07	5.26269e+07	2.86289e+07	2.06802e+07	3.34634e+07	1.38579e+07	1.00312e+07	3.77533e+06	1.9983e+06	7.50358e+06	6.73936e+06	7.63338e+06	1.90263e+07	5.33048e+06	1.06938e+07	1.1148e+07	9.30718e+06	1.13783e+07	5.65437e+06	2.97121e+06	7.25191e+06	3.39173e+06	4.3241e+06
POS8094	Unknown	9.618	396.309	[M+H]+	Unknown	Unknown	Unknown	Unknown	---	Unknown	---	Unknown	Unknown	206639	0	443947	323180	235574	780389	0	429583	279531	24777.8	195796	0	424359	391369	0	214001	228000	178109	2.50488e+07	4.14139e+07	3.36752e+07	7.77552e+07	3.06445e+07	4.87969e+07	2.90644e+07	3.3624e+07	7.54239e+06	3.17586e+07	6.15043e+06	3.78701e+07	2.97356e+07	1.92161e+07	4.37687e+07	2.22501e+07	5.2848e+07	3.12426e+07
NEG15255	PE(18:0/20:4)	9.877	766.534	[M-H]-	C43H78NO8P	Phosphatidylethanolamines	YEHAZLUVAZKVRO-PDWSRYNESA-N	CCCCCCCCCCCCCCCCCC(=O)OCC(COP(O)(=O)OCCN)OC(=O)CCCCCC\C=C/C\C=C/C\C=C/C\C=C/CC	---	138303640	HMDB0009004	Lipids and lipid-like molecules	Glycerophospholipids	1.71194e+06	4.67464e+06	2.42686e+06	3.28735e+06	1.4712e+07	5.8217e+06	7.70548e+06	4.34646e+06	4.7593e+06	2.5177e+06	2.78298e+06	2.22442e+06	4.54311e+06	3.87842e+06	5.87253e+06	1.3814e+06	1.69867e+06	2.56407e+06	1.30977e+07	7.78272e+06	1.78029e+07	9.45016e+06	9.06926e+06	3.4973e+06	2.19154e+07	1.40787e+07	1.31581e+07	1.53279e+07	1.76211e+07	2.32328e+07	1.39365e+07	1.7202e+07	1.2191e+07	1.20182e+07	3.32417e+07	1.1218e+07
NEG7343	D-myo-Inositol 1,4-bisphosphate	0.996	338.987	[M-H]-	C6H14O12P2	Organooxygen compounds	PELZSPZCXGTUMR-RTPHHQFDSA-N	O[C@H]1[C@@H](O)[C@@H](OP(O)(O)=O)[C@H](O)[C@@H](O)[C@@H]1OP(O)(O)=O	C01220	---	HMDB0000968	Organic oxygen compounds	Organooxygen compounds	1.35888e+06	1.16424e+06	2.24286e+06	941489	804034	2.16345e+06	0	942831	535975	107736	325287	794683	1.00732e+06	626007	3.37424e+06	1.40862e+06	371978	388076	1.16927e+09	1.13237e+09	9.48381e+08	3.91995e+08	3.46199e+08	5.61984e+08	5.249e+07	5.87882e+08	3.51545e+08	8.67617e+08	6.32339e+08	4.88357e+08	7.16182e+07	1.1957e+09	3.3809e+08	5.7572e+08	5.17778e+08	3.68287e+08
NEG7345	Unknown	0.752	338.987	[M-H]-	Unknown	Unknown	Unknown	Unknown	---	Unknown	---	Unknown	Unknown	347965	977410	645756	748186	1.09666e+06	906352	500681	272220	491712	169972	229138	428121	435717	555535	802338	904697	526778	387039	3.7361e+08	4.48448e+08	4.95673e+08	2.24189e+08	1.34287e+08	1.76165e+08	1.84812e+07	2.01398e+08	1.79231e+08	3.56244e+08	2.32356e+08	2.27885e+08	3.46945e+07	6.50732e+08	1.57094e+08	2.40705e+08	2.28618e+08	1.67845e+08
NEG4315	Pseudouridine	1.543	243.061	[M-H]-	C9H12N2O6	Nucleoside and nucleotide analogues	PTJWIQPHWPFNBW-GBNDHIKLSA-N	OC1=NC=C(C(O)=N1)C2OC(CO)C(O)C2O	C02067	15047	HMDB0000767	Nucleosides, nucleotides, and analogues	Nucleoside and nucleotide analogues	5.38457e+07	4.70808e+07	4.34759e+07	6.01617e+07	8.48173e+07	4.37211e+07	3.12195e+07	3.58692e+07	2.84027e+07	5.30776e+07	4.30402e+07	4.79224e+07	4.3398e+07	6.2182e+07	6.55943e+07	2.63355e+07	5.96431e+07	5.18849e+07	2.82304e+07	3.21123e+07	2.46196e+07	1.62721e+07	1.56305e+07	2.89278e+07	2.20519e+07	2.33015e+07	3.36168e+07	2.8769e+07	2.94048e+07	2.74816e+07	1.84986e+07	3.42213e+07	2.17328e+07	2.53383e+07	3.25345e+07	2.65836e+07
POS14682	Unknown	9.053	758.568	[M+H]+	Unknown	Unknown	Unknown	Unknown	---	Unknown	---	Unknown	Unknown	1.34755e+08	1.50125e+08	2.92435e+07	8.85595e+07	1.19816e+08	1.13425e+08	2.08209e+08	1.15548e+08	5.30291e+07	1.04896e+08	5.23529e+07	8.25396e+07	1.7108e+08	8.23929e+07	5.25735e+07	8.42333e+07	5.01851e+07	5.91012e+07	1.56944e+08	1.39726e+08	4.23724e+07	3.80509e+07	5.77357e+07	8.5952e+07	7.72779e+07	9.38986e+07	1.08271e+08	9.15242e+07	7.31628e+07	9.77166e+07	5.60009e+07	1.02505e+08	4.75808e+07	1.14425e+08	2.31805e+08	1.31457e+08
POS1349	Isoindolin-1-one	6.427	134.06	[M+H]+	C8H7NO	Isoindoles and derivatives	PXZQEOJJUGGUIB-UHFFFAOYSA-N	O=C1NCC2=CC=CC=C12	---	10199	HMDB0253647	Organoheterocyclic compounds	Isoindoles and derivatives	2.51595e+07	4.08525e+07	1.95581e+07	3.04974e+07	2.42767e+07	3.00122e+07	2.86822e+07	2.4726e+07	3.03219e+07	5.03989e+07	2.63604e+07	4.23373e+07	4.00692e+07	5.1753e+07	3.038e+07	4.21602e+07	2.21013e+07	4.24107e+07	8.37576e+06	5.57034e+06	5.35155e+06	1.14445e+07	1.0868e+07	1.14106e+07	6.43429e+06	8.01218e+06	7.61203e+06	1.94229e+07	1.23406e+07	1.65717e+07	1.06319e+07	2.46175e+07	1.45574e+07	1.73695e+07	8.06321e+06	1.61075e+07
POS826	Unknown	2.585	114.066	[M+H]+	Unknown	Unknown	Unknown	Unknown	---	Unknown	---	Unknown	Unknown	4.99381e+08	4.81245e+08	2.66911e+08	3.67188e+08	4.03577e+08	2.99543e+08	1.83432e+09	2.39896e+09	1.82488e+09	1.27963e+09	5.4925e+08	1.00645e+09	4.61383e+08	7.48287e+08	3.56215e+08	3.56501e+08	6.46252e+08	5.92998e+08	4.83291e+09	7.96301e+09	1.48466e+10	1.66618e+10	1.29052e+10	9.28297e+09	8.73662e+09	1.18185e+10	6.14672e+09	8.01415e+09	1.17799e+10	1.2111e+10	9.26538e+09	7.81783e+09	5.43888e+09	1.96563e+10	1.40474e+10	1.92315e+10
NEG4974	Unknown	7.572	265.146	[M-H]-	Unknown	Unknown	Unknown	Unknown	---	Unknown	---	Unknown	Unknown	6.66945e+06	2.47489e+07	2.94577e+07	2.84597e+07	5.46541e+07	26562570	1.92871e+07	2.39182e+07	1.79889e+07	4.10805e+07	1.64858e+07	1.76927e+07	1.71207e+07	2.00306e+07	3.38685e+07	1.93665e+07	1.98512e+07	3.79428e+07	7.85362e+06	2.13556e+07	1.84305e+07	4.39324e+07	2.60896e+07	2.59343e+07	1.83176e+07	2.38317e+07	2.13018e+07	6.36748e+07	1.98115e+07	2.0514e+08	1.33766e+07	6.62823e+07	4.09836e+07	4.41119e+07	3.388e+07	1.52265e+07
POS14680	Unknown	11.209	758.568	[M+H]+	Unknown	Unknown	Unknown	Unknown	---	Unknown	---	Unknown	Unknown	5.30855e+08	1.36457e+09	6.79146e+08	3.19188e+08	9.61731e+08	4.38504e+08	8.20415e+08	1.27924e+09	2.62762e+08	2.35612e+08	6.37612e+08	7.57239e+08	5.56309e+08	8.79459e+08	9.76523e+08	1.56476e+08	2.80708e+08	4.43207e+08	1.60592e+09	5.8573e+08	7.15716e+08	1.08308e+09	1.05449e+09	4.68668e+08	1.00839e+09	8.67712e+08	3.09328e+08	1.53882e+09	6.48947e+08	7.11307e+08	1.7924e+09	8.24194e+08	8.15954e+08	2.55641e+08	5.51591e+08	5.60722e+08
POS9232	Arachidyl carnitine	10.136	456.403	[M+H]+	C27H53NO4	Fatty Acyls	SVJLJQBGUITFLI-UHFFFAOYSA-N	CCCCCCCCCCCCCCCCCCCC(=O)OC(CC([O-])=O)C[N+](C)(C)C	---	53477833	HMDB0006460	Lipids and lipid-like molecules	Fatty Acyls	2.44566e+07	3.50597e+07	4.99647e+07	2.94976e+07	2.93205e+07	4.80681e+07	1.54844e+07	8.60942e+06	4.6153e+06	9.45925e+06	4.25664e+06	3.84632e+07	2.5286e+07	1.13783e+07	2.6119e+07	2.9313e+07	4.53059e+07	4.04975e+07	7.79904e+06	4.52761e+06	3.92678e+06	1.74624e+07	1.42092e+07	4.43023e+06	5.24518e+07	1.97328e+06	2.92694e+06	3.42936e+07	1.66641e+07	4.38192e+06	1.59878e+06	1.90817e+06	2.48782e+07	2.39973e+07	1.70289e+06	6.88533e+06
NEG11829	Unknown	10.294	507.271	[M-H]-	Unknown	Unknown	Unknown	Unknown	---	Unknown	---	Unknown	Unknown	2.38652e+07	1.61328e+06	4.41448e+06	1.01118e+07	9.00083e+06	6.68182e+06	6.10174e+06	142156	3.80239e+06	4.01768e+06	5.31659e+06	3.29502e+06	7.08701e+07	1.06202e+06	1.07742e+07	5.87304e+06	3.79583e+06	1.09535e+07	3163247	448713	645286	617785	152199	1.27231e+06	2.33378e+07	1.05989e+06	947377	902089	1.09927e+06	543308	3.65389e+06	119422	935857	674943	2.21937e+06	1.21483e+06
POS15388	Unknown	9.233	782.567	[M+H]+	Unknown	Unknown	Unknown	Unknown	---	Unknown	---	Unknown	Unknown	1.1025e+08	1.03366e+08	8.14036e+07	2.22347e+08	1.88551e+08	2.42173e+08	4.13774e+07	7.49672e+07	3.41595e+07	7.20792e+07	1.83326e+08	6.80622e+07	1.09275e+08	4.75008e+07	7.5802e+07	7.93058e+07	7.75255e+07	6.02776e+07	6.93003e+07	1.29912e+08	1.26472e+08	7.53174e+07	1.53786e+08	7.03206e+07	1.90976e+08	1.99564e+08	5.72611e+08	3.03626e+08	2.2315e+08	2.01157e+08	1.42552e+08	1.11162e+08	1.60052e+08	1.46657e+08	9.17762e+07	8.12007e+07
NEG14380	NAD	1.504	662.099	[M-H]-	C21H27N7O14P2	(5'->5')-dinucleotides	BAWFJGJZGIEFAR-NNYOXOHSSA-N	NC1=C2N=CN([C@@H]3O[C@H](COP([O-])(=O)OP(O)(=O)OC[C@H]4O[C@H]([C@H](O)[C@@H]4O)[N+]4=CC=CC(=C4)C(O)=N)[C@@H](O)[C@H]3O)C2=NC=N1	C00003	5892;5288979;10897651;73415790	HMDB0000902	Nucleosides, nucleotides, and analogues	(5'->5')-dinucleotides	6.92498e+06	1.32724e+07	1.03729e+07	1.14706e+07	1.62251e+07	1.35918e+07	6.04267e+06	1.25577e+07	1.72589e+07	9.7405e+06	2.05092e+07	4.59367e+06	5.34486e+06	8.65338e+06	1.36814e+07	7.00495e+06	1.57021e+07	1.98059e+07	3.22413e+06	6.63986e+06	8.75479e+06	3.69641e+06	1.295e+07	1.41155e+07	1.9129e+06	1.53756e+07	5.38657e+06	1.70468e+07	5.28203e+06	1.4681e+07	747458	8.94553e+06	1.17449e+07	6.60417e+06	1.79797e+07	1.50192e+07
POS15383	Unknown	8.598	782.567	[M+H]+	Unknown	Unknown	Unknown	Unknown	---	Unknown	---	Unknown	Unknown	1.61506e+07	4.01229e+07	8.10333e+07	9.47419e+07	8.16876e+07	8.79453e+07	1.92564e+07	1.67026e+07	1.63195e+07	3.09772e+07	1.1553e+08	2.45784e+07	2.51613e+07	3.42459e+07	8.12713e+07	3.04129e+07	9.04245e+07	7.27812e+07	4.35503e+07	7.37599e+07	5.30036e+07	3.38857e+07	2.19881e+08	4.8483e+07	7.25157e+07	1.44634e+08	1.68278e+08	7.04426e+07	1.16889e+08	1.04935e+08	2.45629e+07	3.9657e+07	8.34865e+07	1.25521e+08	5.85796e+07	4.07198e+07
POS2255	Phenylalanine	5.013	166.086	[M+H]+	C9H11NO2	Amino acids and derivatives	COLNVLDHVKWLRT-UHFFFAOYSA-N	N[C@@H](CC1=CC=CC=C1)C(O)=O	C00079	6140	HMDB0000159	Organic acids and derivatives	Carboxylic acids and derivatives	1.09162e+10	1.0981e+10	1.09049e+10	9.64499e+09	1.08458e+10	9.37771e+09	1.05185e+10	1.00832e+10	9.19113e+09	1.12657e+10	1.29844e+10	1.14515e+10	1.04475e+10	9.8909e+09	9.43185e+09	1.02886e+10	1.23305e+10	9.94402e+09	7.7635e+09	7.17056e+09	6.46286e+09	1.06369e+10	7.18806e+09	5.88395e+09	5.23063e+09	7.77483e+09	8.37445e+09	7.01417e+09	7.06682e+09	7.93805e+09	7.89039e+09	8.78798e+09	7.15611e+09	6.44624e+09	6.73506e+09	6.70188e+09
POS1004	Unknown	11.387	122.096	[M+H]+	Unknown	Unknown	Unknown	Unknown	---	Unknown	---	Unknown	Unknown	2.31726e+09	2.06324e+09	1.30961e+09	8.81975e+08	9.33774e+08	1.35535e+09	1.28854e+09	1.43987e+09	1.40014e+09	1.38096e+09	8.31134e+08	7.26727e+08	1.39721e+09	1.08831e+09	1.02147e+09	1.23344e+09	7.25357e+08	1.43319e+09	1.1966e+09	1.23869e+09	2.03013e+09	7.64703e+08	9.47209e+08	6.5094e+08	2.58586e+08	6.37191e+08	7.57681e+08	2.67847e+08	6.32111e+08	4.56975e+08	5.4873e+08	7.01025e+08	1.81206e+09	9.9414e+08	8.21047e+08	8.27061e+08
POS1449	Unknown	13.718	137.045	[M+H]+	Unknown	Unknown	Unknown	Unknown	---	Unknown	---	Unknown	Unknown	3.78899e+08	6.33973e+08	5.01799e+08	5.21101e+08	6.25264e+08	5.67218e+08	3.88599e+08	4.0234e+08	3.56543e+08	6.40426e+08	4.50152e+08	6.09023e+08	6.37018e+08	4.85501e+08	4.72005e+08	5.29742e+08	5.45401e+08	7.88529e+08	3.62521e+08	3.69561e+08	2.6772e+08	1.87482e+08	3.43603e+08	3.80431e+08	2.7853e+08	3.7334e+08	3.02262e+08	4.12997e+08	2.89298e+08	3.71648e+08	2.74514e+08	3.24241e+08	2.16168e+08	4.28965e+08	4.54435e+08	2.91127e+08
POS823	Unknown	2.076	114.066	[M+H]+	Unknown	Unknown	Unknown	Unknown	---	Unknown	---	Unknown	Unknown	3.27518e+08	7.53985e+08	1.95579e+08	3.41509e+08	3.91722e+08	1.84499e+08	1.71801e+09	1.90784e+09	1.80084e+09	9.41347e+08	6.62566e+08	7.1238e+08	4.40469e+08	3.78799e+08	8.0213e+08	8.76177e+08	4.24361e+08	5.15717e+08	1.13087e+10	1.85039e+10	2.49957e+10	2.82075e+10	7.84349e+09	1.85954e+10	1.44704e+10	1.0309e+10	9.2322e+09	9.56417e+09	1.17416e+10	1.16726e+10	1.613e+10	1.27697e+10	1.07872e+10	1.4997e+10	1.41231e+10	1.36601e+10
NEG4982	Unknown	11.575	265.147	[M-H]-	Unknown	Unknown	Unknown	Unknown	---	Unknown	---	Unknown	Unknown	6.4586e+06	4.5537e+07	1.76545e+07	2.87136e+07	3.96173e+07	5.20715e+07	5.57443e+06	2.88195e+07	1.9851e+07	1.7639e+07	1.72918e+07	2.39049e+07	2.98854e+06	1.51808e+07	3.10584e+07	1.94873e+07	1.41346e+07	2.54768e+07	4.61206e+06	2.48949e+07	1.24986e+07	1.34642e+07	2.96576e+07	1.03787e+07	1.6643e+06	2.05964e+07	1.61722e+07	1.74045e+07	1.10698e+07	5.9454e+07	2.98322e+06	3.6416e+07	1.45408e+07	1.22755e+07	1.61943e+07	1.41743e+07
POS824	Unknown	11.036	114.066	[M+H]+	Unknown	Unknown	Unknown	Unknown	---	Unknown	---	Unknown	Unknown	1.28635e+09	3.99284e+09	1.30693e+09	1.07559e+09	6.92896e+08	7.14189e+08	5.87376e+09	6.07979e+09	8.37505e+09	4.0041e+09	2.30005e+09	5.64573e+09	2.41194e+09	5.47814e+09	2.48973e+09	4.99887e+09	2.45174e+09	1.69746e+09	5.12053e+09	6.15652e+09	1.0781e+10	8.34448e+09	8.38524e+09	1.52001e+10	7.83403e+09	5.92479e+09	6.23739e+09	8.05942e+09	1.40128e+10	8.39341e+09	6.44178e+09	2.14798e+10	1.28418e+10	6.47231e+09	1.81202e+10	4.90517e+09
NEG4975	Unknown	8.209	265.146	[M-H]-	Unknown	Unknown	Unknown	Unknown	---	Unknown	---	Unknown	Unknown	2.41864e+07	5.26504e+07	2.27602e+07	2.12114e+07	2.64006e+07	6.26229e+07	1.62712e+07	5.1207e+07	3.4065e+07	2.55004e+07	3.00567e+07	2.32225e+07	3.92702e+07	1.02068e+08	3.28482e+07	3.85861e+07	2.69228e+07	3.35602e+07	3.90282e+07	4.44193e+07	4.26255e+07	6.91941e+07	3.12246e+07	3.7048e+07	2.01871e+07	2.57368e+07	2.41605e+07	4.80547e+07	3.6525e+07	1.69346e+08	5.53571e+07	9.20575e+07	2.16027e+07	3.77133e+07	3.50363e+07	5.18822e+07
NEG4973	Unknown	9.171	265.146	[M-H]-	Unknown	Unknown	Unknown	Unknown	---	Unknown	---	Unknown	Unknown	1.03685e+07	2.69148e+07	2.65099e+07	5.96348e+07	6.22111e+07	3.32643e+07	1.08669e+07	5.77263e+07	5.61576e+07	3.67887e+07	5.03572e+07	3.92885e+07	6.16929e+06	5.02146e+07	5.59929e+07	2.2167e+07	4.44778e+07	3.34245e+07	1.15891e+07	1.03012e+08	5.67368e+07	4.13672e+07	5.23969e+07	4.37578e+07	8.62947e+06	5.72236e+07	7.65614e+07	8.04488e+07	3.8668e+07	2.59212e+08	6.47206e+06	1.16409e+08	4.37044e+07	6.04644e+07	4.3218e+07	5.62761e+07
POS4931	Unknown	5.155	268.103	[M+H]+	Unknown	Unknown	Unknown	Unknown	---	Unknown	---	Unknown	Unknown	2.03394e+08	3.18894e+08	1.5974e+08	2.96249e+08	2.92847e+08	2.07723e+08	1.76964e+08	3.4411e+08	349071407	387591925	3.37442e+08	1.60765e+08	3.29585e+08	2.77465e+08	4.4177e+08	4.6374e+08	3.44718e+08	5.79812e+08	4.34936e+08	1.73771e+08	2.3253e+08	2.13875e+08	1.92155e+08	3.25295e+08	1.59764e+08	1.87874e+08	1.9371e+08	3.00317e+08	1.83272e+08	2.79945e+08	1.74743e+08	1.78351e+08	1.83232e+08	2.25535e+08	3.48193e+08	1.48369e+08
POS15385	Unknown	10.566	782.567	[M+Na]+	Unknown	Unknown	Unknown	Unknown	---	Unknown	---	Unknown	Unknown	4.54095e+08	2.83664e+08	1.35007e+09	1.91399e+09	2.62166e+09	2.7547e+09	3.10011e+08	3.6153e+08	7.93359e+08	4.63927e+08	3.26529e+08	5.73423e+08	2.0728e+08	6.39159e+08	3.06683e+08	4.52428e+08	9.77398e+08	4.33761e+08	4.93277e+08	5.60886e+08	5.99334e+08	1235888020	1.02501e+09	3.21084e+08	1.02093e+09	2.85184e+09	1.62781e+09	2.86751e+09	1.43069e+09	5.65274e+08	2.05451e+09	1.30376e+09	9.59572e+08	1.26243e+09	1.00863e+09	2.81866e+08
NEG2769	Gluconic acid	0.869	195.049	[M-H]-	C6H12O7	Medium-chain hydroxy acids and derivatives	RGHNJXZEOKUKBD-IBOZAKBINA-N	O=C(O)[C@H](O)[C@@H](O)[C@H](O)[C@H](O)CO	C00257	604	HMDB0000625	Organic oxygen compounds	Organooxygen compounds	7.0455e+09	7.25416e+09	8.65221e+09	1.07011e+10	3.53537e+09	5.5119e+09	7.22619e+09	9.37492e+09	8.02602e+09	8.97951e+09	9.95789e+09	9.56362e+09	8.02217e+09	9.99257e+09	1.06433e+10	1.27385e+10	9.16715e+09	7.7236e+09	2.02377e+08	1.32677e+08	1.4929e+08	9.51124e+07	9.13097e+07	1.25576e+08	1.03726e+08	1.4551e+08	7.68975e+07	1.43264e+08	1.63011e+08	1.09759e+08	1.41736e+08	1.39292e+08	1.00682e+08	1.02938e+08	1.07254e+08	9.07306e+07
POS5994	Unknown	1.51	307.082	[M+H]+	Unknown	Unknown	Unknown	Unknown	---	Unknown	---	Unknown	Unknown	2.91487e+09	1.32433e+09	1.26289e+09	8.98022e+08	1.08873e+09	2.41195e+09	3.51354e+09	1.48929e+09	1.66282e+09	2.27449e+09	2.08855e+09	9.5864e+08	2.32912e+09	1.34185e+09	7.60897e+07	1.48094e+09	2.06311e+09	1.77133e+09	8.90918e+08	1.25568e+09	1.1837e+09	1.9068e+08	1.45307e+09	1.32232e+09	1.37694e+09	1.20157e+09	1.10756e+09	9.90816e+08	4.61056e+08	7.47673e+08	6.96371e+08	7.98069e+08	1.98042e+09	2.43034e+09	1.69241e+09	2.63745e+09
POS5988	Unknown	2.47	307.082	[M+H]+	Unknown	Unknown	Unknown	Unknown	---	Unknown	---	Unknown	Unknown	9.02102e+08	1.43942e+10	4.77263e+09	3.40831e+09	5.91702e+09	6.74701e+09	5.0501e+09	5.44493e+09	1.72188e+10	1.62525e+10	1.52197e+10	5.48453e+09	8.59026e+09	8.50031e+09	2.60878e+09	6.77721e+09	5.42506e+09	6.8351e+09	1.10781e+08	9.44161e+08	1.37135e+09	1.62397e+08	9.5206e+08	9.3781e+08	1.33756e+08	5.99438e+08	6.93759e+08	6.96088e+08	4.28298e+08	5.29292e+08	8.79782e+07	7.96984e+08	9.1123e+08	2.02218e+09	7.57462e+08	1.28174e+09
POS5884	Unknown	11.451	303.23	[M+H]+	Unknown	Unknown	Unknown	Unknown	---	Unknown	---	Unknown	Unknown	1.28852e+07	8.08349e+06	1.06447e+07	3.74115e+06	5.54065e+06	6.7699e+06	3.38983e+06	4.13106e+06	3.00774e+06	9.14824e+06	1.10092e+07	2.75691e+07	2.26301e+06	6.17179e+06	9.64428e+06	1.02622e+07	2.55647e+06	1.12007e+07	0	0	0	187804	0	0	0	0	339573	0	0	740156	0	0	0	0	0	0
POS10906	Unknown	10.174	568.337	[M+H]+	Unknown	Unknown	Unknown	Unknown	---	Unknown	---	Unknown	Unknown	5.91466e+07	8.92848e+07	1.29161e+08	1.29311e+08	5.19637e+07	2.87084e+07	1.75158e+07	8.96186e+07	9.16973e+07	6.45788e+07	4.65983e+07	2.09607e+08	6.98733e+07	1.20135e+08	9.92926e+07	8.0575e+07	2.91979e+07	6.80703e+07	1.80564e+06	1.98712e+06	1.19584e+06	718908	4.35365e+06	5.14419e+06	2.83413e+06	1.33985e+06	1.22026e+06	4.22541e+06	947913	717064	1.30089e+06	953720	3.29695e+06	1.96436e+06	306591	2.44348e+06
NEG4808	Glucose 6-phosphate	4.682	259.02	[M-H]-	C6H13O9P	Monosaccharides	NBSCHQHZLSJFNQ-GASJEMHNSA-N	O=P(O)(O)OC[C@H]1OC(O)[C@H](O)[C@@H](O)[C@@H]1O	C00092	---	HMDB0001401	Organic oxygen compounds	Organooxygen compounds	192473	182681	223135	143317	103111	158232	248032	414198	180131	262592	224074	457952	279043	156208	302473	325952	383249	237172	1.17933e+06	819788	2.69901e+06	2.63461e+07	1.01833e+06	4.34296e+06	1.36238e+06	1.24362e+07	1.57319e+07	4.04218e+06	3.86549e+06	2.60289e+06	1.34318e+07	2.21797e+06	5.22656e+06	3.06705e+06	1.89026e+06	3.27312e+06
POS913	Valine	8.458	118.086	[M+H]+	C5H11NO2	Amino acids and derivatives	KZSNJWFQEVHDMF-BYPYZUCNSA-N	O=C(O)C(N)C(C)C	C00183	6287	HMDB0000883	Organic acids and derivatives	Carboxylic acids and derivatives	1.56197e+08	5.50942e+07	6.47887e+07	8.65108e+07	8.24491e+07	7.12151e+07	7.31259e+07	1.28053e+08	9.46379e+07	1.35976e+08	1.15331e+08	6.96078e+07	1.2024e+08	1.22198e+08	2.62801e+08	9.01964e+07	1.73769e+08	7.31381e+07	4.83807e+07	5.27446e+07	1.0454e+08	8.90041e+07	3.78712e+07	4.51014e+07	2.67775e+07	6.38521e+07	7.83325e+07	3.82632e+07	7.78454e+07	8.64594e+07	4.48095e+07	3.63381e+07	4.8318e+07	1.10534e+08	3.67377e+07	7.13185e+07
NEG4313	Unknown	10.151	243.061	[M-H]-	Unknown	Unknown	Unknown	Unknown	---	Unknown	---	Unknown	Unknown	8.33698e+07	5.56402e+07	9.73191e+07	3.6067e+07	9.8022e+07	6.15522e+07	2.77878e+07	3.56138e+07	3.61009e+07	4.01443e+07	7.7538e+07	4.55227e+07	3.27656e+07	3.16396e+07	6.66128e+07	7.77408e+07	6.03221e+07	87531218	8.84598e+06	2.29117e+07	1.64881e+07	1.17361e+07	1.18926e+07	1.97729e+07	4.33042e+07	8.97499e+07	1.67058e+07	4.20969e+07	2.04901e+07	3.68503e+07	1.92911e+07	2.6351e+07	1.37926e+07	2.08538e+07	2.71201e+07	9.32006e+06
NEG14375	Unknown	3.104	662.097	[M-H]-	Unknown	Unknown	Unknown	Unknown	---	Unknown	---	Unknown	Unknown	2.97932e+08	4.41869e+08	2.18127e+08	2.9545e+08	3.83451e+08	4.70457e+08	2.92639e+08	3.47194e+08	4.59084e+08	2.20883e+08	4.30682e+08	1.79802e+08	3.19029e+08	3.81266e+08	2.99784e+08	3.61368e+08	4.50034e+08	4.71615e+08	1.60125e+08	2.07733e+08	2.32835e+08	2.32703e+08	1.84777e+08	3.4942e+08	1.73384e+08	2.13826e+08	254662028	3.46309e+08	1.57808e+08	1.76007e+08	1.34238e+08	3.25383e+08	1.91518e+08	2.53857e+08	3.8071e+08	2.18977e+08
POS15389	Unknown	11.425	782.568	[M+Na]+	Unknown	Unknown	Unknown	Unknown	---	Unknown	---	Unknown	Unknown	3.40011e+08	4.6923e+08	2.63933e+08	5.22236e+08	5.24421e+08	5.90283e+08	2.95229e+08	2.30621e+08	4.07018e+08	6.26565e+08	2.43196e+08	2.00287e+08	1.60706e+08	2.01063e+08	7.60336e+08	4.18972e+08	3.65542e+08	1.21691e+08	5.64433e+08	2.90007e+08	2.58125e+08	7.61374e+08	4.64909e+08	4.25163e+08	6.39596e+08	2.02094e+09	1.68301e+09	1.36714e+09	6.79289e+08	7.46032e+08	4.24205e+08	1.54511e+09	1.56891e+09	6.54058e+08	1.92184e+09	4.26751e+08
NEG10295	CDP ethanolamine	0.924	445.051	[M-H]-	C11H20N4O11P2	Pyrimidine ribonucleoside diphosphates	WVIMUEUQJFPNDK-PEBGCTIMSA-N	NCCOP(O)(=O)OP(O)(=O)OC[C@H]1O[C@H]([C@H](O)[C@@H]1O)N1C=CC(N)=NC1=O	C00570	---	HMDB0001564	Nucleosides, nucleotides, and analogues	Pyrimidine nucleotides	2.92645e+07	4.17888e+07	2.50704e+07	4.45347e+07	2.83343e+07	2.83841e+07	2.61926e+07	3.36212e+07	2.4964e+07	2.1036e+07	2.61044e+07	2.27947e+07	2.50056e+07	3.05948e+07	2.91852e+07	3.01906e+07	2.85368e+07	2.22032e+07	5.80571e+06	3.1919e+06	6.29317e+06	5.81806e+06	5.84758e+06	6.7573e+06	9.80684e+06	3591674	5.21413e+06	5.36344e+06	4.50449e+06	1.87664e+06	4.83793e+06	4.98976e+06	1.042e+07	4.62919e+06	3.15425e+06	5.22332e+06
POS15378	Unknown	13.667	782.567	[M+Na]+	Unknown	Unknown	Unknown	Unknown	---	Unknown	---	Unknown	Unknown	3.7304e+07	2.3109e+07	2.7679e+07	4.36772e+07	1.034e+08	4.69532e+07	2.52741e+07	2.68419e+07	5.49279e+07	3.99015e+07	3.10664e+07	4.57759e+07	2.05399e+07	3.43533e+07	3.57635e+07	8.32673e+07	4.30793e+07	1.82248e+07	6.42561e+07	3.55333e+07	4.39765e+07	4.8837e+07	3.99047e+07	2.96231e+07	1.5371e+08	1.70258e+08	2.15809e+08	1.49376e+08	1.74566e+08	6.03809e+07	8.72736e+07	8.74139e+07	8.73923e+07	8.89535e+07	47931981	3.51605e+07
POS9363	(5Z,8S,9E,11Z,14Z)-8-Hydroxyicosa-5,9,11,14-tetraenoylcarnitine	8.704	464.336	[M+H]+	C27H45NO5	Fatty Acyls	WGEGVKLLAFSTDS-UHFFFAOYSA-N	CCCCCC=CCC=CC=CC(O)CC=CCCCC(=O)OC(CC([O-])=O)C[N+](C)(C)C	---	---	HMDB0241590	Lipids and lipid-like molecules	Fatty Acyls	1.6971e+07	2.1403e+07	1.78685e+07	3.54989e+07	1.47351e+07	6.86303e+07	3.17229e+07	3.17908e+07	6.33445e+06	1.36883e+07	1.45258e+07	2.07571e+07	3.8987e+06	1.96376e+07	1.35656e+07	1.81571e+07	1.25725e+07	3.62342e+07	6.32193e+06	7.31154e+06	5.20101e+06	5.84054e+06	6.27826e+06	3.57422e+06	2.13149e+07	189174	918312	1.09426e+07	2.80147e+06	4806679	3.53506e+06	6.93354e+06	1.14487e+07	6.64961e+06	4.3112e+06	8.3582e+06
POS15386	Unknown	8.813	782.567	[M+H]+	Unknown	Unknown	Unknown	Unknown	---	Unknown	---	Unknown	Unknown	9.6168e+07	1.43754e+07	5.40857e+07	6.1852e+07	9.2248e+07	1.20679e+08	2.07516e+07	5.83779e+07	6.86026e+07	1.2222e+08	2.43973e+08	4.76754e+07	3.3234e+07	4.92552e+07	5.57583e+07	1.02304e+08	1.15357e+08	5.77991e+07	7.72342e+07	5.5667e+07	4.18509e+07	5.39849e+07	2.46779e+08	1.17891e+08	1.63248e+08	2.34183e+08	2.50368e+08	1.7306e+08	1.70963e+08	1.08526e+08	8.20694e+07	1.36649e+08	5.86373e+07	1.60038e+08	5.80186e+07	4.08266e+07
POS5857	2,6 Dimethylheptanoyl carnitine	7.368	302.231	[M+H]+	C16H31NO4	Fatty Acyls	QBYXBONNCVATNQ-UHFFFAOYSA-N	CC(C)CCCC(C)C(=O)OC(CC([O-])=O)C[N+](C)(C)C	---	53477823	HMDB0006320	Lipids and lipid-like molecules	Fatty Acyls	2.86149e+06	5.20395e+06	2.91128e+06	2.51706e+06	4.4659e+06	2.67879e+06	1.63574e+06	4.57631e+06	979255	2.38257e+06	751811	7.45271e+06	2.55425e+06	1.14107e+06	1.83008e+06	831886	2.54591e+06	1.86857e+06	1.71906e+07	3.06079e+07	4.11627e+07	1.74717e+07	9.81948e+06	2.21385e+07	1.07339e+07	1.20776e+07	1.30745e+07	2.0503e+07	1.12411e+07	1.99484e+07	3.33856e+07	1.53592e+07	1.8458e+07	2.53417e+07	2.16224e+07	1.93313e+07
NEG14843	Unknown	11.194	714.505	[2M-H]-	Unknown	Unknown	Unknown	Unknown	---	Unknown	---	Unknown	Unknown	4.17521e+06	4.63363e+06	6.11316e+06	7.76653e+06	8.33186e+06	5.31247e+06	591965	676642	152047	262945	93853.5	156033	347442	141263	205572	80852.3	162700	3.2235e+06	640794	710245	917393	568385	300030	217287	1.47321e+07	1.39302e+07	7.21543e+06	1.02152e+07	2.39972e+06	4.33228e+06	1.16628e+07	4.91924e+06	3.18233e+06	2.88581e+06	555247	569606
POS7095	IMP	0.972	349.053	[M+H]+	C10H13N4O8P	Purine ribonucleoside monophosphates	GRSZFWQUAKGDAV-KQYNXXCUSA-N	O=P(O)(O)OCC1OC(N2C=NC=3C(O)=NC=NC32)C(O)C1O	C00130	---	HMDB0000175	Nucleosides, nucleotides, and analogues	Purine nucleotides	9.44587e+06	2.35298e+07	1.23771e+07	1.48737e+07	1.30708e+07	1.62168e+07	1.39096e+07	1.21299e+07	5.29147e+07	1.13822e+07	1.97518e+07	2.64753e+06	4.62653e+07	3.49001e+07	9.69804e+06	2.0473e+07	2.23033e+07	2.24037e+07	2.69816e+08	2.03713e+08	1.92008e+08	1.29758e+08	4.59117e+08	2.02882e+08	3.57461e+08	3.36059e+08	2.32112e+08	2.19395e+08	3.73827e+08	2.45603e+08	5.1736e+08	1.24822e+08	3.26309e+08	1.82403e+08	9.52109e+07	2.451e+08
POS134	Unknown	2.706	86.0968	[M+H]+	Unknown	Unknown	Unknown	Unknown	---	Unknown	---	Unknown	Unknown	8.88578e+09	2.5448e+09	7.88674e+09	7.87442e+09	5.3488e+09	4.95818e+09	6.72595e+09	4.87413e+09	3.86241e+09	7.69215e+09	6.264e+09	7.44111e+09	4.70301e+09	7.83013e+09	6.46068e+09	3.00379e+09	4.88756e+09	5.37285e+09	9.90928e+08	3.91162e+09	1.92959e+09	1.44096e+09	1.62147e+09	8.67983e+08	2.17172e+09	1.6004e+09	2.25502e+09	1.23493e+09	1.40191e+09	1.0192e+09	2.65117e+09	2.42862e+09	1.27647e+09	7.44956e+08	1.32266e+09	8.80758e+08
POS5142	2-Ethylpropanedioylcarnitine	4.964	276.143	[M+Na]+	C12H21NO6	Fatty Acyls	HWVVDTFMNSFBTH-UHFFFAOYSA-N	CCC(C(O)=O)C(=O)OC(CC([O-])=O)C[N+](C)(C)C	---	156962952	HMDB0241868	Lipids and lipid-like molecules	Fatty Acyls	1.03068e+08	1.16331e+08	9.18697e+07	5.26153e+07	5.1822e+07	6.93214e+07	1.00277e+08	6.69028e+07	1.11701e+08	9.38367e+07	1.27914e+08	8.21932e+07	9.37391e+07	8.39064e+07	7.49284e+07	1.09794e+08	1.32609e+08	1.12112e+08	244508	321276	608956	3.91367e+06	3.52519e+06	1.004e+06	2.79995e+06	707577	331584	554425	2.42267e+06	2.31259e+06	2.28673e+06	1.60853e+06	2.3845e+06	862165	744731	2.76188e+06
POS1975	Unknown	0.727	156.076	[M+H]+	Unknown	Unknown	Unknown	Unknown	---	Unknown	---	Unknown	Unknown	9.53664e+07	9.68549e+07	8.56757e+07	9.30148e+07	4.86885e+07	1.00451e+08	9.11714e+07	8.00767e+07	1.01005e+08	8.36625e+07	9.6611e+07	8.92624e+07	1.16898e+08	1.25112e+08	9.8427e+07	9.60721e+07	9.10562e+07	1.03428e+08	4.01014e+07	4.14389e+07	8.70272e+08	3.29462e+07	2.97624e+07	3.80441e+07	5.46376e+08	1.0593e+09	1.82092e+07	2.58261e+07	3.73589e+07	8.48332e+08	3.56798e+07	3.69376e+07	2.37292e+07	1.00033e+09	3.08368e+07	2.75964e+07
POS1639	3beta,6beta-Dihydroxynortropane	0.971	144.101	[M+NH4]+	C7H13NO2	Tropane alkaloids	MVUIPZFMWQBRCM-UHFFFAOYSA-N	OC1CC2CC(O)CC1N2	---	22297531	HMDB0038949	Alkaloids and derivatives	Tropane alkaloids	1.49982e+08	4.82302e+07	5.81668e+08	1.84372e+08	3.83136e+07	1.86448e+07	2.77705e+07	6.80605e+07	2.4539e+07	4.80202e+07	2.20053e+08	7.42197e+07	3.09577e+07	1.40785e+08	4.74262e+07	3.26243e+08	5.85013e+07	1.76131e+08	5.42143e+07	3.07397e+07	9.2628e+07	3.03937e+07	6.61301e+07	3.05326e+07	5.05562e+07	3.15647e+07	4.4108e+07	3.59205e+07	3.9529e+07	2.98186e+07	4.66739e+07	3.54478e+07	5.3558e+07	4.43323e+07	2.42885e+07	3.88236e+07
POS631	3-Ethylpyridine	11.171	108.081	[M+H]+	C7H9N	Pyridines and derivatives	MFEIKQPHQINPRI-UHFFFAOYSA-N	CCC1=CC=CN=C1	---	10823	HMDB0029734	Organoheterocyclic compounds	Pyridines and derivatives	3.90368e+08	1.53858e+08	1.81944e+08	2.03385e+08	1.11186e+08	1.91681e+08	1.40943e+08	9.10689e+07	1.72696e+08	1.4964e+08	3.78109e+08	6.41854e+07	3.36877e+08	3.40514e+08	4.14344e+08	1.58444e+08	1.53435e+08	1.61889e+08	1.19907e+08	1.42654e+08	1.92624e+08	9.78687e+07	3.66868e+08	7.33173e+07	5.38742e+07	7.41651e+07	6.15204e+07	1.46944e+08	8.23137e+07	5.77342e+07	9.18161e+07	8.01836e+07	9.49781e+07	1.06763e+08	1.5399e+08	1.30409e+08
POS825	Unknown	1.508	114.066	[M+H]+	Unknown	Unknown	Unknown	Unknown	---	Unknown	---	Unknown	Unknown	2.32596e+08	3.40252e+08	2.30207e+08	4.64817e+08	2.14086e+08	3.82889e+08	1.92608e+09	1.36789e+09	1.27745e+09	5.90624e+08	9.70848e+08	4.30926e+08	6.2586e+08	3.88069e+08	2.97775e+08	3.71921e+08	1.09538e+09	4.31179e+08	1.51041e+10	2.34345e+10	1.5695e+10	27297280765	1.23585e+10	2.05193e+10	2.03872e+10	2.49103e+10	3.04006e+10	2.2644e+10	1.72224e+10	1.96672e+10	2.38614e+10	1.61288e+10	3.75273e+10	1.17492e+10	1.00151e+10	1.14401e+10
POS15511	Unknown	9.537	786.597	[M+H]+	Unknown	Unknown	Unknown	Unknown	---	Unknown	---	Unknown	Unknown	1.23122e+07	1.27487e+07	1.20034e+07	1.95064e+07	1.71177e+07	1.29665e+07	2.08983e+07	6.42495e+07	2.45622e+07	2.8765e+07	2.06543e+07	1.61687e+07	3.13382e+07	2.58279e+07	3.56024e+07	1.15669e+07	1.40053e+07	3.52178e+07	2.34933e+07	1.51405e+08	2.87002e+07	2.3382e+07	3.23231e+07	1.45387e+07	3.42545e+07	4.54849e+07	2.09769e+07	2.82167e+07	2.83233e+07	4.49498e+07	5.83258e+07	4.21046e+07	2.39359e+07	4.45878e+07	7.09123e+07	1.63092e+08
POS7097	Unknown	1.977	349.053	[M+H]+	Unknown	Unknown	Unknown	Unknown	---	Unknown	---	Unknown	Unknown	7.34992e+07	4.07346e+08	8.92215e+07	2.08577e+08	2.88734e+08	3.25202e+08	1.84063e+08	3.18888e+08	7.86166e+08	2.04596e+08	351975682	2.54484e+07	5.32553e+08	3.74347e+08	1.15573e+08	3.43455e+08	3.08918e+08	400395421	5.93924e+09	5.5214e+09	6.58518e+09	3.2762e+09	9.10238e+09	6.27305e+09	6.92627e+09	9.62219e+09	8.01159e+09	6.79374e+09	9.76894e+09	5.27804e+09	1.0892e+10	5.02433e+09	9.60122e+09	6.84362e+09	4.16877e+09	8.64202e+09
NEG13746	Glutathione (oxidized)	1.045	611.141	[M-H]-	C20H32N6O12S2	Peptides	YPZRWBKMTBYPTK-BJDJZHNGSA-N	O=C(O)CN=C(O)C(N=C(O)CCC(N)C(=O)O)CSSCC(N=C(O)CCC(N)C(=O)O)C(O)=NCC(=O)O	C00127	65359;11215652	HMDB0003337	Organic acids and derivatives	Carboxylic acids and derivatives	1.18783e+08	2.85892e+07	2.362e+07	1.97598e+07	1.54548e+07	1.63085e+07	1.60781e+08	2.15751e+07	3.85825e+07	2.96208e+07	2.67643e+07	3.00561e+07	1.18508e+08	3.1283e+07	90038.3	3.10999e+07	3.44859e+07	1.97228e+07	7.09034e+06	9.14435e+06	0	1.90767e+06	8.03426e+06	5.8833e+06	7.13435e+06	6.4497e+06	190400	4.59078e+06	3.53044e+06	4.33168e+06	7.29963e+06	7.13097e+06	1.04311e+07	9.02828e+06	7.27139e+06	3.92426e+06
POS6602	4,8 Dimethylnonanoyl carnitine	7.962	330.262	[M+H]+	C18H35NO4	Fatty Acyls	DDTDJDZHDFMZED-UHFFFAOYSA-N	CC(C)CCCC(C)CCC(=O)OC(CC([O-])=O)C[N+](C)(C)C	---	53477801	HMDB0006202	Lipids and lipid-like molecules	Fatty Acyls	1.54399e+06	3.65931e+06	5.2196e+06	1.83079e+06	5.3377e+06	6.69518e+06	1.67553e+06	4.69664e+06	481473	5.13764e+06	3.11632e+06	1.61138e+06	3.39324e+06	2.01934e+06	1.34597e+06	3.49248e+06	4.98717e+06	4.59339e+06	1.70194e+07	2.33145e+07	3.09809e+07	1.60108e+07	8.72296e+06	1.61978e+07	1.4516e+07	6.08538e+06	4.28456e+06	1.77526e+07	5.22708e+06	1.5694e+07	1.1933e+07	1.51778e+07	2.8495e+06	1.96219e+07	1.95625e+07	1.45819e+07
POS7098	Unknown	1.458	349.053	[M+H]+	Unknown	Unknown	Unknown	Unknown	---	Unknown	---	Unknown	Unknown	1.98743e+07	1.0402e+08	2.46979e+07	5.22797e+07	1.04202e+08	5.61637e+07	7.42485e+07	6.65655e+07	2.47512e+08	7.38498e+07	1.38974e+08	1.204e+07	8.71804e+07	1.83874e+08	2.16412e+07	1.39115e+08	1.24851e+08	1.31132e+08	2.57167e+09	2.79117e+09	3.1659e+09	3.87877e+09	4.57706e+09	3.10159e+09	2.31104e+09	2.2255e+09	2.05786e+09	3.53679e+09	4.74514e+09	4633974788	5.16591e+09	2.32038e+09	4.59844e+09	3.46172e+09	2.24899e+09	5.15376e+09
NEG2022	Glyceraldehyde 3-phosphate	0.963	168.988	[M-H]-	C3H7O6P	Organooxygen compounds	LXJXRIRHZLFYRP-VKHMYHEASA-N	O[C@H](COP(O)(O)=O)C=O	C00118	439168	HMDB0001112	Organic oxygen compounds	Organooxygen compounds	506301	2.99231e+06	3.14924e+06	3.86794e+06	1.55578e+06	2.56105e+06	1.45959e+06	2.40406e+06	3.24874e+06	1.54442e+06	2.15088e+06	1.67149e+06	1.32617e+06	3.38233e+06	4.62507e+06	1.6847e+06	2.82382e+06	2.70854e+06	1.13081e+08	4.05645e+08	5.53288e+08	3.46062e+08	1.32153e+08	2.75907e+08	6.16439e+07	2.49572e+08	1.6195e+08	1.64896e+08	1.96177e+08	4.20877e+08	2.19585e+08	3.60756e+08	7.14319e+07	2.37738e+08	3.11017e+08	2.19853e+08
POS3955	Unknown	2.006	229.153	[M+NH4]+	Unknown	Unknown	Unknown	Unknown	---	Unknown	---	Unknown	Unknown	1.12613e+07	9.17534e+06	6.17829e+06	4.15233e+06	1.08511e+07	1.02595e+07	7.47443e+06	8.00063e+06	1.70374e+07	4.91399e+06	6.62003e+06	3.19156e+06	7.55556e+06	8.89296e+06	1.00192e+07	4.96027e+06	1.09814e+07	4.99841e+06	5.02325e+09	6.28637e+09	6.76538e+09	6.95826e+09	5.61781e+09	3.14199e+09	2.62675e+09	4.20626e+09	7.15008e+09	2.97753e+09	6.77529e+09	7.56707e+09	5.66476e+09	3.78724e+09	1.64889e+09	4.59518e+09	6.81944e+09	6.80272e+09
NEG8456	Riboflavin	5.756	375.129	[M-H]-	C17H20N4O6	Flavins	AUNGANRZJHBGPY-UHFFFAOYSA-N	CC1=CC2=C(C=C1C)N(C[C@H](O)[C@H](O)[C@H](O)CO)C1=NC(=O)N=C(O)C1=N2	C00255	493570	HMDB0000244	Organoheterocyclic compounds	Pteridines and derivatives	4.73328e+07	3.43722e+07	3.59305e+07	2.45412e+07	2.56369e+07	3.01512e+07	4.5073e+07	1.97508e+07	3.13836e+07	3.64069e+07	2.72102e+07	3.9845e+07	3.54557e+07	3.1863e+07	3.14719e+07	2.72539e+07	4.01155e+07	3.07151e+07	776373	294681	94742.3	554671	154937	374130	453922	246770	594083	583880	241445	332061	768491	810195	370101	406473	254240	286181
POS635	Unknown	13.637	108.081	[M+H]+	Unknown	Unknown	Unknown	Unknown	---	Unknown	---	Unknown	Unknown	2.92199e+08	2.85028e+08	1.56546e+08	3.22649e+08	4.20518e+08	2.18462e+08	2.41128e+08	4.25059e+08	2.69147e+08	2.74663e+08	1.69748e+08	1.30507e+08	2.5614e+08	3.96069e+08	2.97729e+08	3.12171e+08	2.34593e+08	3.23506e+08	3.57858e+08	2.42262e+08	2.18465e+08	1.88772e+08	3.52711e+08	2.23349e+08	3.10727e+08	2.34229e+08	1.96999e+08	2.67283e+08	1.88243e+08	2.85826e+08	4.42175e+08	2.42249e+08	2.24836e+08	2.19209e+08	2.04652e+08	2.38189e+08
POS8122	Trans-Hexadec-2-Enoyl Carnitine	10.105	398.329	[M+H]+	C23H43NO4	Fatty Acyls	SOYNLLDADLOGAM-ISLYRVAYSA-N	CCCCCCCCCCCCC\C=C\C(=O)OC(CC([O-])=O)C[N+](C)(C)C	---	53477817	HMDB0006317	Lipids and lipid-like molecules	Fatty Acyls	779946	78350.7	257593	226649	88745.7	69659	333184	71577	186303	446349	155168	205154	161148	523506	119133	70748.3	315765	403746	3.6437e+07	3.08298e+07	7.58766e+07	1.61242e+08	7.39804e+07	1.10544e+08	6.35559e+07	3.11781e+07	3.14913e+07	9.04456e+07	25835290	6.21296e+07	2.11559e+07	5.20733e+07	3.79147e+07	8.34316e+07	5.43624e+07	4.32579e+07
POS14775	Unknown	9.289	760.584	[M+H]+	Unknown	Unknown	Unknown	Unknown	---	Unknown	---	Unknown	Unknown	3.2347e+07	1.47499e+07	2.12812e+07	2.4022e+07	3.01058e+07	1.92395e+07	9.50499e+07	9.46167e+07	2.46312e+07	3.21434e+07	3.85163e+07	1.8149e+07	3.15659e+07	4.71195e+07	2.59317e+07	2.93048e+07	1.71367e+07	4.58178e+07	3.89716e+08	2.84983e+08	1.81494e+08	1.18162e+08	1.32757e+08	6.10501e+07	1.48557e+08	3.9148e+08	1.23679e+08	2.47523e+08	4.27272e+08	2.54999e+08	2.94626e+08	3.16649e+08	9.39216e+07	3.25944e+08	3.08648e+08	2.80887e+08
NEG4979	Unknown	11.156	265.147	[M-H]-	Unknown	Unknown	Unknown	Unknown	---	Unknown	---	Unknown	Unknown	5.87606e+06	2.00978e+07	2.35595e+07	1.76803e+07	2.42237e+07	2.78686e+07	5.78733e+06	3.01202e+07	3.52139e+07	2.94328e+07	38655980	1.11186e+07	6.80637e+06	4.32532e+07	9.26972e+07	2.43388e+07	1.17884e+07	2.01294e+07	6.54422e+06	4.34616e+07	3.61585e+07	3.11571e+07	4.56636e+07	2.45806e+07	6.33261e+06	3.08601e+07	1.26529e+07	5.79874e+07	1.83123e+07	1.22352e+08	5.58408e+06	5.6025e+07	4.84925e+07	1.52788e+07	3.60306e+07	2.72413e+07
NEG4978	Unknown	12.045	265.147	[M-H]-	Unknown	Unknown	Unknown	Unknown	---	Unknown	---	Unknown	Unknown	6.51437e+06	4.14349e+07	2.52287e+07	1.29363e+07	2.43558e+07	2.69162e+07	2.0135e+06	1.22079e+07	1.38549e+07	3.8608e+07	1.3032e+07	1.34597e+07	2.13856e+06	2.47975e+07	4.04154e+07	1.74296e+07	2.09349e+07	2.38768e+07	2.9549e+06	2.08026e+07	1.12868e+07	1.6282e+07	1.01513e+07	1.2061e+07	1.9311e+06	9.19662e+06	7.87157e+06	1.08076e+07	1.27393e+07	8.12346e+07	1.55343e+06	2.57166e+07	9.70615e+06	1.90752e+07	8.42825e+06	9.56537e+06
NEG10769	Glycocholate	7.497	464.298	[M-H]-	C26H43NO6	Steroids and steroid derivatives	RFDAIACWWDREDC-FRVQLJSFSA-N	[H][C@@]1(CC[C@@]2([H])[C@]3([H])[C@@H](O)C[C@]4([H])C[C@H](O)CC[C@]4(C)[C@@]3([H])C[C@H](O)[C@]12C)[C@H](C)CCC(=O)NCC(O)=O	C01921	10140	HMDB0000138	Lipids and lipid-like molecules	Steroids and steroid derivatives	8.14417e+07	2.14523e+07	6.41388e+07	6.52388e+07	7.75543e+07	7.20665e+07	4.10184e+07	5.79238e+07	3.29684e+07	8.16903e+07	4.21926e+07	3.72804e+07	1.10299e+08	8.47172e+07	3.76756e+07	5.73551e+07	2.81765e+07	2.51302e+07	519717	0	0	816813	0	0	0	0	0	0	0	0	0	42896.8	0	0	0	0
POS9012	16-Methyloctadecanoylcarnitine	9.878	442.387	[M+NH4]+	C26H51NO4	Fatty Acyls	NJGISMWYXWWCPR-UHFFFAOYSA-N	CCC(C)CCCCCCCCCCCCCCC(=O)OC(CC([O-])=O)C[N+](C)(C)C	---	156961136	HMDB0240891	Lipids and lipid-like molecules	Fatty Acyls	2.07635e+07	2.65888e+07	4.59401e+07	2.9954e+07	2.46335e+07	9.82326e+07	1.63679e+07	1.03086e+07	5.01499e+06	1.94421e+07	4.07743e+06	3.6677e+07	8.84471e+06	1.08867e+07	1.75703e+07	1.49746e+07	2.8722e+07	3.06348e+07	6.45566e+06	7.23993e+06	6.44453e+06	2.0799e+07	4.65065e+06	8.06872e+06	4.00307e+07	1.5578e+06	2.17468e+06	2.55024e+07	6.20808e+06	3.29334e+06	427480	2.87698e+06	6.53093e+06	1.29972e+07	2.81713e+06	5.06898e+06
POS14679	Unknown	13.666	758.568	[M+H]+	Unknown	Unknown	Unknown	Unknown	---	Unknown	---	Unknown	Unknown	3.27802e+07	2.76218e+07	2.3559e+07	1.83197e+07	3.55999e+07	2.72795e+07	3.63312e+07	2.24966e+07	2.15429e+07	2.40364e+07	2.96614e+07	3.50656e+07	5.23771e+07	2.53177e+07	3.04466e+07	2.63456e+07	1.88015e+07	2.24165e+07	6.92071e+07	2.73543e+07	2.78798e+07	2.44059e+07	3.37477e+07	3.01967e+07	2.71613e+07	3.05881e+07	5.09987e+07	8.18282e+07	5.26954e+07	8.20196e+07	3.35641e+07	1.63439e+07	5.51163e+07	7.75665e+07	3.1092e+07	7.70607e+07
POS6850	Unknown	13.557	338.344	[M+H]+	Unknown	Unknown	Unknown	Unknown	---	Unknown	---	Unknown	Unknown	1.29204e+07	2.03074e+07	3.33506e+07	1.63865e+07	1.96066e+07	1.44893e+08	3.86219e+07	1.14276e+07	2.12525e+07	2.08686e+07	1.02264e+08	3.33853e+07	3.16861e+07	3.54957e+07	7.678e+07	3.80471e+07	3.63571e+07	1.46571e+07	3.10121e+07	2.76332e+07	1.27877e+07	2.12493e+07	1.16368e+07	2.66699e+07	3.52179e+07	1.87764e+07	1.41495e+07	1.75422e+07	2.59496e+08	2.9086e+07	1.90724e+07	1.18885e+07	6.5087e+07	7.85318e+07	2.37764e+07	8.13894e+07
POS5992	Unknown	2.339	307.082	[M+H]+	Unknown	Unknown	Unknown	Unknown	---	Unknown	---	Unknown	Unknown	1.02911e+10	1.30523e+10	6.00613e+09	4.49132e+09	1.01361e+10	5.98067e+09	9.30164e+09	3.30921e+09	1.65444e+10	1.46669e+10	6.58496e+09	2.2046e+09	7.41769e+09	7.63372e+09	1.00657e+10	6.36305e+09	5.30552e+09	6.4284e+09	1.69519e+09	1.41933e+09	5.89307e+08	1.16297e+08	1.45837e+09	4.81812e+08	2.07014e+09	6.75636e+08	3.20351e+08	3.82261e+08	2.73563e+08	1.96388e+08	3.81909e+08	7.2782e+08	1.69619e+09	1.99199e+09	8.67094e+08	4.07062e+08
POS1291	Unknown	1.172	132.076	[M+H]+	Unknown	Unknown	Unknown	Unknown	---	Unknown	---	Unknown	Unknown	595474763	4.34285e+08	3.11536e+08	4.4308e+08	3.00554e+08	4.4817e+08	7.9011e+08	6.59794e+08	6.21696e+08	8.22846e+08	3.4956e+08	4.40199e+08	1.87275e+08	4.87427e+08	3.76203e+08	4.94132e+08	9.38087e+08	4.37337e+08	3.30927e+10	1.79986e+10	6.29033e+10	1.79167e+10	3.19889e+10	6.70584e+10	6.24093e+10	7.11818e+10	7.62731e+10	6.69947e+10	3.77046e+10	7.96229e+10	6.58542e+10	7.29229e+10	5.21989e+10	3.74214e+10	4.42815e+10	6.40284e+10
NEG4317	Unknown	2.91	243.065	[M-H]-	Unknown	Unknown	Unknown	Unknown	---	Unknown	---	Unknown	Unknown	4.039e+09	2.43777e+09	3.12381e+09	2.17604e+09	3.07181e+09	1.40822e+09	4.37056e+09	2.64051e+09	2.8163e+09	1.51232e+09	2.32223e+09	1.23121e+09	3134535208	2.49262e+09	3557980792	2.09834e+09	3.5361e+09	5.07928e+08	1.05249e+08	3.96579e+07	1.7551e+07	4.69521e+07	4.42325e+07	4.69719e+07	2.97492e+07	5.60687e+07	5.20369e+07	1.63904e+07	59219355	4.37604e+07	7.60128e+07	2.19056e+07	6.63547e+07	6.01877e+07	6.40219e+07	3.6584e+07
POS1447	Unknown	1.456	137.045	[M+H]+	Unknown	Unknown	Unknown	Unknown	---	Unknown	---	Unknown	Unknown	1.27674e+08	2.33294e+08	1.50257e+08	2.68132e+08	2.90868e+08	3.07397e+08	1.15209e+08	1.46107e+08	1.85131e+08	2.04599e+08	2.69135e+08	1.32354e+08	2.70727e+08	1.85501e+08	3.2053e+08	3.2867e+08	3.47128e+08	3.18596e+08	3.22962e+09	3.35147e+09	3.66419e+09	3.953e+09	7.91034e+09	3.61238e+09	2.56419e+09	2.94119e+09	4.67239e+09	3.44835e+09	5.06449e+09	5.05632e+09	2.83205e+09	2.71322e+09	3.18077e+09	4.60213e+09	2.16565e+09	5.22382e+09
POS1134	4-Hydroxy-2H-pyran-3-carboxaldehyde	13.71	127.039	[M+H]+	C6H6O3	Pyrans	ZNUNRMPPGAAKKR-UHFFFAOYSA-N	OC1=C(COC=C1)C=O	---	---	HMDB0031256	Organoheterocyclic compounds	Pyrans	1.67414e+08	1.80482e+08	4.26016e+08	3.02865e+08	3.0356e+08	1.1471e+08	1.59725e+08	1.42058e+08	4.11538e+08	4.06241e+08	6.4808e+08	4.64154e+08	6.00749e+08	3.3486e+08	2.26764e+08	4.34166e+08	3.71577e+08	5.60087e+08	1.03622e+08	1.01475e+08	1.4037e+08	7.83879e+07	1.02199e+08	3.75431e+07	8.87901e+07	2.81012e+08	2.21149e+08	9.03342e+07	1.88864e+08	8.21677e+07	2.13606e+08	9.64241e+07	1.1109e+08	7.70066e+07	6.44185e+07	3.4915e+07
POS1719	Tyrosine	2.618	147.043	[M-H2O+H]+	C9H11NO3	Amino acids and derivatives	OUYCCCASQSFEME-QMMMGPOBSA-N	N[C@@H](CC1=CC=C(O)C=C1)C(O)=O	C00082	6057;6942100	HMDB0000158	Organic acids and derivatives	Carboxylic acids and derivatives	4.76087e+08	3.16137e+08	4.62615e+08	4.7093e+08	2.28669e+08	3.20559e+08	2.92798e+08	3.04571e+08	3.25111e+08	3.38554e+08	2.00806e+08	1.11573e+08	3.87358e+08	2.14823e+08	3.07132e+08	2.15478e+08	1.25909e+08	2.80307e+08	2.11434e+08	1.90475e+08	7.24502e+07	2.96866e+08	2.08737e+08	1.50062e+08	1.35922e+08	2.27991e+08	1.0155e+08	9.0945e+07	1.71378e+08	2.75247e+08	6.90298e+07	2.05689e+08	2.20215e+08	2.02726e+08	1.26496e+08	1.63947e+08
POS1718	Unknown	2.45	147.043	[M-H2O+H]+	Unknown	Unknown	Unknown	Unknown	---	Unknown	---	Unknown	Unknown	1.74337e+08	1.24247e+08	1.59659e+08	1.66791e+08	9.40922e+07	1.11388e+08	1.07354e+08	1.28303e+08	1.19642e+08	1.4982e+08	1.87105e+08	1.50784e+08	1.14548e+08	1.18049e+08	2.22683e+08	1.12709e+08	1.69936e+08	1.25056e+08	8.97198e+07	8.03221e+07	8.11241e+07	1.32011e+08	1.16844e+08	6.96937e+07	6.75444e+07	6.62681e+07	2.49566e+08	1.85275e+08	7.39032e+07	1.06724e+08	9.98456e+07	1.002e+08	9.93447e+07	7.59808e+07	1.80945e+08	8.57534e+07
POS15501	Unknown	10.226	786.596	[M+H]+	Unknown	Unknown	Unknown	Unknown	---	Unknown	---	Unknown	Unknown	5.83949e+07	1.3404e+08	5.49425e+07	4.36541e+07	6.5738e+07	3.80558e+07	8.34125e+07	5.95751e+07	5.39111e+07	6.64167e+07	3.49913e+07	4.22152e+07	1.01809e+08	3.80962e+07	8.22597e+07	8.38308e+07	2.52446e+07	3.39308e+07	1.31885e+08	1.24141e+08	1.45057e+08	4.86963e+07	1.13491e+08	32248132	1.83344e+08	1.72268e+08	1.57324e+08	9.78344e+07	7.97275e+07	7.46366e+07	1.2935e+08	6.55795e+07	1.39212e+08	9.68627e+07	1.26396e+08	1.19483e+08
POS15387	Unknown	8.347	782.567	[M+Na]+	Unknown	Unknown	Unknown	Unknown	---	Unknown	---	Unknown	Unknown	1.93169e+07	3.57218e+07	1.25297e+07	1.82051e+07	1.55426e+07	3.05244e+07	5.18818e+06	1.4159e+07	2.60182e+07	2.92363e+07	1.89273e+07	1.77597e+07	4.16145e+07	8.25253e+06	1.60572e+07	1.53038e+07	1.71097e+07	1.83111e+07	6.39394e+07	1.59691e+07	7.12557e+06	1.56461e+07	2.77464e+07	2.27242e+07	3.54975e+07	1.74874e+08	6.05454e+07	4.82619e+07	2.01769e+08	5.40759e+07	2.7529e+07	2.32703e+07	5.01353e+07	3.81195e+07	1.58821e+08	5.6912e+07
POS8011	Unknown	12.93	391.282	[M+H]+	Unknown	Unknown	Unknown	Unknown	---	Unknown	---	Unknown	Unknown	4.22487e+07	3.37295e+07	1.1222e+07	1.50589e+07	1.23946e+07	1.78135e+07	2.48868e+07	2.48728e+07	2.22981e+07	1.47934e+07	1.97984e+07	1.99989e+07	1.29862e+07	2.60291e+07	1.77946e+07	2.2408e+07	2.13495e+07	1.6542e+07	1.7695e+07	2.01832e+07	1.0052e+07	1.89345e+07	1.59544e+07	1.74456e+07	1.70194e+07	1.61626e+07	1.24928e+07	8.71158e+06	1.58048e+07	1.4373e+07	1.67253e+07	9.73155e+06	1.00569e+07	1.60554e+07	2.39788e+07	1.13172e+07
POS3206	Zerumbone	6.421	201.162	[M+H-H2O]+	C15H22O	Sesquiterpenoids	GIHNTRQPEMKFKO-SKTNYSRSSA-N	CC1=CCC(C)(C)C=CC(=O)C(C)=CCC1	C20262	5470187	HMDB0245523	Lipids and lipid-like molecules	Prenol lipids	6.92447e+06	2.07892e+06	4.38625e+07	586745	1.31425e+07	1.65351e+07	1.04507e+07	1.34829e+06	1.08581e+07	2.47781e+06	541834	3965919	5.29228e+07	483156	1.29247e+07	4.37152e+06	3.49055e+06	821047	131723	119367	123088	96073.6	420336	115342	262991	141062	693809	0	0	178363	987954	0	155751	0	0	0
POS632	Unknown	11.437	108.081	[M+H]+	Unknown	Unknown	Unknown	Unknown	---	Unknown	---	Unknown	Unknown	1.02882e+08	1.82775e+08	1.43191e+08	2.0175e+08	1.93513e+08	2.49622e+08	2.64521e+08	1.48336e+08	1.59693e+08	1.18888e+08	1.12587e+08	1.48217e+08	2.87162e+08	2.26368e+08	1.4948e+08	2.32659e+08	1.48636e+08	3.00222e+08	1.22945e+08	9.76078e+07	2.51165e+08	1.36177e+08	2.25082e+08	1.68551e+08	5.1252e+07	5.80219e+07	9.74356e+07	1.0613e+08	1.6112e+08	1.44524e+08	1.4201e+08	1.0146e+08	1.00058e+08	1.7064e+08	3.40089e+08	1.89587e+08
POS629	Unknown	10.427	108.081	[M+H]+	Unknown	Unknown	Unknown	Unknown	---	Unknown	---	Unknown	Unknown	8.12234e+07	7.21459e+07	3.99488e+07	6.25126e+07	6.04501e+07	4.80646e+07	5.24304e+07	4.92646e+07	6.98198e+07	3.95036e+07	4.64473e+07	39098122	1.08479e+08	6.10816e+07	6.07941e+07	3.30982e+07	2.90491e+07	6.71546e+07	7.26773e+07	7.7954e+07	4.25437e+07	5.02048e+07	6.9194e+07	3.9297e+07	5.63624e+07	4.1983e+07	5.87898e+07	5.42669e+07	4.3282e+07	3.28505e+07	6.45941e+07	5.95583e+07	4.45191e+07	7.83761e+07	6.50689e+07	7.60891e+07
NEG4981	Unknown	9.544	265.147	[M-H]-	Unknown	Unknown	Unknown	Unknown	---	Unknown	---	Unknown	Unknown	1.35817e+07	6.23738e+07	4.33047e+07	3.3075e+07	5.04169e+07	7.33689e+07	1.49184e+07	5.60685e+07	2.13692e+07	4.13286e+07	3.35752e+07	1.32105e+07	1.2118e+07	3.41063e+07	3.30301e+07	4.79531e+07	3.43212e+07	3.77471e+07	1.26768e+07	2.9322e+07	1.779e+07	2.85388e+07	4.71873e+07	3.59577e+07	1.23605e+07	4.70417e+07	2.0072e+07	7.49384e+07	4.28058e+07	1.92803e+08	1.71679e+07	1.09417e+08	3.93273e+07	1.86774e+07	2.39842e+07	2.3747e+07
POS8120	Unknown	8.953	398.324	[M+H]+	Unknown	Unknown	Unknown	Unknown	---	Unknown	---	Unknown	Unknown	9.61247e+07	4.28878e+07	7.79434e+07	1.73454e+08	5.54735e+07	2.39917e+08	5.5388e+07	8.93366e+07	4.74845e+07	8.82977e+07	4.77562e+07	1.4775e+08	4.97884e+07	4.1093e+07	5.99019e+07	7.42024e+07	7.82229e+07	9.73984e+07	2.07762e+09	2.29905e+09	2.88642e+09	6.76264e+09	3.5314e+09	4.78842e+09	5.13675e+09	1.81681e+09	2.4695e+09	5.36436e+09	2.39492e+09	3.55667e+09	2.36885e+09	2.27019e+09	2.30914e+09	4.54722e+09	3.10727e+09	2.90565e+09
POS9104	Unknown	10.179	448.339	[M+NH4]+	Unknown	Unknown	Unknown	Unknown	---	Unknown	---	Unknown	Unknown	2.61802e+07	1.3943e+07	1.67237e+07	1.50307e+07	9.10785e+06	2.25869e+07	1.84115e+07	3.00452e+07	1.30104e+07	2.08979e+07	6.02654e+06	3.69172e+07	6.6671e+06	1.70435e+07	9.9038e+06	1.35257e+07	1.38529e+07	1.6164e+07	7.6838e+06	3.143e+07	1.7278e+07	5.46395e+07	1.47194e+07	4.40084e+07	3.2997e+07	7.87479e+06	1.2036e+07	4.1426e+07	7.01172e+06	1.34583e+07	6.3039e+06	1.62487e+07	7.55823e+06	1.53847e+07	1.76237e+07	1.21954e+07
NEG11828	Unknown	8.865	507.271	[M-H]-	Unknown	Unknown	Unknown	Unknown	---	Unknown	---	Unknown	Unknown	6.50484e+06	2.8807e+06	5.30885e+07	1.34687e+07	20047172	6.29414e+07	667517	1.57524e+06	4.24376e+07	3.22339e+07	3.94092e+07	8.02359e+06	6.41274e+06	6.14029e+06	8.14657e+07	2.87655e+07	2.66175e+07	7.28891e+07	687412	925172	5.86704e+06	2.72019e+06	2.49262e+06	1.13141e+07	3.31496e+06	4.75155e+06	7.25441e+06	5.00195e+06	1.07879e+07	6.06434e+06	1.95303e+06	1.43038e+06	2.7173e+06	4.10459e+06	1.02187e+07	6.65322e+06
POS3953	Unknown	3.247	229.153	[M+NH4]+	Unknown	Unknown	Unknown	Unknown	---	Unknown	---	Unknown	Unknown	3.73624e+06	4.67067e+06	4.78311e+06	2.9779e+06	1.03491e+07	6.60981e+06	3.97831e+06	5.58562e+06	8.44839e+06	3.96862e+06	2.52749e+06	2.68045e+06	5.58989e+06	9.24369e+06	6.77951e+06	6.31641e+06	7.90092e+06	5.95577e+06	2.06073e+09	2.10527e+09	1.29227e+09	1.40099e+09	1.66863e+09	1.13296e+09	1.18652e+09	2.02792e+09	1.285e+09	1.2766e+09	1.75053e+09	2.15104e+09	1.60404e+09	1.56461e+09	2.10997e+09	1.5701e+09	1.22005e+09	1.78222e+09
POS6100	(2E,6E,8E)-Decatrienoylcarnitine	6.866	310.2	[M+Na]+	C17H27NO4	Fatty Acyls	WQZGVBGHYLRJAV-UHFFFAOYSA-N	CC=CC=CCCC=CC(=O)OC(CC([O-])=O)C[N+](C)(C)C	---	---	HMDB0241125	Lipids and lipid-like molecules	Fatty Acyls	1.22228e+08	1.40132e+08	1.04253e+08	6.91861e+07	7.59091e+07	7.81733e+07	1.55325e+08	1.75022e+08	1.21281e+08	1.74765e+08	1.30739e+08	1.10155e+08	1.50988e+08	1.05111e+08	9.28572e+07	1.14572e+08	1.11079e+08	1.65579e+08	1.17119e+08	1.05227e+08	1.04317e+08	1.08226e+08	7.92577e+07	1.1359e+08	1.27117e+08	5.53057e+07	6.85281e+07	5.83051e+07	5.89308e+07	8.78983e+07	8.3556e+07	6.79192e+07	5.50809e+07	7.99302e+07	7.10034e+07	8.56507e+07
POS4105	Lidocaine	5.917	235.179	[M+H]+	C14H22N2O	m-Xylenes	NNJVILVZKWQKPM-UHFFFAOYSA-N	CCN(CC)CC(=O)NC1=C(C)C=CC=C1C	C07073	3676	HMDB0014426	Benzenoids	Benzene and substituted derivatives	4.30585e+07	3.96732e+07	3.46618e+07	4.62119e+07	4.86356e+07	3.62854e+07	4.25388e+07	7.26008e+07	4.469e+07	3.16944e+07	3.55474e+07	3.03955e+07	4.64821e+07	4.15741e+07	3.43465e+07	4.06412e+07	3.55524e+07	4.62021e+07	6.318e+07	5.31757e+07	6.372e+07	4.44856e+07	7.2625e+07	5.7696e+07	4.70809e+07	1.44596e+08	5.56916e+07	4.41963e+07	6.43731e+07	7.22816e+07	6.84668e+07	5.09086e+07	5.67907e+07	5.54083e+07	7.7513e+07	5.24392e+07
POS633	Unknown	10.842	108.081	[M+H]+	Unknown	Unknown	Unknown	Unknown	---	Unknown	---	Unknown	Unknown	1.20992e+08	1.29289e+08	4.04606e+07	50284932	5.58087e+07	6.59945e+07	5.12948e+07	6.10079e+07	6.09261e+07	5.40455e+07	5.00982e+07	1.25337e+08	6.5815e+07	1.00737e+08	4.08281e+07	5.96401e+07	1.39661e+08	8.00029e+07	1.84473e+08	7.02648e+07	1.1507e+08	4.55728e+07	9.33904e+07	6.0942e+07	6.22894e+07	3.33521e+07	4.13178e+07	6.04715e+07	4.29647e+07	4.53992e+07	7.7312e+07	5.78099e+07	4.28599e+07	4.31339e+07	9.64237e+07	7.04551e+07
POS4926	Unknown	10.719	268.103	[M+H]+	Unknown	Unknown	Unknown	Unknown	---	Unknown	---	Unknown	Unknown	5.64335e+08	1.03197e+09	1.95953e+08	5.71373e+08	4.12094e+08	4.06098e+08	2.41944e+08	6.23549e+08	4.51262e+08	3.04314e+08	3.82394e+08	3.28849e+08	6.18224e+08	4.6134e+08	8.36014e+08	528985010	4.36285e+08	7.66993e+08	5.20337e+08	2.05666e+08	4.29575e+08	6.55466e+08	3.65267e+08	3.62094e+08	1.61093e+08	1.33167e+08	1.86266e+08	2.10042e+08	2.25109e+08	4.88256e+08	1.57185e+08	2.43222e+08	2.86238e+08	2.14204e+08	8.07022e+08	4.27227e+08
NEG10403	Chenodeoxyglycocholic acid	8.644	448.305	[M-H]-	C26H43NO5	Glycinated bile acids and derivatives	GHCZAUBVMUEKKP-AFQLCFGXSA-N	O=C(O)CN=C(O)CCC(C)C1CCC2C3C(O)CC4CC(O)CCC4(C)C3CCC12C	C05466	22833540	HMDB0006898	Lipids and lipid-like molecules	Steroids and steroid derivatives	1.30866e+08	8.1139e+06	2.49103e+07	1.64501e+07	2.24653e+07	2.77037e+07	3.83053e+07	2.65402e+07	1.27082e+07	3.52684e+07	2.21619e+07	1.41567e+07	3.06383e+07	1.92439e+07	4.57747e+07	1.71991e+07	1.76118e+07	1.151e+07	413793	59864.4	0	85689.2	0	0	0	0	0	0	0	429706	0	0	0	60013.1	0	47746.6
POS7007	TMP	0.88	345.076	[M]+	C12H18N4O4PS	Thiamines	HZSAJDVWZRBGIF-UHFFFAOYSA-N	CC1=C(CCOP(O)(O)=O)SC=[N+]1CC1=CN=C(C)NC1=N	C01081	1131	HMDB0002666	Organoheterocyclic compounds	Diazines	4.35454e+07	4.78099e+07	3.1848e+07	1.96998e+07	2.28969e+07	3.7557e+07	3.72701e+07	2.51969e+07	4.29732e+07	2.35493e+07	3.12741e+07	4.64175e+07	4.11732e+07	33753464	2.40778e+07	2.76184e+07	4.90053e+07	3.07823e+07	0	0	0	0	0	915007	1.46104e+06	0	1.24745e+06	625442	0	0	0	0	1.11656e+06	0	237779	0
NEG10401	Unknown	7.968	448.305	[M-H]-	Unknown	Unknown	Unknown	Unknown	---	Unknown	---	Unknown	Unknown	5.80491e+07	1.85202e+07	2.41076e+07	3.79873e+07	3.2461e+07	3.73832e+07	1.10364e+07	1.11463e+07	5.37517e+06	7.54782e+06	8.66321e+06	5.3828e+06	9.87572e+06	8.3544e+06	4.58952e+06	7.73045e+06	5.3886e+06	6.04983e+06	394220	47989.6	0	751537	59329.7	0	0	0	0	0	0	0	0	0	0	0	0	0
POS15508	Unknown	9.746	786.597	[M+H]+	Unknown	Unknown	Unknown	Unknown	---	Unknown	---	Unknown	Unknown	2.29559e+07	3.21982e+07	1.58048e+07	2.59711e+07	1.89721e+07	1.358e+07	2.19686e+07	2.68869e+07	3.10514e+07	4.62035e+07	4.08761e+07	1.09544e+07	1.9705e+07	3.93772e+07	2.65367e+07	2.46122e+07	2.2057e+07	1.57736e+07	9.34233e+07	1.47602e+08	5.24341e+07	5.07293e+07	8.18454e+07	6.77712e+07	4.16913e+07	6.10084e+07	5.25972e+07	3.84759e+07	1.07959e+08	5.59525e+07	5.42945e+07	3.5698e+07	3.37008e+07	8.90218e+07	6.69401e+07	8.96658e+07
POS15504	Unknown	10.003	786.597	[M+H]+	Unknown	Unknown	Unknown	Unknown	---	Unknown	---	Unknown	Unknown	3.38361e+07	4.07397e+07	1.91735e+07	3.70007e+07	3.82923e+07	2.40164e+07	8.65897e+07	5.46971e+07	4.21913e+07	3.12351e+07	4.18768e+07	3.26317e+07	4.44621e+07	7.99499e+07	5.25521e+07	3.50448e+07	4.05821e+07	4.42488e+07	6.66421e+07	5.89671e+07	4.92895e+07	4.04302e+07	3.68727e+07	4.20795e+07	2.89098e+07	4.76588e+07	6.21218e+07	5.9852e+07	1.0439e+08	6.91342e+07	9.90952e+07	4.74373e+07	3.31503e+07	9.30394e+07	1.71435e+08	9.89407e+07
POS4274	Lumichrome	6.76	243.087	[M+H]+	C12H10N4O2	Flavins	ZJTJUVIJVLLGSP-UHFFFAOYSA-N	OC=1N=C(O)C=2N=C3C=C(C(=CC3=NC2N1)C)C	C01727	5326566	HMDB0254199	Organoheterocyclic compounds	Pteridines and derivatives	8.209e+07	1.16185e+08	5.76381e+07	6.15011e+07	6.0192e+07	6.70303e+07	5.63418e+07	5.02036e+07	7.62814e+07	6.25725e+07	6.39185e+07	9.9534e+07	8.52159e+07	8.41253e+07	8.53883e+07	6.32465e+07	6.7718e+07	5.90673e+07	9.73901e+06	7.61134e+06	8.94215e+06	1.05129e+07	1.88119e+07	2.67279e+07	2.23653e+07	8.28193e+06	1.15815e+07	1.48104e+07	6.5189e+06	6.74322e+06	7.72996e+06	1.18174e+07	2.27608e+07	8.25252e+06	9.51593e+06	9.86938e+06
POS7647	Unknown	9.835	372.309	[M+H]+	Unknown	Unknown	Unknown	Unknown	---	Unknown	---	Unknown	Unknown	753635	333542	270049	2.93903e+06	0	1.39669e+06	373089	1.28667e+06	407147	271283	0	286980	0	353487	360933	564437	0	688208	3.61504e+07	2.89914e+07	7.06263e+07	5.60038e+07	2.20907e+07	8.66403e+07	6.73512e+07	1.45031e+07	1.90176e+07	3.16361e+07	1.34421e+07	5.38708e+07	2.0484e+07	2.76582e+07	2.626e+07	4.05223e+07	5.67479e+07	5.85179e+07
POS15502	Unknown	10.58	786.596	[M+H]+	Unknown	Unknown	Unknown	Unknown	---	Unknown	---	Unknown	Unknown	7.60181e+07	6.16369e+07	5.19052e+07	6.57229e+07	9.50126e+07	3.7248e+07	5.03606e+07	7.00315e+07	1.26382e+08	8.45365e+07	7.11451e+07	5.30147e+07	1.36893e+08	292923304	2.92757e+08	9.61344e+07	5.33606e+07	4.6496e+07	1.11578e+08	9.63938e+07	1.28925e+08	1.82669e+08	1.6613e+08	1.4823e+08	337293765	9.65096e+07	1.93974e+08	3.54319e+08	1.20319e+08	2.86455e+08	1.06754e+08	1.58993e+08	2.54457e+08	9.08557e+07	1.89603e+08	1.23467e+08
NEG2518	Glycylleucine	5.115	187.107	[M-H]-	C8H16N2O3	Peptides	DKEXFJVMVGETOO-LURJTMIESA-N	O=C(O)C(N=C(O)CN)CC(C)C	C02155	92843;1548899	HMDB0000759	Organic acids and derivatives	Carboxylic acids and derivatives	2.19647e+07	2.47443e+07	4.75816e+07	2.39058e+07	4.73133e+07	2.69847e+07	3.2488e+07	3.06632e+07	1.49602e+07	1.78397e+07	4.7621e+07	3.23262e+07	3.75859e+07	2.45932e+07	2.86428e+07	4.70205e+07	5.16394e+07	4.51242e+07	9.11295e+06	8.52195e+06	5.91509e+06	1.4076e+07	9.26041e+06	7677098	9.75087e+06	1.17954e+07	1.30776e+07	8.18967e+06	8.49605e+06	8.83209e+06	1.32585e+07	1.10823e+07	1.27355e+07	7.21436e+06	8.62499e+06	7.84482e+06
NEG3650	N-Acetyltyrosine	5.501	222.075	[M-H]-	C11H13NO4	Carboxylic acids and derivatives	CAHKINHBCWCHCF-JTQLQIEISA-N	CC(=O)NC(CC1=CC=C(O)C=C1)C(O)=O	---	89216	HMDB0000866	Organic acids and derivatives	Carboxylic acids and derivatives	5.77261e+06	3.47478e+06	4.97838e+06	5.99873e+06	5.37818e+06	4.35366e+06	3.32456e+06	3.03976e+06	1.86051e+06	5.03773e+06	3.47326e+06	3.86232e+06	3.5721e+06	3.1991e+06	7.78475e+06	3.29916e+06	3.82701e+06	2.54732e+06	2.41775e+06	1.24975e+06	867323	3.00351e+06	675760	1.25142e+06	1.02751e+06	1.00408e+06	1.04834e+06	1.36089e+06	380046	1.90384e+06	1.08554e+06	659547	1.12867e+06	1.10976e+06	2.28895e+06	862485
POS4933	Unknown	1.013	268.103	[M+H]+	Unknown	Unknown	Unknown	Unknown	---	Unknown	---	Unknown	Unknown	1.53529e+08	1.48259e+08	2.29943e+08	1.23905e+08	2.55955e+08	1.66014e+08	1.37058e+08	1.08005e+08	1.86163e+08	1.66505e+08	1.05302e+08	1.61958e+08	7.27264e+07	2.16394e+08	1.51251e+08	1.61371e+08	2.14635e+08	1.58416e+08	5.20476e+07	8.35131e+07	5.54675e+07	6.94107e+07	7.68124e+07	6.88838e+07	4.64006e+07	5.96422e+07	5.87432e+07	6.47322e+07	1.13313e+08	1.11028e+08	8.28225e+07	2.8133e+07	9.0756e+07	3.95207e+07	3.31774e+07	8.98635e+07
POS8665	(2E,4E)-Octadeca-2,4-dienoylcarnitine	10.169	424.34	[M+H]+	C25H45NO4	Fatty Acyls	FUDZPSAPZLYOMT-UHFFFAOYSA-N	CCCCCCCCCCCCCC=CC=CC(=O)OC(CC([O-])=O)C[N+](C)(C)C	---	87076356	HMDB0241541	Lipids and lipid-like molecules	Fatty Acyls	1.73432e+07	8.82551e+06	8.37589e+06	1.92787e+07	7.24964e+06	1.35675e+07	1.31466e+07	1.05121e+07	7.33835e+06	1.18961e+07	3.44993e+06	2.7625e+07	4.98458e+06	6.7198e+06	9.6023e+06	5.09368e+06	9.13853e+06	1.08624e+07	2.17785e+08	3.84602e+08	3.48185e+08	1.04728e+09	3.32906e+08	1.47126e+09	1.65438e+09	4.42008e+07	4.69466e+08	9.10535e+08	9.55759e+07	2.19383e+08	2.08999e+08	1.07647e+08	2.13522e+08	5.78026e+08	1.54794e+08	4.34341e+08
POS9686	Taurohyodeoxycholic acid	7.833	482.292	[M-H2O+H]+	C26H45NO6S	Taurinated bile acids and derivatives	HMXPOCDLAFAFNT-QMKMXMJNSA-N	O=S(=O)(O)CCN=C(O)CCC(C)C1CCC2C3CC(O)C4CC(O)CCC4(C)C3CCC12C	---	139291876	---	Lipids and lipid-like molecules	Steroids and steroid derivatives	1.24307e+08	1.08339e+08	1.31106e+08	1.8285e+08	1.52453e+08	2.95927e+08	1.47882e+07	2.08302e+07	8.32211e+06	4.59623e+07	1.14934e+07	1.67718e+07	2.61269e+07	1.52702e+07	1.3297e+07	2.93126e+07	1.00905e+07	1.58458e+07	150905	0	0	2477918	0	0	0	0	0	0	0	0	0	0	0	140866	0	0
NEG10402	Unknown	7.761	448.305	[M-H]-	Unknown	Unknown	Unknown	Unknown	---	Unknown	---	Unknown	Unknown	1.8043e+07	3.74396e+06	3.057e+06	2.83112e+06	3.5753e+06	7.44372e+06	1673813	1.55423e+06	577070	1.01668e+06	1.05705e+06	555165	639711	416795	2.60094e+06	760247	725623	492907	482600	55280.4	0	981131	69029.7	0	0	0	0	0	0	0	0	0	0	0	0	0
NEG11827	Unknown	10.196	507.271	[M-H]-	Unknown	Unknown	Unknown	Unknown	---	Unknown	---	Unknown	Unknown	3.21569e+07	1.40006e+06	4.65798e+06	4.77077e+06	5.86624e+06	1.36101e+07	6.12975e+06	190854	4.63796e+06	4.10931e+06	5.39504e+06	5.55999e+06	1.1377e+08	3.11308e+06	6.15843e+06	6.25936e+06	3.66324e+06	4432453	7.73382e+06	131401	1.54363e+06	921603	275452	1.50464e+06	3.36943e+07	1.45322e+06	1.12276e+06	742943	1.97207e+06	838653	2.56453e+06	481944	672171	1.75289e+06	3.52009e+06	584809
NEG8668	S-Adenosylhomocysteine	4.215	383.112	[M-H]-	C14H20N6O5S	Gamma butyrolactones	ZJUKTBDSGOFHSH-UHFFFAOYSA-N	O=C(O)C(N)CCSCC1OC(N2C=NC=3C(=NC=NC32)N)C(O)C1O	C00021	193;5248805	HMDB0000939	Organoheterocyclic compounds	Lactones	3.42066e+08	3.02556e+08	2.54278e+08	2.9409e+08	3.42133e+08	2.57769e+08	2.98502e+08	2.6968e+08	3.64866e+08	2.8564e+08	4.31402e+08	2.7919e+08	2.78938e+08	2.77634e+08	9.05819e+07	3.89855e+08	4.01758e+08	4.12296e+08	1.49552e+07	4.84739e+07	4.51264e+07	3.12063e+07	4.56957e+06	4.21357e+06	14189893	1.81387e+07	2.76497e+06	1.26783e+07	4.91181e+06	2.26603e+07	2.22805e+07	1.35029e+07	1.90301e+07	3.60027e+07	3.67697e+07	2.58203e+07
NEG13745	Unknown	1.334	611.141	[M-H]-	Unknown	Unknown	Unknown	Unknown	---	Unknown	---	Unknown	Unknown	1.67891e+08	1.56584e+08	4.4918e+07	3.28436e+07	1.41809e+08	1.22353e+08	1.07349e+08	7.14123e+07	8.23022e+07	7.83042e+07	7.2905e+07	7.77154e+07	1.66229e+08	9.02918e+07	5.13075e+06	1.50342e+08	8.10278e+07	5.75683e+07	1.41663e+07	3.26576e+07	2.04213e+07	5.62765e+06	1.17264e+07	1.80448e+07	1.24025e+07	2.41696e+07	1.50733e+07	3.17367e+07	9.13166e+06	1.24234e+07	1.20544e+07	2.23559e+07	3.43176e+07	1.0552e+08	3.03881e+07	2.04517e+07
NEG13737	Unknown	2.371	611.14	[M-H]-	Unknown	Unknown	Unknown	Unknown	---	Unknown	---	Unknown	Unknown	6.51263e+08	4.42606e+08	3.26904e+08	6.29007e+08	5.77072e+08	8.10127e+07	4.68665e+08	2.28838e+08	3.9735e+08	3.40577e+08	9.75424e+08	1.27994e+08	9.837e+08	3.90453e+08	9.39193e+08	3.36255e+08	5.22153e+08	3.50042e+08	3.65027e+07	2.06538e+07	4.09049e+07	9.0805e+06	1.52239e+08	1.69898e+08	4.61727e+07	3.74653e+07	6.34605e+07	5.92338e+07	7.02504e+06	1.0968e+07	1.3394e+07	1.24643e+07	6.17822e+07	5.25351e+07	8.98376e+07	1.26761e+07
NEG1063	Unknown	1.169	133.012	[M-H]-	Unknown	Unknown	Unknown	Unknown	---	Unknown	---	Unknown	Unknown	1.74957e+09	1.49051e+09	5.2668e+09	3.69156e+09	1.45538e+09	2.23451e+09	1.51379e+09	1.6544e+09	1.10809e+09	1.4605e+09	1.89292e+09	2.22168e+09	1.30726e+09	1.1317e+09	1.07388e+09	1.68688e+09	1.20586e+09	1.87446e+09	2.27478e+09	2.32879e+09	2.13568e+09	1.88137e+09	2.02338e+09	2932901376	3.70654e+09	2.48404e+09	2.37037e+09	2.69998e+09	2.24762e+09	1.66164e+09	2.11987e+09	2.87351e+09	2.89399e+09	2.01483e+09	2.03094e+09	2.26953e+09
POS5922	N-Acetylaspartylglutamic acid	2.612	305.096	[M+H]+	C11H16N2O8	Peptides	OPVPGKGADVGKTG-BQBZGAKWSA-N	O=C(O)CCC(N=C(O)C(N=C(O)C)CC(=O)O)C(=O)O	C12270	188803	HMDB0001067	Organic acids and derivatives	Carboxylic acids and derivatives	0	0	0	0	0	292112	0	428624	0	0	0	335683	0	452591	679913	574928	762296	0	4.34061e+08	3.56844e+07	2.77321e+07	1.65348e+07	2.29736e+07	8.61478e+07	3.17344e+07	1.80173e+07	2.5573e+07	2.7187e+07	7.35381e+07	2.94723e+07	1.19475e+07	6.12984e+07	1.17644e+07	2.61483e+07	6.99099e+06	3.71799e+06
NEG5563	Unknown	7.841	285.206	[M-H]-	Unknown	Unknown	Unknown	Unknown	---	Unknown	---	Unknown	Unknown	3.88955e+06	6.51664e+06	1.60245e+06	2.80997e+06	4.42858e+06	3.07153e+06	5.30867e+06	8.38268e+06	3.52719e+06	432360	1.81591e+06	3.7436e+06	3.43563e+06	6.55732e+06	5.05605e+06	3.20521e+06	5.82356e+06	3.89084e+06	943536	1.02444e+06	1.07031e+06	1.20066e+06	936212	461558	743521	491666	645936	898548	642060	897961	692002	592485	846159	1.0285e+06	868769	875809
NEG3867	N-Decanoylglycine	7.398	228.159	[M-H]-	C12H23NO3	Carboxylic acids and derivatives	WRRYZYASRAUROW-UHFFFAOYSA-N	CCCCCCCCCC(=O)NCC(O)=O	---	1712391	HMDB0013267	Organic acids and derivatives	Carboxylic acids and derivatives	4.36789e+06	6.02042e+06	3.73931e+06	4.0278e+06	6.62422e+06	8.07283e+06	4.48359e+06	4.41574e+06	4.86014e+06	1.61856e+06	4.29844e+06	4.23524e+06	4.9943e+06	4.66558e+06	3.31828e+06	2.17133e+06	4.18078e+06	3.75178e+06	7.74644e+06	6.57166e+06	8.10965e+06	4.55918e+06	6.74033e+06	6.22282e+06	6.76411e+06	7.43607e+06	7.5338e+06	5.19901e+06	5.13996e+06	5.95062e+06	7.30693e+06	5.68777e+06	5.95973e+06	4.17605e+06	6.56051e+06	5.97388e+06
NEG6356	Lauryl Ether Sulphate	8.125	309.173	[M-H]-	C14H30O5S	Sulfuric acid monoesters	QTDIEDOANJISNP-UHFFFAOYSA-N	O=S(O)(=O)OCCOCCCCCCCCCCCC	---	24761	---	Organic acids and derivatives	Organic sulfuric acids and derivatives	95562.4	267870	341301	877999	394718	174483	803563	880374	373495	801322	262904	821402	599871	910622	713088	242141	1.81486e+06	999069	0	1.69522e+06	1.37154e+06	1.14802e+06	515786	1.33577e+06	39362.3	1.89077e+06	915957	4.17454e+06	729085	1.89968e+06	21554.4	1.23747e+07	894381	2.72926e+06	580043	804016
NEG671	Erythronolactone	5.214	117.017	[M-H]-	C4H6O4	Gamma butyrolactones	SGMJBNSHAZVGMC-PWNYCUMCSA-N	O=C1OCC(O)C1O	---	5325915	HMDB0000349	Organoheterocyclic compounds	Lactones	2.03805e+07	8.28738e+07	2.08048e+07	5.54663e+07	4.77883e+07	2.94957e+07	2.18292e+07	2.46194e+07	2.77281e+07	3.54461e+07	7.70629e+07	2.51759e+07	1.89424e+07	5.23489e+07	5.21489e+07	2.68352e+07	3.37565e+07	3.39264e+07	1.56652e+07	6.03317e+07	2.97203e+07	3.1783e+07	2.36772e+07	4.00688e+07	2.19582e+07	3.35092e+07	2.1649e+07	4.74099e+07	3.22063e+07	2.14579e+07	2.58814e+07	2.43935e+07	4.51038e+07	4.01582e+07	2.82059e+07	1.75644e+07
NEG11116	LPE(18:1)	10.141	478.29	[M-H]-	C23H46NO7P	Lysophosphatidylethanolamines	PYVRVRFVLRNJLY-MZMPXXGTSA-N	CCCCCCCC/C=C\CCCCCCCC(=O)OC[C@H](COP(=O)(O)OCCN)O	---	9547071	HMDB0011506	Lipids and lipid-like molecules	Glycerophospholipids	1.584e+08	1.10274e+07	2.98957e+08	2.67974e+08	1.60769e+08	3.53575e+08	1.76092e+08	1.31862e+08	1.55744e+08	1.25043e+08	1.82342e+08	2.83283e+08	2.10227e+08	1.43726e+08	1.46274e+08	1.93419e+07	2.67696e+08	2.71422e+08	1.02878e+08	6.48174e+06	4.85877e+06	9.19697e+06	5.82818e+06	1.22004e+07	1.57234e+07	7.0164e+06	5.8063e+06	1.03297e+07	2.2301e+07	5.18813e+06	7.73276e+06	5.90754e+06	1.2389e+07	1.26647e+07	6.08211e+06	5.21451e+06
NEG13883	Unknown	7.269	619.285	[M-H]-	Unknown	Unknown	Unknown	Unknown	---	Unknown	---	Unknown	Unknown	1.47453e+07	927065	3.04029e+06	2.47431e+06	4.86603e+06	2.9854e+06	800992	177927	3.09214e+06	1.37527e+06	9.50325e+06	1.34795e+06	3.86547e+07	1.24488e+06	4.70465e+06	3.24001e+06	4.54389e+06	4.39746e+06	702566	186376	207934	96483.8	284433	83742.4	1.23853e+07	562172	684720	195864	778881	349341	699933	140841	275258	125626	422027	66876.3
POS8933	Unknown	8.762	438.319	[M+Na]+	Unknown	Unknown	Unknown	Unknown	---	Unknown	---	Unknown	Unknown	2.92293e+06	3.07826e+06	1.85352e+06	7.11367e+06	1.58208e+06	5.72712e+06	2.0272e+06	1.43289e+06	450023	511180	728974	1.94123e+06	585659	822654	243672	1.46872e+06	2.14024e+06	1.37708e+06	5.71221e+06	3.84804e+06	6.54266e+06	9.78857e+06	1.76819e+07	9.60499e+06	3.91988e+07	3.72208e+06	1.14436e+07	5.7699e+06	5.55127e+06	4.09103e+06	5.12105e+06	6.07084e+06	1.66721e+07	3.34952e+06	2.15686e+06	6.63994e+06
NEG13742	Unknown	4.921	611.141	[M-H]-	Unknown	Unknown	Unknown	Unknown	---	Unknown	---	Unknown	Unknown	4.47721e+07	5.7121e+07	2.6894e+07	2.42173e+07	4.4309e+07	2.85344e+07	1.26173e+08	4.15942e+07	5.44166e+07	5.08783e+07	5.32141e+07	3.03536e+07	5.33e+07	4.28249e+07	4.13983e+07	4.60668e+07	4.37918e+07	4.59861e+07	8.03725e+06	8.05196e+06	7.81778e+06	2.30589e+06	6.91918e+06	9.36288e+06	1.14742e+07	6.51768e+06	7.01935e+06	7.76098e+06	4.88871e+06	4.76134e+06	5.85664e+06	4.54074e+06	9.14851e+06	1.16995e+07	1.23687e+07	7.47849e+06
NEG7129	Unknown	0.878	333.057	[M-H2O-H]-	Unknown	Unknown	Unknown	Unknown	---	Unknown	---	Unknown	Unknown	3.38452e+07	4.07954e+07	7.3101e+07	6.40583e+07	3.24786e+07	4.5709e+07	7.15995e+07	6.54188e+07	1.06449e+08	5.59999e+07	7.81227e+07	5.26437e+07	4.16928e+07	7.17805e+07	8.72699e+07	5.47907e+07	6.48422e+07	8.97487e+07	3.25769e+06	612469	624219	546314	332283	1.71245e+06	3.20334e+06	374178	608567	995111	1.34742e+06	965190	329807	541858	1.84857e+06	661776	448593	320442
POS4301	GlcNAc	0.943	244.078	[M+Na]+	C8H15NO6	Aminosaccharides	OVRNDRQMDRJTHS-RTRLPJTCSA-N	CC(=O)N[C@H]1C(O)O[C@H](CO)[C@@H](O)[C@@H]1O	C00140	439174	HMDB0000215	Organic oxygen compounds	Organooxygen compounds	2.7561e+08	235826782	2.03878e+08	2.1074e+08	413428980	2.73283e+08	2.1333e+08	1.35388e+08	2.02339e+08	2.14691e+08	1.26177e+08	1.72095e+08	2.24648e+08	2.06915e+08	2.04329e+08	9.00696e+07	1.44141e+08	2.37178e+08	0	0	157285	152432	0	0	0	0	0	0	0	0	0	0	0	0	0	0
POS102	Unknown	0.87	84.0811	[M+H]+	Unknown	Unknown	Unknown	Unknown	---	Unknown	---	Unknown	Unknown	2.02984e+08	1.35262e+08	1.25477e+08	1.74409e+08	1.18089e+08	1.78504e+08	1.24595e+08	1.38258e+08	1.55379e+08	2.10718e+08	9.41896e+07	1.07714e+08	1.1151e+08	1.89895e+08	1.72438e+08	7.86758e+07	1.83371e+08	1.32483e+08	1.51905e+08	9.85112e+07	7.21936e+07	1.11535e+08	9.76961e+07	7.00906e+07	5.02137e+07	1.4912e+08	9.56156e+07	4.06404e+07	2.07685e+08	1.60246e+08	8.84798e+07	1.02454e+08	2.9981e+07	8.7647e+07	5.20201e+07	6.79901e+07
POS3956	Unknown	4.272	229.153	[M+NH4]+	Unknown	Unknown	Unknown	Unknown	---	Unknown	---	Unknown	Unknown	1.23708e+06	2.26101e+06	1.19107e+06	1.71969e+06	2.49223e+06	1.55156e+06	4.69889e+06	3.33428e+06	2.64792e+06	1.11623e+06	1.64984e+06	853044	2.62705e+06	1.28551e+06	1.60783e+06	932316	1.20975e+06	1.27808e+06	6.03081e+08	1.01309e+09	9.21513e+08	541672089	2.65473e+08	4.2403e+08	2.67731e+08	1.40389e+09	8.91209e+08	2.82125e+08	7.09547e+08	5.25227e+08	2.55953e+08	1.12267e+09	3.34364e+08	1.45257e+09	1.28192e+09	5.98635e+08
POS1928	6-Methoxy-pyridine-3-carboxylic acid	4.798	154.049	[M+H]+	C7H7NO3	Pyridinecarboxylic acids	NVDJVEQITUWZDT-UHFFFAOYSA-N	COC1=CC=C(C=N1)C(O)=O	---	592499	HMDB0059749	Organoheterocyclic compounds	Pyridines and derivatives	3.14621e+08	1.72639e+08	4.01748e+08	1.92888e+08	3.06062e+08	2.77718e+08	2.85455e+08	1.19254e+08	1.35352e+08	5.00898e+08	2.43641e+08	4.87612e+08	3.61797e+08	4.15343e+08	2.72499e+08	3.69289e+08	2.95075e+08	5.42197e+08	9.62946e+07	5.40159e+07	5.98304e+07	2.18833e+07	5.60279e+07	3.5821e+07	2.79867e+07	9.12508e+07	2.0706e+08	2.58139e+07	6.33309e+07	6.29095e+07	1.07057e+08	1.40711e+08	1.18367e+08	2.57576e+07	3.21948e+07	6.69999e+07
POS828	Unknown	0.922	114.066	[M+H]+	Unknown	Unknown	Unknown	Unknown	---	Unknown	---	Unknown	Unknown	7.15226e+08	5.11257e+08	4.52293e+08	3.75421e+08	7.49763e+08	484075976	1.02827e+09	1.23235e+09	1.14676e+09	8.36667e+08	6.66491e+08	5.51253e+08	8.58452e+08	7.82577e+08	5.55027e+08	4.58351e+08	4.96018e+08	5.4696e+08	1.41418e+10	1.8396e+09	2.18162e+09	1.05804e+10	2.48667e+09	2.03048e+09	1.71633e+09	2.01842e+09	1.80167e+09	2.09693e+09	2.75235e+09	2.0563e+09	1.86752e+09	2.33672e+09	1.53711e+09	2.19976e+09	2.04017e+09	2.02358e+09
POS15510	Unknown	10.422	786.597	[M+H]+	Unknown	Unknown	Unknown	Unknown	---	Unknown	---	Unknown	Unknown	2.23315e+07	5.58762e+07	2.80834e+07	4.02345e+07	4.69084e+07	2.59949e+07	2.13677e+08	8.79111e+07	5.45432e+07	6.14923e+07	1.62478e+08	5.87183e+07	6.63918e+07	4.55551e+07	8.38004e+07	4.31806e+07	6.75869e+07	3.73956e+07	2.95405e+08	1.63018e+08	1.04188e+08	5.986e+07	1.98762e+08	7.47156e+07	1.4015e+08	1.88082e+08	8.8056e+07	8.02229e+07	2.34129e+08	2.56915e+08	2.73142e+08	1.20525e+08	7.30404e+07	9.28167e+07	1.4125e+08	1.57595e+08
NEG4999	Unknown	10.544	266.088	[M-H]-	Unknown	Unknown	Unknown	Unknown	---	Unknown	---	Unknown	Unknown	2.31769e+07	3.56983e+07	3.31917e+07	1.81359e+07	4.25923e+07	2.39332e+07	3.65097e+07	4.31975e+07	3.52868e+07	3.32598e+07	3.22063e+07	2.73045e+07	2.71303e+07	3.7391e+07	2.32429e+07	5.53249e+07	2.29644e+07	5.44255e+07	3.47002e+07	1.1143e+08	5.47611e+07	4.51036e+07	2.77215e+07	6.72507e+07	2.6793e+07	3.81222e+07	5.4598e+07	1.02971e+08	6.927e+07	4.82393e+07	1.6928e+07	5.3697e+07	2.93459e+07	3.351e+07	4.36084e+07	5.31416e+07
NEG11117	Unknown	10.013	478.292	[M-H]-	Unknown	Unknown	Unknown	Unknown	---	Unknown	---	Unknown	Unknown	9.39398e+06	2.0707e+08	2.28899e+07	1.64226e+07	1.02531e+07	2.21462e+07	1.09574e+07	7.00917e+06	1.08704e+07	7.73779e+06	1.07935e+07	2.7335e+07	1.64515e+08	1.16499e+08	9.83816e+06	2.99701e+08	1.59107e+07	1.64509e+07	1.71967e+07	5.47219e+06	4.4289e+06	2.25951e+06	3.33658e+06	2.71804e+06	3.10065e+06	2.27307e+06	2.62841e+06	2215600	6.51329e+06	2.92895e+06	1.81378e+06	1.85004e+06	1.88166e+06	2.55318e+06	1.38546e+06	1.21975e+06
NEG6951	Docosahexaenoicacid(DHA)	9.042	327.231	[M-H]-	C22H32O2	Fatty Acyls	DVSZKTAMJJTWFG-UHFFFAOYSA-N	CCCCCCCCCC=CC=CC=CC=CC=CC=CC(O)=O	---	175542	HMDB0244316	Lipids and lipid-like molecules	Fatty Acyls	332040	458336	761667	1.4894e+06	240887	101996	927938	1.88054e+06	574536	322301	250259	2.12226e+06	879381	318892	1.25535e+06	378236	964934	1.06478e+06	9.65362e+06	2.30053e+07	1.07845e+07	3.79178e+07	1.24715e+07	3.15216e+07	3.72789e+07	8.20397e+06	1.4029e+07	4.10092e+07	6.58053e+06	1.19611e+07	3.13735e+06	1.48413e+07	1.0261e+07	1.46549e+07	8.35487e+06	1.60691e+07
NEG2499	o-Cresol sulfate	6.556	187.005	[M-H]-	C7H8O4S	Organic sulfuric acids and derivatives	CYGSXDXRHXMAOV-UHFFFAOYSA-N	CC1=C(OS(O)(=O)=O)C=CC=C1	---	11615528	HMDB0240655	Organic acids and derivatives	Organic sulfuric acids and derivatives	8.47713e+07	2.22669e+08	6.25222e+07	3.11534e+07	1.54995e+08	1.38961e+08	8.20172e+07	5.49038e+07	1.18509e+08	7.64726e+07	7.35788e+07	9.15478e+07	1.85139e+08	7.45129e+07	2.3235e+08	1.1799e+08	7.9598e+07	6.55465e+07	1.86572e+07	3.33013e+07	6.39538e+06	9.50086e+06	1.02038e+07	1.863e+07	1.69251e+07	1.59043e+07	5.517e+07	2.74702e+07	1.6687e+07	5.52929e+07	5.35583e+07	1.76841e+07	3.21567e+07	2.5511e+07	1.84056e+07	2.21773e+07
POS264	Unknown	7.623	90.0916	[M+H]+	Unknown	Unknown	Unknown	Unknown	---	Unknown	---	Unknown	Unknown	8.10376e+07	1.29662e+08	5.86693e+07	6.12205e+07	1.67045e+08	4.14824e+07	8.40063e+07	4.70396e+07	5.3888e+07	7.15193e+07	5.56178e+07	5.36989e+07	4.1519e+07	5.58263e+07	5.37975e+07	4.64955e+07	6.27859e+07	8.8851e+07	3.56155e+07	3.51393e+07	3.64285e+07	3.54351e+07	7.93362e+07	2.75637e+07	5.83736e+07	4.92565e+07	8.12624e+07	5.92012e+07	9.13415e+07	4.85317e+07	4.91864e+07	8.05146e+07	2.01164e+08	4.60002e+07	1.91378e+08	4.10409e+07
POS1867	Guanine	1.956	152.056	[M+H]+	C5H5N5O	Purines and purine derivatives	UYTPUPDQBNUYGX-UHFFFAOYSA-N	C1=NC2=C(N1)C(=O)NC(=N2)N	C00242	135398634	HMDB0000132	Organoheterocyclic compounds	Imidazopyrimidines	9.72071e+07	3.85086e+08	1.40972e+08	2.63208e+08	2.90731e+08	3.65271e+08	1.29622e+08	2.66541e+08	2.42282e+08	1.87958e+08	2.16365e+08	4.51166e+07	2.70303e+08	3.35266e+08	3.71274e+07	1.90044e+08	2.42984e+08	3.92478e+08	1.22387e+07	362165	485999	543921	1.8649e+07	2.92158e+06	1.45024e+06	1.07112e+06	2.83005e+06	3.19331e+06	1.642e+06	604079	1.76662e+06	1.2424e+06	3.02794e+06	1.68134e+06	433748	734773
POS7100	Unknown	3.214	349.053	[M+H]+	Unknown	Unknown	Unknown	Unknown	---	Unknown	---	Unknown	Unknown	1.85228e+06	2.25481e+06	2.20755e+06	1.89148e+06	2.00258e+06	1.65611e+06	1.41291e+06	2.21584e+06	5.61914e+06	1.16091e+06	1.45995e+06	2.20786e+06	4.82001e+06	3.78199e+06	926267	7.94479e+06	2.20921e+06	2.31073e+06	7.22227e+07	2.89146e+07	2.9154e+07	6.6499e+07	5.36116e+07	6.44349e+07	6.78696e+07	7.06253e+07	6.62658e+07	9.59053e+07	6.64135e+07	7.40693e+07	2.0025e+08	4.17123e+07	2.20379e+08	3.82289e+07	2.30073e+07	7.50989e+07
POS1725	1,3-Dimethylpyrrolo[1,2-a]pyrazine	11.384	147.091	[M+H]+	C9H10N2	Pyrrolopyrazines	OZKVDBMWPNGAHE-UHFFFAOYSA-N	CC1=CN2C=CC=C2C(C)=N1	---	12382419	HMDB0030908	Organoheterocyclic compounds	Pyrrolopyrazines	1.13972e+08	5.92197e+07	1.40338e+08	6.91047e+07	6.81173e+07	1.42013e+08	1.36501e+08	9.31537e+07	7.7448e+07	1.32356e+08	8.4432e+07	8.17408e+07	1.4313e+08	1.30116e+08	1.27352e+08	7.00601e+07	7.84566e+07	7.51602e+07	6.19151e+07	1.91417e+08	1.24765e+08	5.57515e+07	1.01141e+08	6.80825e+07	4.28414e+07	5.38639e+07	3.11698e+07	3.16711e+07	3.2766e+07	4.59009e+07	5.68861e+07	6.50046e+07	2.57341e+07	5.99275e+07	8.04342e+07	5.74132e+07
NEG10479	LPE(16:0)	9.774	452.275	[M-H]-	C21H44NO7P	Glycerophospholipids	CKPBBEOJHAPPBT-HXUWFJFHSA-N	[H][C@@](CO)(COP(O)(=O)OCCN)OC(=O)CCCCCCCCCCCCCCC	---	53480922;90657394	HMDB0011473	Lipids and lipid-like molecules	Glycerophospholipids	1.75598e+07	2.90147e+07	2.8851e+07	2.62949e+07	2.25029e+07	2.86803e+07	1.95397e+07	1.52847e+07	1.11668e+07	8.45164e+06	1.84716e+07	2.3539e+07	2.53328e+07	1.36269e+07	2.29415e+07	3.67676e+07	4.32647e+07	3.22818e+07	4.15762e+06	1.80367e+06	1.9337e+06	2.88084e+06	2.15621e+06	1.85543e+06	2.99261e+06	2.34041e+06	1.76917e+06	2.65696e+06	4.22463e+06	1.84309e+06	1.83411e+06	1.5903e+06	1.96636e+06	3.55118e+06	2.03885e+06	2.00893e+06
POS8623	Unknown	9.902	422.324	[M+H]+	Unknown	Unknown	Unknown	Unknown	---	Unknown	---	Unknown	Unknown	270259	0	0	313180	0	647188	372462	383598	0	351927	0	348625	0	0	0	0	564332	0	1.41666e+07	1.72577e+07	4.13072e+07	1.02761e+08	9.24062e+07	1.48416e+08	9.79206e+07	6.7836e+06	4.59007e+07	2.29364e+07	1.18134e+07	1.67655e+07	8.55076e+06	1.34337e+07	5.164e+07	1.95815e+07	2.18183e+07	2.56892e+07
POS11916	Neomycin	11.472	637.302	[M+Na]+	C23H46N6O13	Aminosaccharides	PGBHMTALBVVCIT-UHFFFAOYSA-N	NCC1OC(OC2C(CO)OC(OC3C(O)C(N)CC(N)C3OC3OC(CN)C(O)C(O)C3N)C2O)C(N)C(O)C1O	C01737	---	HMDB0015129	Organic oxygen compounds	Organooxygen compounds	1.31401e+07	2.74433e+07	3.3621e+07	2.79468e+07	2.31319e+07	3.54844e+07	2.07458e+07	1.48939e+07	1.80274e+07	1.27661e+07	1.28392e+07	2.38743e+07	2.36249e+07	2.11698e+07	2.58931e+07	1.68125e+07	3.23194e+07	2.97517e+07	1.18292e+07	9.32975e+06	1.17323e+07	9.40637e+06	1.02792e+07	8.16749e+06	3.27808e+06	4.15774e+06	4.34312e+06	4.40208e+06	9.7433e+06	4.08187e+06	5.88788e+06	3.75999e+06	4.50778e+06	6.99972e+06	4.71277e+06	7.40481e+06
NEG4976	Unknown	13.457	265.146	[M-H]-	Unknown	Unknown	Unknown	Unknown	---	Unknown	---	Unknown	Unknown	1.51488e+09	1.25055e+09	1.54009e+09	1.27206e+09	1.58004e+09	1.75408e+09	1.16553e+08	2.60083e+08	1.89461e+09	1.76605e+09	1.75855e+09	5.44241e+07	7.09256e+07	1.37412e+09	1.43787e+09	1.05331e+09	1.77702e+09	1.57569e+09	5.31838e+08	3.49202e+08	3.28821e+08	4.0421e+08	2.12104e+08	1.69923e+09	3.85815e+08	1.89472e+08	1.92731e+08	3.87423e+08	1.14147e+09	5.43166e+08	2.59342e+08	1.79332e+08	2.63576e+08	2.10858e+08	2.84261e+08	2.40608e+08
POS7646	Unknown	9.184	372.308	[M+H]+	Unknown	Unknown	Unknown	Unknown	---	Unknown	---	Unknown	Unknown	3.92866e+06	1.33503e+06	965839	1.31644e+07	1.3954e+06	9.26086e+06	4.41784e+06	5.12178e+06	1.17717e+06	4.05287e+06	629743	909565	1.26316e+06	3.39909e+06	2.56168e+06	4.64727e+06	2.92206e+06	6.53996e+06	3.63601e+07	1.96949e+08	1.27089e+08	1.28206e+08	1.1574e+08	1.03215e+08	1.22365e+08	3.89028e+07	4.32198e+07	1.20231e+08	7.48987e+07	1.93841e+08	3.41165e+07	1.11212e+08	5.67708e+07	1.61373e+08	1.03875e+08	8.82141e+07
NEG423	Glycerate	0.949	105.017	[M-H2O-H]-	C3H6O4	Organooxygen compounds	RBNPOMFGQQGHHO-QKGSACKDNA-N	OC[C@H](O)C(O)=O	C00258	752	HMDB0000139	Organic oxygen compounds	Organooxygen compounds	7.3855e+06	1.21242e+07	2.21687e+07	1.97613e+07	1.44666e+07	1.74897e+07	1.20886e+07	7.61764e+06	1.13685e+07	8.69025e+06	1.54445e+07	2.48507e+07	1.04034e+07	1.78049e+07	1.86423e+07	8.44751e+06	2.01035e+07	8.31096e+06	3.00858e+07	4.45444e+07	3.11433e+07	4.9291e+07	3.22637e+07	3.25243e+07	3.78331e+07	3.61405e+07	3.42129e+07	2.74841e+07	4.29051e+07	3.71042e+07	3.80878e+07	4.47894e+07	2.40762e+07	3.23155e+07	4.29109e+07	4.65095e+07
NEG1699	N-Isovaleroylglycine	5.635	158.08	[M-H]-	C7H13NO3	Amino acids and derivatives	ZRQXMKMBBMNNQC-UHFFFAOYSA-N	O=C(O)CN=C(O)CC(C)C	---	546304	HMDB0000678	Organic acids and derivatives	Carboxylic acids and derivatives	6.40224e+07	6.45722e+07	5.78513e+07	5.31002e+07	9.38623e+07	5.74904e+07	5.66568e+07	7.01493e+07	5.07791e+07	2.55112e+07	5.17276e+07	5.53831e+07	6.68722e+07	5.87186e+07	6.81718e+07	4.51194e+07	6.47081e+07	5.43905e+07	2.87746e+07	1.1637e+07	1.70613e+07	9.74699e+06	1.09077e+07	1.2314e+07	1.88838e+07	9.42749e+06	2.91053e+07	1.94882e+07	2.64137e+07	1.08375e+07	1.95687e+07	1.78942e+07	1.46119e+07	1.25859e+07	2.93078e+07	1.56739e+07
NEG1005	Glutaric acid	4.893	131.033	[M-H]-	C5H8O4	Dicarboxylic acids and derivatives	JFCQEDHGNNZCLN-HJYFZBQUNA-N	O=C(O)CCCC(=O)O	C00489	---	HMDB0000661	Organic acids and derivatives	Carboxylic acids and derivatives	6.38869e+07	1.04172e+08	4.18913e+07	7.98769e+07	5.99839e+07	5.75639e+07	5.70723e+07	8.80897e+07	4.52162e+07	3.86045e+07	4.85164e+07	5.62321e+07	4.17999e+07	6.71329e+07	7.39682e+07	6.18469e+07	4.93422e+07	6.79835e+07	2.00623e+07	2.04824e+07	1.11555e+07	1.28745e+07	9.67185e+06	1.12385e+07	1.31703e+07	2.05262e+07	1.05059e+07	1.17744e+07	1.73869e+07	1.31236e+07	7.14701e+06	5.00507e+07	3.13783e+06	6.94034e+07	7.65484e+06	1.76942e+07
POS1727	Unknown	11.203	147.091	[M+H]+	Unknown	Unknown	Unknown	Unknown	---	Unknown	---	Unknown	Unknown	7.95656e+07	7.31082e+07	7.51693e+07	5.10122e+07	1.36843e+08	5.25312e+07	1.5467e+08	1.29516e+08	1.14874e+08	8.52908e+07	8.89752e+07	3.55035e+07	8.32603e+07	1.55669e+08	1.80287e+08	6.30838e+07	5.82156e+07	8.47208e+07	1.01371e+08	1.02994e+08	1.82097e+08	8.07309e+07	8.01635e+07	1.02248e+08	5.24492e+07	5.00379e+07	3.95477e+07	2.48637e+07	8.29549e+07	4.6959e+07	3.65981e+07	1.39302e+08	5.38777e+07	6.87453e+07	4.63209e+07	6.15711e+07
POS4929	Unknown	9.51	268.103	[M+H]+	Unknown	Unknown	Unknown	Unknown	---	Unknown	---	Unknown	Unknown	6.0239e+08	8.3404e+08	4.60659e+08	7.74705e+08	1.27921e+09	6.25805e+08	4.81612e+08	8.17371e+08	4.32394e+08	7.1813e+08	6.95682e+08	3.25919e+08	5.27847e+08	6.13783e+08	1.21901e+09	6.45845e+08	7.36105e+08	6.20467e+08	3.31318e+08	5.30693e+08	3.88741e+08	1.25482e+09	5.54555e+08	6.11064e+08	1.56002e+08	5.31812e+08	4.30892e+08	3.82606e+08	7.48043e+08	4.18422e+08	1.94541e+08	4.94889e+08	3.86146e+08	5.13535e+08	5.31613e+08	4.2623e+08
POS11544	Unknown	3.225	613.156	[M+H]+	Unknown	Unknown	Unknown	Unknown	---	Unknown	---	Unknown	Unknown	3.26757e+08	5.05883e+08	2.04421e+08	2.41352e+08	2.26288e+08	3.49253e+08	4.01755e+08	2.22893e+08	7.94211e+08	4.45803e+08	4.79717e+08	7.18276e+08	7.93413e+08	5.89226e+08	3.18525e+08	1.81573e+08	1.06358e+09	2.61471e+08	2.94917e+07	3.7396e+07	2.3473e+07	1.16361e+07	6.67073e+07	4.66858e+07	3.01746e+07	1.00117e+07	4.59749e+07	4.45871e+07	5.24575e+07	2.56201e+07	1.52721e+07	1.46001e+07	8.19526e+07	9.42681e+07	6.78825e+07	3.78831e+07
POS8959	FMN	5.387	439.1	[M+H-H2O]+	C17H21N4O9P	Flavin nucleotides	FVTCRASFADXXNN-SCRDCRAPSA-N	CC1=CC2=C(C=C1C)N(C3=NC(=O)NC(=O)C3=N2)C[C@@H]([C@@H]([C@@H](COP(=O)(O)O)O)O)O	C00061	643976	HMDB0001520	Nucleosides, nucleotides, and analogues	Flavin nucleotides	2.2899e+08	3.37758e+08	3.5583e+08	3.48534e+08	2.36347e+08	3.39332e+08	1.78485e+08	1.48302e+08	4.3365e+08	2.13847e+08	1.76392e+08	3.3027e+08	2.99272e+08	4.15979e+08	4.09728e+08	2.16502e+08	3.23656e+08	2.02381e+08	4.22301e+07	2.82954e+07	3.06437e+07	2.16379e+07	4.15674e+07	8.86222e+07	7.41587e+07	2.93823e+07	5.00654e+07	6.52594e+07	3.54201e+07	2.74624e+07	2.07143e+07	3.6894e+07	8.96815e+07	2.44975e+07	1.66041e+07	2.29438e+07
NEG7288	14,15-Dihydroxyicosa-5,8,11-Trienoic Acid	9.447	337.236	[M-H]-	C20H34O4	Fatty Acyls	SYAWGTIVOGUZMM-UHFFFAOYSA-N	CCCCCC(O)C(O)CC=CCC=CCC=CCCCC(O)=O	---	133224	HMDB0244588	Lipids and lipid-like molecules	Fatty Acyls	4.1649e+07	3.1783e+07	5.18348e+07	2.72779e+07	3.07029e+07	2.93625e+07	5.35344e+07	2.27539e+07	5.02133e+07	4.0973e+07	2.8138e+07	6.72249e+07	4.34156e+07	3.24629e+07	5.8396e+07	4.19288e+07	6.88126e+07	3.11985e+07	112314	78212.4	67251.2	0	0	186512	72035.1	0	95064.6	126696	0	0	80683.6	0	128206	0	100687	0
NEG13882	Unknown	8.521	619.285	[M-H]-	Unknown	Unknown	Unknown	Unknown	---	Unknown	---	Unknown	Unknown	1.19258e+08	4.4753e+06	1.88132e+07	8.98674e+06	3.05601e+07	9.05171e+06	2.6553e+06	1.71032e+06	3.45783e+07	2.14715e+07	2.83497e+07	1.11944e+07	9.08773e+07	6.33559e+06	4.99516e+07	3.90464e+07	2.82135e+07	7.1454e+06	2.89827e+06	1.18838e+06	4.28335e+06	4.23513e+06	1.99711e+06	3.88341e+06	8.75266e+07	3.30084e+06	3.76679e+06	3.39181e+06	3.03993e+06	2.29568e+06	1.60571e+06	2.34805e+06	2.63e+06	2.3894e+06	3.18201e+06	2.51493e+06
NEG6425	15,16-DiHODE	8.904	311.222	[M-H]-	C18H32O4	Fatty Acyls	LKLLJYJTYPVCID-OHPMOLHNSA-N	CCC(O)C(O)C\C=C/C\C=C/CCCCCCCC(O)=O	---	16061068	HMDB0010208	Lipids and lipid-like molecules	Fatty Acyls	2.55211e+07	3.7171e+07	3.71889e+07	4.69794e+07	4.44605e+07	3.64953e+07	2.34531e+07	4.9605e+07	3.05798e+07	1.43913e+07	5.05378e+07	3.27042e+07	1.16263e+07	3.70772e+07	3.18061e+07	3.28692e+07	1.48393e+07	4.29884e+07	1.66599e+07	4.36403e+06	1.65365e+06	3.32114e+06	3.74634e+06	4.36623e+06	4.62118e+06	3.44909e+06	6.02735e+06	3.36436e+06	3.00749e+06	3.20837e+06	4.25699e+06	3.2547e+06	6.67949e+06	4.12727e+06	3.44466e+06	2.52175e+06
NEG1004	Unknown	5.081	131.033	[M-H]-	Unknown	Unknown	Unknown	Unknown	---	Unknown	---	Unknown	Unknown	9.13541e+07	9.78424e+07	6.15331e+07	3.9261e+07	9.52466e+07	5.9607e+07	5.77951e+07	6.5255e+07	5.45189e+07	3.09856e+07	4.53862e+07	4.60983e+07	3.26299e+07	5.63412e+07	7.3935e+07	4.47496e+07	3.00157e+07	4.86244e+07	1.45077e+07	2.04251e+07	6.07205e+06	1.28745e+07	2.74469e+06	6.10494e+06	1.0967e+07	2.05262e+07	8.98449e+06	5.56716e+06	1.10173e+07	1.31236e+07	6.22172e+06	5.00507e+07	1.56521e+07	6.93363e+07	9.73824e+06	1.71952e+07
POS782	Unknown	1.331	113.034	[M+H]+	Unknown	Unknown	Unknown	Unknown	---	Unknown	---	Unknown	Unknown	5.33254e+08	4.94495e+08	1.87342e+09	5.5529e+08	5.63153e+08	5.26907e+08	3.3242e+08	3.0742e+08	2.66583e+08	6.97246e+08	1.06773e+08	3.9487e+08	3.84023e+08	4.06198e+08	4.86244e+08	4.03858e+08	4.68381e+08	1.82524e+08	9.16957e+07	8.9996e+07	6.89069e+07	1.21748e+08	1.30269e+08	1.16913e+08	205683461	1.32631e+08	6.68516e+07	1.49656e+08	1.87317e+08	1.53368e+08	1.93013e+08	1.32442e+08	1.3103e+08	1.10851e+08	5.30412e+08	1.2956e+08
NEG1729	Pimelic acid	5.808	159.064	[M-H]-	C7H12O4	Medium-chain fatty acids	WLJVNTCWHIRURA-UHFFFAOYSA-N	O=C(O)CCCCCC(=O)O	C02656	---	HMDB0000857	Lipids and lipid-like molecules	Fatty Acyls	1.72011e+07	1.8031e+07	9.78222e+06	2.63006e+07	1.17973e+07	1.05887e+07	1.37325e+07	1.08124e+07	1.56935e+07	8.19575e+06	1.11822e+07	1.49679e+07	2.35878e+07	1.20036e+07	9.02652e+06	1.19275e+07	1.14913e+07	1.22621e+07	1.05633e+07	6.99142e+06	7.88187e+06	5486211	9.77966e+06	1.02249e+07	9.01915e+06	7.02625e+06	5.07994e+06	1.02937e+07	7.62603e+06	9.46473e+06	1.03716e+07	6.77399e+06	6.52615e+06	5.18321e+06	5.43677e+06	4.79196e+06
POS6500	2-Aminoethyl oleate	11.344	326.304	[M+H-H2O]+	C20H39NO2	Fatty Acyls	VPHOSDZKGZRSAI-UHFFFAOYSA-N	CCCCCCCCC=CCCCCCCCC(=O)OCCN	---	91527	HMDB0245016	Lipids and lipid-like molecules	Fatty Acyls	3.29332e+07	2.79481e+07	4.16855e+07	4.45793e+07	2.07788e+07	3.57355e+07	1.31612e+07	6.7564e+06	1.20544e+07	8.37467e+06	1.11325e+07	4.26022e+07	1.88035e+07	1.18175e+07	20453694	1.33648e+07	5.21211e+07	2.75568e+07	2.49442e+07	7.8936e+06	7.38888e+06	2.22446e+07	8.73917e+06	9.28393e+06	9.08449e+06	8.86592e+06	6.28101e+06	8.17356e+06	1.84562e+07	4.74879e+06	7.74772e+06	6.37408e+06	1.25611e+07	1.33052e+07	7.92077e+06	9.3216e+06
NEG9804	Unknown	4.827	426.02	[M-H]-	Unknown	Unknown	Unknown	Unknown	---	Unknown	---	Unknown	Unknown	5.14932e+06	8.98936e+06	4.01303e+06	8203941	8.05455e+06	6.003e+06	6.9557e+06	5.61234e+06	6.54072e+06	7.36362e+06	7.22062e+06	4.2475e+06	4.70172e+06	1.28389e+07	2.09861e+06	4.68384e+06	6.82632e+06	7.43023e+06	9.58027e+06	3.52297e+06	1.40305e+07	1.14385e+07	7.73484e+06	1.07419e+07	1.27026e+07	3.32321e+06	5.31348e+06	3.19485e+06	1.47276e+07	1.52674e+07	5.172e+06	2.39246e+06	1.19269e+07	1.11635e+07	1.62242e+07	1.8741e+07
NEG14840	Unknown	11.096	714.504	[2M-H]-	Unknown	Unknown	Unknown	Unknown	---	Unknown	---	Unknown	Unknown	2.70164e+06	5.73347e+06	1.00724e+07	1.72039e+07	6.10266e+06	3.52748e+06	916465	824735	464956	262945	186963	191364	402174	629244	308420	49577.7	65058.2	2.77472e+06	1.02751e+06	1.55827e+06	1.01865e+06	869311	212774	1.00693e+06	9.99689e+06	8.80105e+06	4.93276e+06	1.36307e+07	6.32402e+06	5.0388e+06	3.40802e+06	2.77238e+06	4.23609e+06	1.812e+06	2.76847e+06	1.90059e+06
POS6888	(5E,7E)-Dodeca-5,7-dienoylcarnitine	7.68	340.246	[M+H-H2O]+	C19H33NO4	Fatty Acyls	ICZRAPCDYIZBSB-UHFFFAOYSA-N	CCCCC=CC=CCCCC(=O)OC(CC([O-])=O)C[N+](C)(C)C	---	---	HMDB0241241	Lipids and lipid-like molecules	Fatty Acyls	4.10964e+06	3.65606e+06	5.42496e+06	7.40084e+06	5.31078e+06	7.7063e+06	3.40675e+06	7.56625e+06	3.34642e+06	3.8055e+06	4.08847e+06	6.95859e+06	3.51704e+06	3.56666e+06	3.38675e+06	4.17311e+06	3.47399e+06	4.58665e+06	4.63279e+07	6.26492e+07	9.04896e+07	5.24885e+07	1.57836e+07	5.44343e+07	3.02304e+07	2.76128e+07	1.09789e+07	4.28012e+07	3.81098e+07	4.59124e+07	1.82969e+07	4.71382e+07	8.85084e+06	1.21486e+08	6.01039e+07	5.72221e+07
POS1675	Indole-3-carboxyaldehyde	5.334	146.06	[M+H]+	C9H7NO	Indoles	OLNJUISKUQQNIM-UHFFFAOYSA-N	O=Cc1c[nH]c2ccccc12	C08493	10256	HMDB0029737	Organoheterocyclic compounds	Indoles and derivatives	4.0723e+08	4.24971e+08	3.75549e+08	4.09257e+08	5.15542e+08	4.10083e+08	3.24779e+08	3.87743e+08	3.46268e+08	4.91503e+08	5.02726e+08	3.25819e+08	2.49398e+08	3.61562e+08	3.30012e+08	3.79225e+08	4.27285e+08	3.71439e+08	3.23541e+08	2.3873e+08	3.68871e+08	6.06218e+08	3.48455e+08	2.56836e+08	2.46922e+08	3.23085e+08	2.47757e+08	2.97622e+08	3.04226e+08	3.22708e+08	3.40527e+08	4.00743e+08	2.52836e+08	3.21699e+08	3.44716e+08	2.98268e+08
NEG2514	Azelaic acid	6.797	187.096	[M-H]-	C9H16O4	Medium-chain fatty acids	BDJRBEYXGGNYIS-UHFFFAOYSA-N	O=C(O)CCCCCCCC(=O)O	C08261	2266	HMDB0000784	Lipids and lipid-like molecules	Fatty Acyls	6.47871e+07	1.36521e+08	9.68829e+07	7.18921e+07	8.0191e+07	5.37539e+07	7.49272e+07	7.40347e+07	1.13498e+08	5.45952e+07	4.45896e+07	1.32969e+08	7.51866e+07	7.70762e+07	6.1365e+07	6.47687e+07	6.69426e+07	5.82404e+07	7.98121e+07	1.08401e+08	6.95692e+07	5.9222e+07	6.89939e+07	7.13502e+07	1.18867e+08	1.11164e+08	1.14602e+08	9.23956e+07	6.38166e+07	9.26567e+07	1.57904e+08	5.63346e+07	7.07268e+07	6.76108e+07	9.69036e+07	7.56059e+07
NEG6948	Unknown	9.605	327.231	[M-H]-	Unknown	Unknown	Unknown	Unknown	---	Unknown	---	Unknown	Unknown	6.62304e+06	4.96528e+06	8.59308e+06	7.80777e+06	1.18599e+07	8.68746e+06	7.76265e+06	2.72888e+07	1.59263e+07	7.63826e+06	1.40287e+07	2.90628e+07	5.15872e+06	1.55895e+07	1.98868e+07	1.22627e+07	1.55837e+07	2.24946e+07	228676	277840	159867	586584	543985	1.33781e+06	1.49145e+06	529798	552525	1.49144e+06	293808	558218	86362.6	118950	625933	472752	236801	198035
NEG1429	2-Hydroxyglutaric acid	1.681	147.028	[M-H]-	C5H8O5	Short-chain hydroxy acids and derivatives	HWXBTNAVRSUOJR-UHFFFAOYSA-N	O=C(O)CCC(O)C(=O)O	C02630	439939	HMDB0000606	Organic acids and derivatives	Hydroxy acids and derivatives	9.46556e+06	1.68519e+07	1.41451e+07	3.19151e+07	2.25155e+07	1.33476e+07	1.37038e+07	6.14366e+06	1.07054e+07	2.23576e+07	7.23436e+06	5.94598e+06	9.23593e+06	9.2297e+06	1.71445e+07	1.78934e+07	7.35644e+06	6.19286e+06	7.42647e+07	4.03969e+07	4.79103e+07	4.36752e+07	4.09194e+07	65342598	4.70698e+07	2.03823e+07	4.75008e+07	5.87546e+07	5.96546e+07	3.61467e+07	2.52019e+07	3.67684e+07	3.29573e+07	3.66363e+07	6.40676e+07	3.61476e+07
POS3897	Unknown	4.88	227.113	[M+H]+	Unknown	Unknown	Unknown	Unknown	---	Unknown	---	Unknown	Unknown	0	0	0	0	0	0	0	0	0	114330	0	559858	0	0	123148	0	0	0	1.03967e+07	3.35608e+07	2.79571e+07	1.36524e+07	1.44461e+07	1.73563e+07	4.22613e+06	5.61466e+06	3.70638e+06	1.39465e+07	1.38539e+07	1.44161e+07	2.66948e+06	1.32813e+07	3.03639e+06	4.40506e+07	6.83134e+07	2.68604e+07
NEG16053	PI(18:0/20:4)	13.673	885.547	[M-H]-	C47H83O13P	Phosphatidylinositols	KRTOMQDUKGRFDJ-ZAHDIIMDSA-N	CCCCCCCCCCCCCCCCCC(=O)OCC(COP(O)(=O)OC1C(O)C(O)C(O)C(O)C1O)OC(=O)CCCCCC\C=C/C\C=C/C\C=C/C\C=C/CC	---	---	HMDB0009815	Lipids and lipid-like molecules	Glycerophospholipids	5.83689e+07	5.46799e+07	3.73072e+07	4.17133e+07	4.37975e+07	4.92248e+07	6.03014e+07	7.27622e+07	4.63683e+07	5.30451e+07	5.92591e+07	4.8555e+07	4.98518e+07	5.94402e+07	5.32728e+07	5.13553e+07	4.49649e+07	5.19656e+07	6.16269e+07	8.80386e+07	5.43694e+07	5.46357e+07	5.18888e+07	7.27114e+07	4.44576e+07	7.79535e+07	6.80052e+07	7.83436e+07	8.3506e+07	7.66688e+07	7.58728e+07	7.88934e+07	5.9015e+07	6.30379e+07	6.03386e+07	7.51772e+07
[truncated: 35,473 more rows]
[truncated: 4 more columns]
